# Supplementary material for: Comparison of Three Viral Nucleic Acid Preamplification Pipelines for Sewage Viral Metagenomics
Source: Food Environ Virol. 2024 Apr 22;16(3):1–22. doi: 10.1007/s12560-024-09594-3 (PMC11422458; doi:10.1007/s12560-024-09594-3)
Supplement: Supplementary file 5 — Supplementary file5 (XLSX 14 KB) [file 12560_2024_9594_MOESM5_ESM.xlsx]

## Sheet: Raw data on quantified viruses 
	Virus	Sample	Cq	Calculated Concentration (GC/rx)	Final concentration added to spike (100 mL)
	HAV	HAV stock	19.56	420300	2.35165e+08
		HAV stock	19.53	427300
		Sewage	27.34	2210
		Sewage	27.26	2331
		PBS	22.83	46290
		PBS	22.87	44970
	NoV	NoV Stock	22.66	13910	7.83452e+06
		NoV Stock	22.62	14330
		Sewage	25.35	5533.5
		Sewage	25.33	5609.19
		PBS	24.51	9705.1
		PBS	24.44	10162.5
	EV-B	EVstock	14.55	9554000	9.68491e+07
		EVstock	13.59	18260000
		EV stock 1:10	13.68	17190000
		EV stock 1:10	13.63	17720000
		Sewage	29.23	463.3
		Sewage	28.68	671.5
		PBS	25.26	6794
		PBS	25.25	6826
	MNV	MNV stock	12.99	25820000	1.65018e+07
		MNV stock	12.71	31290000
		MNV stock	12.65	32550000
		Sewage	31.77	72.7
		Sewage	32.23	53.28
		PBS	30.16	218.3
		PBS	30.35	191.1
	HAstV MLB1	HAstV stock	18.3	4056000	2.43036e+07
		HAstV stock	18.14	4573000
		HAstV stock 1:10	21.26	435600
		HAstV stock 1:10	21.2	455400
		Sewage	29.6	806.6
		Sewage	30.41	439.9
		PBS	32.02	129.7
		PBS	32.78	73.46
	MS2	MS2 stock	13.59	65510000	4.55045e+07
		MS2 stock	13.57	66240000
		MS2 stock	13.45	72000000
		MS2 stock 1:10	15.86	13990000
		MS2 stock 1:10	16.96	6619000
		MS2 stock 1:10	16.28	10510000
		Sewage	26.98	7218
		Sewage	27.11	6600
		PBS	25.69	17400
		PBS	26.06	13500
	RoV-A	RoV Stock	12.56	55480000	3.19895e+07
		RoV Stock	12.45	59900000
		Sewage	22.39	69890
		Sewage	22.35	71390
		PBS	23.1	43030
		PBS	23.02	45370
	SeV	SeV Stock 1:10	11.96	34380000	1.93039e+07
		SeV Stock 1:10	12.02	33070000
		SeV Stock 1:100	15.4	3677000
		SeV Stock 1:100	15.48	3503000
		Sewage	24.26	11730
		Sewage	23.95	14320
		PBS	23.9	14780
		PBS	23.94	14410
	Phi6	Phi 6 stock	15.08	4146000	3.29029e+07
		Phi 6 stock	14.2	7571000
		Phi 6 stock 1:10	17.99	572100
		Phi 6 stock 1:10	17.72	688300
		Sewage	26.85	1379
		Sewage	26.43	1841
		PBS	25.41	3678
		PBS	25.7	3015
	HAdV	HAdV Stock	14.02	23120000	7.16362e+06
		HAdV Stock	14.03	22910000
		HadV stock 1:10	17.16	2881000
		HadV stock 1:10	17.14	2912000
		Sewage	26.15	7469
		Sewage	26.2	7202
		PBS	24.55	21550
		PBS	24.49	22410
	JCPyV	JCPyV stock	18.43	2679000	7.57326e+07
		JCPyV stock	18.37	2781000
		Sewage	20.94	457500
		Sewage	20.89	473200
		PBS	22.65	136900
		PBS	23.15	96520
	AAV-2	AAV-2 stock	13.51	88230000	2.5701e+07
		AAV-2 stock 1:10	16.95	8584000
		AAV-2 stock 1:10	16.8	9521000
		AAV-2 stock 1:10	16.69	10210000
		Sewage	28.66	3081
		Sewage	28.6	3195
		PBS	28.22	4136
		PBS	27.3	7756
	T4	T4 stock	16.09	516900	5.1028e+07
		T4 stock 1:10	19.34	50660
		T4 stock 1:10	19.58	42390
		T4 stock 1:10	19.66	40260
		Sewage	20.23	26700
		Sewage	20.17	27810
		PBS	19.3	51850
		PBS	19.29	52440
