# Supplementary material for: Comparison of Three Viral Nucleic Acid Preamplification Pipelines for Sewage Viral Metagenomics
Source: Food Environ Virol. 2024 Apr 22;16(3):1–22. doi: 10.1007/s12560-024-09594-3 (PMC11422458; doi:10.1007/s12560-024-09594-3)
Supplement: Supplementary file 6 — Supplementary file6 (XLSX 13 KB) [file 12560_2024_9594_MOESM6_ESM.xlsx]

## Sheet: Standard Raw data
	Virus	Cq	Given Concentration
	HAV	11.47	50000000
		16.41	5000000
		11.47	50000000
		16.42	5000000
		20.09	500000
		20.04	500000
		23.02	50000
		22.95	50000
		26.19	5000
		26.14	5000
		28.85	500
		29.01	500
	NoVGII	14.78	5000000
		14.12	5000000
		17.36	500000
		17.36	500000
		21.5	50000
		21.12	50000
		24.11	5000
		24.15	5000
		27.31	500
		27.27	500
		31.2	50
		30.84	50
			5
			5
	EV-B	15.17	5000000
		15.62	5000000
		18.3	500000
		19.63	500000
		21.59	50000
		23.22	50000
		26.12	5000
		25.81	5000
		29.63	500
		29.49	500
		33.01	50
		33.25	50
		34.52	5
		35.49	5
	MNV	15.64	5000000
		15.36	5000000
		19.39	500000
		18.73	500000
		21.55	50000
		21.71	50000
		25.46	5000
		25.42	5000
		28.36	500
		28.35	500
		32.06	50
		32.03	50
		36.63	5
		36.33	5
	HAstV MLB1	18.57	5000000
		17.04	5000000
		21.38	500000
		20.42	500000
		25.63	50000
		24.02	50000
		27.03	5000
		27.04	5000
		29.91	500
		29.73	500
		33.43	50
		33.4	50
		35.68	5
		36.68	5
	MS2	17.48	5000000
		17.52	5000000
		20.76	500000
		20.65	500000
		24.03	50000
		24.01	50000
		27.32	5000
		27.53	5000
		30.84	500
		31.06	500
		34.6	50
		34.14	50
	RoV-A	16	5000000
		15.85	5000000
		19.3	500000
		19.08	500000
		23.68	50000
		23.52	50000
		26.24	5000
		25.77	5000
		29.93	500
		29.64	500
		33.3	50
		33.11	50
			5
		35.86	5
	SeV	15.4	5000000
		15.65	5000000
		17.26	500000
		18.26	500000
		21.8	50000
		22.17	50000
		25.62	5000
		25.5	5000
		28.97	500
		28.7	500
		33.12	50
		33.39	50
	Phi6	14.89	5000000
		15	5000000
		18.01	500000
		18.12	500000
		21.4	50000
		21.65	50000
		24.88	5000
		24.89	5000
		28.4	500
		28.51	500
			50
			5
			5
	HAdV	19.28	1000000
		18.24	1000000
		23.44	100000
		21.58	100000
		26.35	10000
		26.17	10000
		29.88	1000
		29.9	1000
		32.69	100
		32.72	100
		36.11	10
		35.63	10
			1
		38.63	1
	JCPyV	19.76	1000000
		19.42	1000000
		24.3	100000
		23.67	100000
		26.51	10000
		26.07	10000
		29.44	1000
		29.28	1000
		32.32	100
		32.41	100
		36.61	10
		36.67	10
			1
			1
	AAV-2	16.7	10000000
		16.54	10000000
		20.34	1000000
		20.42	1000000
		23.34	100000
		23.23	100000
		27.06	10000
		27.06	10000
		30.23	1000
			1000
	T4	13.98	2500000
		13.96	2500000
		16.96	250000
		16.98	250000
		20.15	25000
		20.11	25000
		23.45	2500
		23.64	2500
		26.78	250
		26.89	250
		30.09	25
		30.06	25
