# Supplementary material for: Comparison of Three Viral Nucleic Acid Preamplification Pipelines for Sewage Viral Metagenomics
Source: Food Environ Virol. 2024 Apr 22;16(3):1–22. doi: 10.1007/s12560-024-09594-3 (PMC11422458; doi:10.1007/s12560-024-09594-3)
Supplement: Supplementary file 7 — Supplementary file7 (XLSX 11 KB) [file 12560_2024_9594_MOESM7_ESM.xlsx]

## Sheet: Supplemental Table 6
		Recovery correlation between PBS and Sewage
	Virus	PBS	Sewage
	HAV	6.98	0.35
	NoV	45.63	25.6
	HAdV	55.22	18.43
	EV	2.53	0.21
	MNV	0.89	0.27
	AAV-2	7.9	4.4
	HAstV MLB1	0.29	1.76
	MS2	24.25	10.92
	SeV	54.34	48.34
	Phi6	7.29	3.49
	T4	73.57	38.45
	JCPyV	54.64	221.18
	RoV	99.45	159
	Coef Correlation	0.671628
			Recovery correlation between PBS and Sewage (excluding JC and ROTA)
	Virus	PBS	Sewage
	HAV	6.98	0.35
	NoV	45.63	25.6
	HAdV	55.22	18.43
	EV	2.53	0.21
	MNV	0.89	0.27
	AAV-2	7.9	4.4
	HAstV MLB1	0.29	1.76
	MS2	24.25	10.92
	SeV	54.34	48.34
	Phi6	7.29	3.49
	T4	73.57	38.45
	Coef Correlation	0.907149
