# Supplementary material for: Comparison of Three Viral Nucleic Acid Preamplification Pipelines for Sewage Viral Metagenomics
Source: Food Environ Virol. 2024 Apr 22;16(3):1–22. doi: 10.1007/s12560-024-09594-3 (PMC11422458; doi:10.1007/s12560-024-09594-3)
Supplement: Supplementary file 9 — Supplementary file9 (XLSX 1675 KB) [file 12560_2024_9594_MOESM9_ESM.xlsx]

## Sheet: Spiked PBS Total
Assignment	# Contigs	# Reads	Coverage (%)	Depth <br/>of Coverage	NT Identity (%)	AA Identity (%)	Contigs
Human polyomavirus 2	1	83288	100	3523.1	100	100	>_Human_polyomavirus_2_contig_1 Depth-of-coverage:3579.01 Taxon:1891763 refseq:NC_001699.1 GCCTCGGCCTCCTGTATATATAAAAAAAAGGGAAGGGATGGCTGCCAGCCAAGCATGAGCTCATACCTAGGGAGCCAACCAGCTAACAGCCAGTAAACAAAGCACAAGGCTGTATATATAAAAAAAAGGGAAGGGATGGCTGCCAGCCAAGCATGAGCTCATACCTAGGGAGCCAACCAGCTAACAGCCAGTAAACAAAGCACAAGGGGAAGTGGAAAGCAGCCAAGGGAACATGTTTTGCGAGCCAGAGCTGTTTTGGCTTGTCACCAGCTGGCCATGGTTCTTCGCCAGCTGTCACGTAAGGCTTC…
Escherichia virus T4	3	13099	99.955	16.8	99.8342	99.7344	*** Error: String too long for an excel cell (>32K) ***
Human mastadenovirus C	2	10578	99.9471	63.9	99.9638	99.956	*** Error: String too long for an excel cell (>32K) ***
Ungulate erythroparvovirus 1	2	1009	96.4118	44.5	89.402	96.3636	>_Ungulate_erythroparvovirus_1_contig_1 Depth-of-coverage:38.5881 Taxon:1511905 refseq:NC_037053.1 CTGTAATACTGCCTATTCGCTGTAATGGAGTCTTACTCTCGCGCTGTGATTCGTCTCCCATGGGAGAACATCTACGAGGCCATTCAAGAGGCCGCGTGGCCGTCCTTGGCTGCTCTAGACCCTCAGCGACCAGGAGATCTACCCTATGATTGGCCCCTGCTGTACGATGAAGACCGTCGGTACGTGGTAGCCTGTGATGTTCTGTGGCAAATCCTTCAACGACGAGTGGCAGTCCTTGGCCGCTGGGCGGGCTACCTGCAACTAGAGCCATCTCAAGCTGGCGGTCCCGGACGACATCTG…
Adeno-associated virus - 2	4	247	90.8314	12.7	99.9763	99.8226	>_Adeno-associated_virus_-_2_contig_1 Depth-of-coverage:12.3655 Taxon:10804 refseq:NC_001401.2 TTGGCCACTCCCTCTCTGCGCGCTCGCTCGCTCACTGAGGCCGGGCGACCAAAGGTCGCCCGACGCCCGGGCTTTGCCCGGGCGGCCTCAGTGAGCGAGCGAGCGCGCAGAGAGGGAGTGGCCAACTCCATCACTAGGGGTTCCT - >_Adeno-associated_virus_-_2_contig_2 Depth-of-coverage:13.6067 Taxon:10804 refseq:NC_001401.2 GGAGGTCCTGTATTAGAGGTCACGTGAGTGTTTTGCGACATTTTGCGACACCATGTGGTCA…
Enterovirus B	4	80	47.4895	4.9	79.7948	88.4892	>_Enterovirus_B_contig_1 Depth-of-coverage:4.55854 Taxon:138949 refseq:NC_001472.1 TAAAACAGCCTGTGGGTTGTACCCACCCACAGGGCCCACTGGGCGCTAGCACACTGGTATCACGGTACCTTTGTGCGCCTGTTTTATACCCCCTTCCCGCAACCGCAAATTTAGAAGCAAAGCTAACCCGATCGATAGCGGATGCGCATGCCAGCCGCATTTTGATCAAGTACTTCTGTTTCCCCGGACCGAGTATCAATAGACTGCTCACGCGGTTGAAGGAGAAAACGTCCGTTACCCGACCAACTACTTCGAGAAACCTAGTAACATCATGAATGTTGCAGGGCGTTTCGATCAGCACGACCCTGGTGTAGAT…
Assignment	# Contigs	# Reads	Coverage (%)	Depth <br/>of Coverage	NT Identity (%)	AA Identity (%)	Contigs
Bacteroides phage B40-8	2	24831	10.5656	1112.8	57.1045	54.216	>_Bacteroides_phage_B40-8_contig_1 Depth-of-coverage:737.365 Taxon:99179 refseq:NC_011222.1 TTTGGATATGTTCGCACATGGGAAAATCCGAAAGATGATTGTACAACAGCCGCCCCAACATGGTAAATCGGAGGGGTCGAGCCGTAAATTACCCGCATTTATGGAGGGGTTGAACCCGGATTTAAAGATTGTGATAGGTTCATACGCCGCCACAATTGCACGGGATTTCAACCGGGACGTTCAACGTATCATTGACACGCCCCGGTATCGTGAATTGTTCCCCGGCACGTATCTAAACGGTTCCAACGTCGTAACGATGGCAAACACGTATTTACGCAATAGTGATGTTATCGAAATGGTAGGGCAT…
Croceibacter phage P2559S	13	18234	13.877	632.3	56.9511	52.4772	>_Croceibacter_phage_P2559S_contig_1 Depth-of-coverage:362.288 Taxon:1176422 refseq:NC_018276.1 GCCAAAGCCGATGCCAAAGCGAAAGCCGAGGCGGACGCCAAAGCCCGTGCCGAGGAAAAGGCAGCATTGAAAAAGGAGATTTTGGAAGAATTGAAAGCGGC - >_Croceibacter_phage_P2559S_contig_2 Depth-of-coverage:362.288 Taxon:1176422 refseq:NC_018276.1 GCCAAAGCCGAGGGCAAAAAGTAACCGAATATTAATTTAATAATCAAAGGGAAAGATTATGGCATTAACGATTGATGTTTTAAGGGCAAATGCGGCATTAGCC…
Arthrobacter virus Circum	1	16278	5.36048	1111.8	54.8316	48.8806	>_Arthrobacter_virus_Circum_contig_1 Depth-of-coverage:1001.22 Taxon:1982089 refseq:NC_041948.1 ATAAGTGGGCCACTTTAGAATGTAAGAAAAGTGTTCGCGCCAAGAAACAACCAAATCAAGAATATTATGTTGGACGAATGAATGAGATGTCATTCTCAAGATTTATTTGTCCCGAAAATAAGGAGGAAGTGTTACATGATCTTCAACAAGCATTCAGCTCTTGAAGGGCAACACGCCTTTCTTGGCGCAAGCAAATATCACTGGATTAACTATGACGAATCCAAAATTGCAGAATCGTACTCAAAATTCCTTGCAACTCAAAAAGGCACAGAGCTTCACGATTTCGCAGCAAGATGTATCACG…
Bacillus phage vB_Bpu_PumA1	1	7649	11.708	714.2	44.2771	26.2162	>_Bacillus_phage_vB_Bpu_PumA1_contig_1 Depth-of-coverage:105.438 Taxon:2662127 refseq:NC_049971.1 CATCCGCAACTAATCGCTCTTTTTTGTCCATGTTTGCATTTTCAATACCTAATTAAGACAATTAACAACACAGTACCAAAATCAAACAAATATTCAAAATGCTATGGATAGTTATAACGCGCGTATCCATGACGCACAAGCTACGGCGGATAGTATTGTTACTGGTTCAAATGATTTACTACGACAAACAGCTTTAGATTTAAACACGTTAATATTGTTTGCATATAAGCCAACTGAAGAGTACCGCAATAAATTAAATCAAATATGGAACATGCGAGGTTATGCCACTAATACAATTGAC…
Faecalibacterium virus Taranis	16	3759	18.4431	81.6	76.9031	73.6564	>_Faecalibacterium_virus_Taranis_contig_1 Depth-of-coverage:14.6276 Taxon:2734146 refseq:NC_047914.1 CCTTTTGGGCATCTTTTAACATTGCCTGAAATTCAGCGCGGTTCGTGTTCTTGCCAGTTTTGGCGTAATCGCTGTAGACGCGTACAACGGCAAGGCCGCTTTCGTCACAGAACTCGCGTGACTTATCGACCTGAATTTCAATGCTTTCGTCTCGCTGGTTGTGCGAGCTGAAACGTGCGTAAATGGCCGCACGGTTACC - >_Faecalibacterium_virus_Taranis_contig_2 Depth-of-coverage:1.4954 Taxon:2734146 refseq:NC_04791…
Bacteroides phage B124-14	7	3671	10.4519	160.6	57.8947	53.6888	>_Bacteroides_phage_B124-14_contig_1 Depth-of-coverage:3.86166 Taxon:1105171 refseq:NC_016770.1 TTTTAGAGTTTTAATACCTGTTTTCTGTTTTTGCCTGTGCGGAATGACACATGCACCCAGGAGAAATCCTTCTCGTCGATCAGCTGGTCGAAAGGCAGTTCCTTGCGGATGATCTCGAAAAGCCGGCGGTTTCCCTCCTTGCTGCCTACGGTAATATCGGCGGCCTGACCCAGTAGGTGCTGGCTGGAGGTCGCCCCGTTCACGCTTCTGTTCAGCACAGCGCTCCGGTAACCGGAACTTACCCGGATGGGCTTCCCGTACTTTTCACGGAGCGGGTCGAGGACGTTTTCCACCAGCTCTGTC…
Parabacteroides phage YZ-2015b	2	2752	90.122	137.6	86.9124	87.7333	>_Parabacteroides_phage_YZ-2015b_contig_1 Depth-of-coverage:116.806 Taxon:1655645 refseq:NC_029014.1 ATGGCAAATATATTTAACTCGATAAGAATGAAACGTCCTCGTCGGAATGCTTTCAACTTATCATATGAATCAAAGTTAACGTTGAACATGGGCGAACTTGTACCTATTATGTGTATGCCTGTTGTTCCTGGTGATAAGTTCCGTGTGAAAACCGAATCTCTTGTGCGCCTAGCTCCCCTTGTGGCTCCTATGATGCATCGCGTAAATGTTTTTACTCACTATTTCTTTGTGCCGAACCGTCTTGTGTGGAATGAATGGGAAGACTTCATAACCAAAGGTGTAGACGGTGATGATGTTC…
uncultured crAssphage	28	2098	22.8084	20.5	65.2362	54.8658	>_uncultured_crAssphage_contig_1 Depth-of-coverage:4.61001 Taxon:1211417 refseq:NC_024711.1 CATTGAATTTACAAAAGACCAAGAAGTGGCTATTAAGAATCTTATTGATTTTATAGCTACTCCTTGGTCTGATGTAGATTTTATTAGAGGTTTATGCGGAGCCGGTGGAACTGGTAAAACATTTATTACTGATTATATTATTAATCATTGTAAGTACAGTTTAAGTGTTATTAAATGTACCGCTCCTACTCATAAGGCTTGTCGTGTGTTAAGCGCAGCTATTCATGGTAAGAAAGTAGAAACTATTCAATCTACTTTTGGTCTTCGTCTTGATTTAAGACTTGAAGATTTTGATCCGGAACATCCT…
Lynx canadensis associated microvirus CLP 9413	1	1582	68.9006	89.9	43.2425	35.4839	>_Lynx_canadensis_associated_microvirus_CLP_9413_contig_1 Depth-of-coverage:64.6006 Taxon:2219141 refseq:NC_040329.1 TGGTTAATACCCGGTATGTTTTCATCATCGTATGTTAAGGTGACAAACCAGACAAAAAGTATCAATCTGAATGCAAAACCTATGAGAGGTGGTATTAGACTGTGATTACGTTTTTGGCAATCATGTTTAGCATCATTGCTTGCTATGCTATCATCGCAGGCAGTGTATACCTGACAATCCTGATGTTCGACGACATCAAAAATTGGAGGAAAGAAAAATGATTCACAACATTTACAGCGTCCGTGACAACATCGCGGAACAGTTCATGGGCGGGTTCGAGAG…
Faecalibacterium virus Epona	14	1150	27.1761	18.4	69.2745	67.4392	>_Faecalibacterium_virus_Epona_contig_1 Depth-of-coverage:137.479 Taxon:2734105 refseq:NC_047910.1 GAAATACATAAAGGCTTCGGTTTTCTCTTCGAGATGGGCTGCGGAAAAACGCTGACAGCCATCGCAACCGCCGGGGCAGCATACCAGGCAGGGAAGGTCAGCAAGGTGCTGATTGTGGCGCCCACTTCCGTCTGCTCCGTCTGGCCAAAGGAATTCGAGGAATATGCAGATTTTAAGGCAAACGTCAAGGTCATGCTTGGCGATAAGAGACACAGGCTGAAAGCCTTAAGCGATCTGGATGCTTTCCCGTTCAAAGCACTGAAGGTGGCTGTGATCAATTATGAAAGCACCTGGCGGGAC…
Geobacillus virus GBSV1	3	1068	11.1265	59.8	58.6536	56.2934	>_Geobacillus_virus_GBSV1_contig_1 Depth-of-coverage:37.5843 Taxon:2170221 refseq:NC_008376.2 TCATTGAAACCACCATGTGCCACCAGCAAGGCCAATTCCTGGACGCCACGCCGCTGCGAGGCACGCCCTTTTACCTGATGCCCTATCACAAGTTTATCGTCTACAACGTCATGGGGTTTTACATCAAGGGCACACAGGAGCGGCGCTTTAAGGAGGCCTTTGACTTTGTCCCCCGGAAAAATATCAAGACCACCTTTGCGGCGGCCCTGGCCTGGGCACTGGCTCTCTATGAGCGGCGCAGCGGCTCCAAGGTCTACGAGGTAGGCGGTGCTCTCAAACAGGCGCTGGAGGGATTTGATTTTCTC…
Faecalibacterium virus Toutatis	10	1056	22.4705	18.6	60.1815	54.2187	>_Faecalibacterium_virus_Toutatis_contig_1 Depth-of-coverage:9.32377 Taxon:2734150 refseq:NC_047915.1 GCGTTCTGGCGCTGCTTCTTCCTGACAGGGAAGTTAGACCCTCCAGAGATAAGGACCGAGGGGCACATGGTCCCGATACGGCTCTCTGCATTCAGGTTCTCAGCCAGCCGCCGGGAGAAACTGGCGAGGAGACGGTCCACCTTCTCGTGGTACATGGGGTCGATGCGCTTCTTCTGGCGGTCAGCAATCATAGAGGCCTCGTCCACACGGACCCTGTACTGCCACGTCTTGGACCCCTTCTGGTAGTCCCTGAAAGACATCATCTCGTGGGCCCTTCTGGCAGCCTCCTCGTCAATG…
Butyrivibrio virus Arawn	7	704	19.0147	26.1	64.1271	66.3223	>_Butyrivibrio_virus_Arawn_contig_1 Depth-of-coverage:24.1628 Taxon:2696356 refseq:NC_048848.1 AAGGAATGGCAACAAAGAAAGAGAAAACCAAAGAACAGAGGATAAAGACCGAAAAGACCAGACTTAAGGGAATTTTCAAGGACTTAGACGAAAACAAAAGAAAATTAGTAACGCCGCTGATAGAAAACGCCGCATTTATGGCGGTATCCCTTGAAGAGTTGCAAGAAATCATAAACGAAGAGGGATACACCGTCGAATACCAAAACGGCGCAAATCAGAGCGGGACAAAGCAGAGCGACGCAGTAAAAACGCACATTGCTATGACGAAAAATCACGCCGCCATAATTAAACAGCTTTGCGAGCT…
Alces alces faeces associated microvirus MP10 5560	4	584	41.4532	51.6	46.0912	38.6792	>_Alces_alces_faeces_associated_microvirus_MP10_5560_contig_1 Depth-of-coverage:64.2714 Taxon:2219133 refseq:NC_040350.1 ATGCCATGCTATTCACCGATGATAGGATGGCGAAAGAAGGACGGTTCCGTGTATATATACGGGGACCTCCGGAACGAAAACTGGAAGACGGCGCCGGAATCACTTTTGAGTAAAGGGGTCAATCCCTACACGGATGAAAGAATGCTTATTCCATGCGGGCAATGCATCGGGTGCAGAATCCGCAAGAGAGAAGACTGGTCATGCAGAATCGAAATGGAAGCAAAAACAAGTAAACCACACACCGTCTGGTTTGTCACCTTAACATACGATGATGAAAA…
Faecalibacterium virus Lagaffe	16	462	22.5384	9.3	67.2934	66.1723	>_Faecalibacterium_virus_Lagaffe_contig_1 Depth-of-coverage:7.21965 Taxon:2734112 refseq:NC_047911.1 TTTTTGGGCCGTTTCGTTTCGCCCGAGCGGCAGAAAGGAGGGAACGCCATGCCGAACCCAACCAACAACAAGCTCGTCGACAGCAAGACCATCGCGGCCCTGTTCGACATGACGCCCCGCCGAGTGCAGCAGCTCACCAAGGATGGCGTCATCGCCGCGGTCAAGGAAGGCAACGCCAACCGCTATGACCTGCTGCCGACGATCCAGAGGTACATCCGATACCTGACGGCCAAGGCCAACGGCCGGGAGCCGTCGAAGAAGGACAGCGAGATCGAGGGCCGACGTCTGGAGGCTGAGG…
Lynx canadensis associated microvirus CLP 9413	1	344	46.2914	33	50.9934	41.4307	>_Lynx_canadensis_associated_microvirus_CLP_9413_contig_1 Depth-of-coverage:30.6673 Taxon:2219141 refseq:NC_040329.1 GAGTATTTGACATGATTTACAAAATTTATAGCGTCAAGGACGCGGTTGCAGGACAGTTTTCCGAGCCTCGTATCTTTTTGAACGAAGGACTCGCTGTCCGTTGGTTTAAGAATCTCTGCGAGAAGTCTGAGATCGCTTCAGATCTTTCCCTTTACTATCTCGGAGAGTATGACCTCGAGAGCGGTGCTATTTCGTCTGCTCTAGAGTTTGTTATGAACGGTGTTGTCGAGGTGACTAAGTAATGGCTTTTGGACATTCTTTGCAGAGCGTGCCGATTCCTCG…
Actinomyces virus Av1	1	321	7.05841	59.4	44.416	27.027	>_Actinomyces_virus_Av1_contig_1 Depth-of-coverage:22.308 Taxon:338473 refseq:NC_009643.1 CGGTCGCTGATGTTGCTGATGACGTGCTAACGGTTTCCGGCGTTTCGGTCGGAGAAACCACTATCATCCTGGTGGCAAAGGGCGGCGATCCGACTAAGCCTAACGTCACTGCGAAGGTGACTGTCACGGTTACGGCCTAATCGCTTAACCTTGCTATAATGGGGCGCGTAATGCGCCCCATTTTGTTTATTAAGGAGTAATCATGCCAGAATCACCGCAAAAGCTAACACCAAACACATGGCCGGTAGGCACCGAGGTAACCTTGATGCAGGTTCCGTGGGATGCTAATTATCGTGATATCGTTATCTG…
Streptococcus phage T12	4	289	3.19939	51.9	59.6026	53.8647	>_Streptococcus_phage_T12_contig_1 Depth-of-coverage:2.48153 Taxon:35344 refseq:NC_028700.1 AAGAACGGAAGTTCACAAGCGGGATGAACAGGCGGTATAAGCTGCTATTCAGCAACCCGGTATCTGGTATGAAAAAAGATGACTGGGTAAAGCTGTCCTACCAATTTACCCAGAACTTCCCCGCCAATGTATTGGAGGAATCCCAAATTGCCGGCAATTTGGCGGGCATCACCTCAAAAGAAACACAGCTGAAAACATTGTCCGTTGTGGATAATGTCCAGCAGGAGTTGGAACGGA - >_Streptococcus_phage_T12_contig_2 Depth-of-coverage:1.84386 Taxon:…
Faecalibacterium virus Brigit	27	228	18.1541	4.4	66.8545	64.9824	>_Faecalibacterium_virus_Brigit_contig_1 Depth-of-coverage:1.58438 Taxon:2734096 refseq:NC_047909.1 CCAGTTTGGCTTCTTCCTGATTGATAGAGAAGGATTTTGAATCTTTATCATAGTCATATCCATATGGTACACGTCCTCCATTCCATAAACCGTTTTGCGCCCTGGAAAGCATAGTGGCGGTAACACGTTCTGAAGTCATGTTGCGTTCCAGCTCTGCAAAGACCAGAATAATTTTAAGCATTGCTTCTCCGATTGCCGTGCTGGTGTCGAATTGTTCATTTTTGCTCACAAAGGTAACGCCCAGATCCTTTAGTTCTTGATACATTGATGCAAAGTCAAGAAGATTCCTAGAGATACGG…
Faecalibacterium virus Lugh	12	218	19.3456	7.1	84.827	84.4508	>_Faecalibacterium_virus_Lugh_contig_1 Depth-of-coverage:1.49263 Taxon:2734248 refseq:NC_047912.1 CGGCTTTGTTCCACCCAAGCCTTTGGATTTCAAAAAGTTAGGAATTATGCAGATTTTCGGACACCCAAAATGGAATACGAAACCTTTTCGGCCCGGACGCAACGTTAAAAGTGGGTTGCAAAGTGGGTTATTCCTCGGTGTCCGGGGCGTACTCGGCCAGCACTCCGGAGATGGTCTGCGCAGTGGCAACATCACGGCCCGTGACATCATGTGCGTACCAG - >_Faecalibacterium_virus_Lugh_contig_2 Depth-of-coverage:16.4594 Taxon:273424…
Chimpanzee faeces associated microphage 2	2	108	32.8511	14.3	54.8564	53.271	>_Chimpanzee_faeces_associated_microphage_2_contig_1 Depth-of-coverage:14.8147 Taxon:1676182 refseq:NC_030476.1 AAAACAGGAGGTCGTCTCACATGGAAAAAACAACCTTAAACGCGCCAAGGTTTTACAGCCGGCTGAATCTGCCGGAACGGAAACCATCTCCAGCGGGAAGTGAATGGGCTGAAAAATGCGTCATTGACGTAGACACCGAAACCGGGGCGAAAGTTTTAAAAGTGGTCGGACGAGAAAACATCTACGAGAAAATCCAGGAATGCCTCGAACCAACAAAAATCGAGAATATCATCCGTCGATTTGAAGAAGGGGACCCGACGGCACTAGGACACGAAAGCGGCATCTAT…
Corynebacterium virus SamW	2	73	3.28185	10.6	55.3691	47.3577	>_Corynebacterium_virus_SamW_contig_1 Depth-of-coverage:8.0265 Taxon:2734273 refseq:NC_048069.1 GCCATGGGCGCGCTGAGCATGGGGCTTACAGAAGAGGAACTCCCGGACATCGTATCGAGATGGCGGAGCGCGAACCCGCGGATCCGGGATCTGTGGTATGCGGTGGAAGAGGCCGCGCTCGCAGCGATGACGACAGCGCAGCCCCAGGCGATCCGCG - >_Corynebacterium_virus_SamW_contig_2 Depth-of-coverage:8.0265 Taxon:2734273 refseq:NC_048069.1 GACCCGGAAATGGGAGGTGGATTCCACTTATGGCGGGAAGATGACAG…
Escherichia phage EC6098	1	52	20.9456	12.5	49.2257	36.2126	>_Escherichia_phage_EC6098_contig_1 Depth-of-coverage:7.78471 Taxon:2720215 refseq:NC_048874.1 GTTTCGATGAAAAACATAGGCGTATTCATTACTTGATAAATATACGCCGACTGACACCATCGAAACGTGAAATTACACTTTTCACAGGTGAGAGTATGTGTCTAATGCCCGTTAAGCTTGCTAAGTACCAATTCTTTGTTCCGTGCGGCAAGTGCATAGAGTGCCGTATATCCCACTCGATAGAGTGGGCATATCGTGTCGTTGCGGAGACGAGAGCGCATGAGCACAACTGCATGATTACGCTTACTTATGCCGATGAGTATCTTCCTCACGACATGAGCGTAAGCATGTACGAAATGCAGAC…
Escherichia virus RCS47	3	35	1.45978	4.5	94.8214	94.7858	>_Escherichia_virus_RCS47_contig_1 Depth-of-coverage:2.42655 Taxon:2560452 refseq:NC_042128.1 TCTTCCACACGGTTCTTTATGACAGGCTTACGGCGTGAGATCTCCTGCAAGGCGATTTCACCTCCTTGTTCATACAGCTCCTTAAAACGATAAAAACTGTCACGGCTATAACCCATAATCTTGCAAGCACGTGATACGTTTCCTAACTGTTGGGAGAGTTCAAGCAATCCCAGTTTGTTCTTGATGA - >_Escherichia_virus_RCS47_contig_2 Depth-of-coverage:3.46363 Taxon:2560452 refseq:NC_042128.1 AATATGACCGCTGTCATCGAG…
Lynx canadensis associated microvirus CLP 9413	2	35	43.0911	3.3	51.1004	40.2821	>_Lynx_canadensis_associated_microvirus_CLP_9413_contig_1 Depth-of-coverage:2.17002 Taxon:2219141 refseq:NC_040329.1 GACAGTTTGTATGACTACGATTATATAAACGTGTCTACCAGACAAGGAGGTGTAAAGTTCAGGCCGCCCCGTTATTTTAACCGTCTGTTAGAGACAGACAATCCCGAATTATCAGAGAAGCTCCGTGAAGCCCGTAAGAACCTAGCGAAAGAGATATCCCGTTGTAAGCTCTCCCAGACCGACAAGCGTTATATGAACATGTTGGATACTGAGGAGGAAGTAAAACAAGAGGCTGTAAAGACTTTAAGGAGGTCTAAGTTATGAGAAAGAAACAGCCCAGAG…
Bacillus virus B103	1	34	5.63607	7	52.4762	50	>_Bacillus_virus_B103_contig_1 Depth-of-coverage:5.92694 Taxon:10778 refseq:NC_004165.1 CTCAGTACCCAACAAATGCAGCGAATCGGTATCGCAATAAACAAAACGTTCGCGATTATCAAGGATTGCGAACAGCAGTTCTCGCCGCGCATACGCGGTGCAAAACACACCGACGGGGATATAAACAGGATCCCGCGTTTCTTCTTCACCGAGTACGTAGCGCACAATGCCATCTTCCGCGTCATATACGGGTACCTTACTGGTAACATCCGGATTCGTTGCAAACTTGCCGTACAGGTTGTTAAGCATCAGCTTTGCAAGCTGGCGCAATCCGCCGGTTGATGTTTCTTTGACATGGCCCCAATAGTCGA…
Escherichia virus P1	1	32	0.990557	6.9	99.5035	99.3031	>_Escherichia_virus_P1_contig_1 Depth-of-coverage:5.65813 Taxon:10678 refseq:NC_050152.1 AAAAAGGAAGAGTATGAGTATTCAACATTTCCGTGTCGCCCTTATTCCCTTTTTTGCGGCATTTTGCCTTCCTGTTTTTGCTCACCCAGAAACGCTGGTGAAAGTAAAAGATGCTGAAGATCAGTTGGGTGCACGAGTGGGTTACATCGAACTGGATCTCAACAGCGGTAAGATCCTTGAGAGTTTTCGCCCCGAAGAACGTTTTCCAATGATGAGCACTTTTAAAGTTCTGCTATGTGGCGCGGTATTATCCCGTATTGACGCCGGGCAAGAGCAACTCGGTCGCCGCATACACTATTCTCAGAATGAC…
Bacillus phage Carmen17	2	31	3.57245	4.5	56.7333	56	>_Bacillus_phage_Carmen17_contig_1 Depth-of-coverage:5.22416 Taxon:2072797 refseq:NC_048698.1 TATACTGCTTGACAAAGTGATTTATGGAGTACCGTAGCTCGTCCATAGCGTGATTGTATGCGTCTACTGGATTCCCGTGCTCGTCCACGCAGTACATACCGATCTCTTTCAAAAAATCTATGTGTCCATATGTTTCATCTTCCACTAGAAAGAAACATCCGTCCTGAATCATATTTTGTGTGTACTCTATCCCGACCTTGATTCCCTTGGTACTCCCGCGGATATCGTGTGCATTATTGTCCGCGTTTAGTGCGTCGATTCCATAAAGTTCCAGTTCCTTTCGTAACGCCTTACAGGCCGGGTCA…
Bacillus virus phi29	1	29	3.47474	10.3	51.876	39.5122	>_Bacillus_virus_phi29_contig_1 Depth-of-coverage:4.4109 Taxon:10756 refseq:NC_011048.1 TAGTGAAGTCTGTTTCACAAAGGATAACACCTCCTTTTACTCTTTTTCTTGCGAGTTTTGCTTTATGCACGATAAGTCCATTTTCGAGATTGTCGAAAGTAACAAGTCTTTGCGCAGATTTAGGAAGTCCCGCAATTCGCGTCTCATTGCCTTTTTCAGTTTCTTTAATATAGCATTTGGCTTTAAGTGCTTTAAAACGATTATATTTACCTTCATAGTCCCACCACCCAAGTTTAACGCTGTCGATAGGTATATTCGGGGGCGTACTACTCCACTTGATATAGATACTGTCTGTGTCGCAATAAATGAAA…
Bacillus virus B103	1	28	5.98497	5.4	46.2423	44.3333	>_Bacillus_virus_B103_contig_1 Depth-of-coverage:3.05694 Taxon:10778 refseq:NC_004165.1 TTGCCGTCGGCCGCGGGCGCGCACCACACCTCGTCGGTCTCGAACACCCGCCCGCATGCCTTGCACACGAAGTCGTTGTGAACCGTATCGTAGGTGAACGGGGAATCTAGCATCTTGCGTTCCAACGGCTCGTGGCGTTCGCAGCTGAAATCAGGTGAGACGCTGTTCTTGTATGATGGGAGCAGCTTGCAACGGCTGGTTTCGTGCATGTACTTGCTACAGGTTGCACACTTATTTGATTGTGAAGCATCTGTCTTCGAGGACGATTCCGCCTTCTGTGTGGACGTTGAAGAGTTTGCCATAGTATTTTG…
Escherichia virus DE3	2	26	1.76121	7.5	99.4674	99.0431	>_Escherichia_virus_DE3_contig_1 Depth-of-coverage:2.62059 Taxon:2169967 refseq:NC_042057.1 TGAAGACGGTACGCGACTGGGCGTGGAGCATCTGGTCGCATTGGGTCACCAGCAAATCGCGCTGTTAGCGGGCCCATTAAGTTCTGTCTCGGCGCGTCTGCGTCTGGCTGGCTGGCATAAATATCTCACTCGCAATCAAATTCAGCCGATAGCGGAACGGGAAGGCGACTGGAGTGCCATGTCCGGTTTTCAACAAACCATGCAAATGCTGAATGAGGGCATCGTTCCCACTGCGATGCTGGTTGCCAACGATCAGATGGCGCTGGGCGCAATGCGCGCCATTACCGAGTCCGGGCTGCGCGTTGGT…
Bacillus phage Nf	2	26	7.02288	4.4	50.58	45.9716	>_Bacillus_phage_Nf_contig_1 Depth-of-coverage:4.39703 Taxon:10753 refseq:NC_049976.1 ATACAGCTCGTCGTGGACGTACTCGCCTTTGAAGCGCTTGGGGTCGCCGTAGGGCAGCGGGCGCGTGCGCATCACGAACGGGTAGAGCGAGTTGACATCGAAGCTGATGCCCTCGCCCACGTCGTATCCCTGGAAGCGCGGGTTGACGTAGGTGAAGCCGCCCTTGTACGCGGCGCGCACCTCCGCGTCGTAGTCGGGCACCGGATAGCGTTTGCGGAAGCCCTTGCTGCCGCCGATGGTGTCCTTGTAGGCCTTGAGCGCGTTAGACCCGGCTGTCAGCCTGTCCATGCCCGCCCCGAGCATGATGCGCAGG…
Alces alces faeces associated microvirus MP21 4718	2	23	27.6705	3.9	59.9064	62.5954	>_Alces_alces_faeces_associated_microvirus_MP21_4718_contig_1 Depth-of-coverage:2.78294 Taxon:2219138 refseq:NC_040349.1 CTTCCCGGCGATTCGATACAGCTGTCTACTGGTGTTTTTATGCGTCTCGCTCCGATGGTCGCTCCTGTCATGCATCCTGTGCACATGACGGTGCAGCATTTTTTGGTGCCTATCCGTCTTTTGTGGGATGACTTTGAGGACTTTATTACTGGTGGTCCTGATGGTGCTGATGTATCGGCGCCTCCTACTGTGACTGTGACTCCCGAGCAGTCGTCTCTGGCTGATTATCTTGGTCTTCCCCTTGGCAATGCTTTGACTGTATCCGCCCTCCCCTTCCG…
Bacillus virus phi29	2	22	6.33752	4.2	51.3181	38.2586	>_Bacillus_virus_phi29_contig_1 Depth-of-coverage:5.11161 Taxon:10756 refseq:NC_011048.1 GCATTTTTAGACATACCCGCGGCTTTTATATCTAAAAAAGGTTCACAAGGTTTTCGATTAAGTTCAATAAAATGTTCTGCATACATTTTCTGCCTCTCATAATACGCAAAATCAAATTTTCCCTCACATTTCCAGCATAGAAAATTCGTTGGGTGTTCAATTATCATTTTTGGTTTTTGATAGCCTTGAATATGAACGCTGTCTGTATCTGCATAACAGAATCTATCTATGTTTGCCATTGCGTGACGTATTGTAAAATTCATAGCATAAGATGTTACAGCAGAACCGATAGGGATATACCCTACTTGTT…
Psimunavirus psiM2	1	14	3.27448	3.5	37.2822	19.3443	>_Psimunavirus_psiM2_contig_1 Depth-of-coverage:2.24336 Taxon:2734265 refseq:NC_001902.1 ACGGTGGGAACGCGGCGGCGCTGGCCAAGGCGCTGGAGACCCTGGCGGGGGTGATACGGGACGCAAACGGGCTGCCGGGGAAGCTGGACAAGGAGCGGATCGCCGACATGCGGGCGCGGCGGAAGCTGGAGCGGCAGAAGGCGGGGCTGGACAGAAAGGACGAGGACGGGGGCGGCGTGGTGCTGCTGCCCCAGGTGGAGGAAAAGGCGGATGCGGGAGGTATGGAAGCCGCAGCCCAAGCAGGCGCGGTTCATGGCCAGACCGGAGTATGAGGTGCTGTACGGGGGCGCGGCGGGGGGCGGGAAGTCCG…
Bacillus phage vB_Bpu_PumA2	2	14	4.72216	3.3	50.4886	37.299	>_Bacillus_phage_vB_Bpu_PumA2_contig_1 Depth-of-coverage:2.91355 Taxon:2662128 refseq:NC_049972.1 ACACGTATAAAATAATACATATCTTTTTTGTTAATTATTTCCTCATCTGGTTTCCCTCTTTTATAAGTTCCATAACCCACAGGATAATAATTATCTGATACACTATGCATAACAGATGGATATAGCGAATTTACATCAAAAACTAACCCCATTTTTATAATCCTATGACCATAACGCGGATTCACATATACCCAACCTCCATGATATGACTTGTGTACATAATCCCACTGATTCCATGCATTTGAATATCGTTCGTCAAGATATTCTAATTTTAAATCTGGAAACAACGAATTATATTCCT…
Stx2-converting phage Stx2a_WGPS2	1	14	0.702946	7.4	99.5122	0	>_Stx2-converting_phage_Stx2a_WGPS2_contig_1 Depth-of-coverage:4.37035 Taxon:1226260 refseq:NC_049941.1 GTGCTCTGACGGGTTCGAGTTCTGCTGGGATAACGGAGAGAGACTGCGTGTCACGTTCGCGCTGGACTGCTGTGATCGTGAGGCACTGCACTGGGCGGTCACTACCGGCGGCTTCAACAGTGAAACAGTACAGGACGTCATGCTGGGAGCGGTGGAACGCCGCTTCGGCAACGATCTTCCGTCGTCTCCAGTGGAGTGGCTGACGGATAATGGTTCATGCTACCGGGCTAATGAAACACGCCAGTTCGCCCGGATGTTGGGACTTGAACCGAAGAACACGGCGGTGCGGAGTCCG…
Lepus americanus faeces associated microvirus SHP1 6472	1	11	6.717	5.8	62.8916	53.2374	>_Lepus_americanus_faeces_associated_microvirus_SHP1_6472_contig_1 Depth-of-coverage:4.08167 Taxon:2219217 refseq:NC_040341.1 GGTGGTCCTGATACTACGCCTTATAAACTTTATCGTTGCAATTGGGCTGCTGACGCTTATACTACTGCTGTTCAGTCTCCGCAACAGGGTGTTGCTCCCGTTGTTGGTCTTTCTCAGGCTACGGTTATGAATGAAGACGGTACAGGCCGTGTTGTTCCTGCTATTACTACTGAGGATGGTCGTACATATGGAATTGAGTTTAAGGCTAATGAGTTCGGTCTTGAAGGTGTTGATTATACGGAACTCGGCACAGGTGCTAAAATATCTCCGGTT…
Gibbon ape leukemia virus	1	10	5.98417	4.3	46.0159	40.7186	>_Gibbon_ape_leukemia_virus_contig_1 Depth-of-coverage:11.6857 Taxon:11840 refseq:NC_001885.3 AGCCTTACAAGTTAGTTCAGGATCTGCGCCTTATCAACCAAATTGTTTTGCCTATCCACCCGGTGGTGCCAAAACCATATACTCTCCTATCCTCAATACCTGCCTCTATAACCCATTATTCTGTCCTAGATCTCAAACATGCTTTCTTTACTATTCCTTTGCACCCTTCATCCCAGCCTCTCTTCGCTTTCACTTGGACTGACCCTGACACCCATCAGGCTCAGCAAATTACCTAGGCTGTACTGCTGCAGAGCTTCACAGACAGCCCCCATTACTTCAGTCAAGCCCAAATTTCTTCCTCATCT…
Shigella virus Sf6	2	10	2.42553	2.3	97.5687	97.619	>_Shigella_virus_Sf6_contig_1 Depth-of-coverage:2.16657 Taxon:10761 refseq:NC_005344.1 GCACCCATTCGTTCTTCAGACTCCTGAAGAAGCGCTCCATTGGGCTGTTATCCCAGCAGTTTCCACGCCGACTCATACTCTGCCTGATCCGGTATCGCCACAGTAACTGCCGGAACTGCCTGCTCGTATAATGACTGCCTTGATCGCTTGGAACATCACCCCGACGGGCTTACCACGGGTTTCCCATGCCATTTCCAGTGCTTTCATGGTAAGCCTGCTGTCCGGCGAGAACGACATGGCCCAGCCCACTGGTTTTCTTGCGAACAGGTCGAGAACAACGGCGAGGTACGCCCAGCGCTTACCCGTCCAGAT…
Human endogenous retrovirus K113	1	8	3.81123	4.8	88.7052	50	>_Human_endogenous_retrovirus_K113_contig_1 Depth-of-coverage:21.2549 Taxon:166122 refseq:NC_022518.1 CAATGGCGGTTTTGTGGAATAGAAAGGCGGGAAGGGTGGGGAAAAAATTGAGAAATCGCATGGTTGCCGGGTCTGTATGGATAGAAGTAGACATGGGAGACTTTTCATTTTGTTCTGTACTAAGAAAAATTCTTCTGCCTTGGGATCCTGTTGATCTGTGACCTTACCCCCAACCCTGTGCTCTCTGAAACATGTGCTGTGTCCACTCAGGGTTAAATGGATTAAGGGCGGTGCAAGATGTGCTTTGTTAAACAGATGCTTGAAGGCAGCATGCTCATTAAGAGTCATCACCACTCC…
Escherichia virus M13	1	6	6.80506	3	99.3119	100	>_Escherichia_virus_M13_contig_1 Depth-of-coverage:2.61573 Taxon:1977402 refseq:NC_003287.2 GTTGCAATGGCTGGCGGTAATATTGTTCTGGATATTACCAGCAAGGCCGATAGTTTGAGTTCTTCTACTCAGGCAAGTGATGTTATTACTAATCAAAGAAGTATTGCGACAACGGTTAATTTGCGTGATGGACAGACTCTTTTACTCGGTGGCCTCACTGATTATAAAAACACTTCTCAGGATTCTGGCGTACCGTTCCTGTCTAAAATCCCTTTAATCGGCCTCCTGTTTAGCTCCCGCTCTGATTCTAACGAGGAAAGCACGTTATACGTGCTCGTCAAAGCAACCATAGTACGCGCCCTGTAGC…
Enterobacteria phage mEp460	1	4	0.833521	2.3	97.5676	98.7654	>_Enterobacteria_phage_mEp460_contig_1 Depth-of-coverage:1.51926 Taxon:1147152 refseq:NC_019716.1 TTAATCACGATGTCGTCTTTATTTATCTTGTCATAATAAAAATGCTTCCCGGAAAAAGTTTTAATAAATGACATTTTGTTCTCCACGTATATGCGCTGCACCGCGCTGAGTTTGGGTAAAAGGAAGCCCTCACCATCCGGTGATTATTGAGTTAATTACGTTTCCATAAATGCCCCCGCAGGGGCATTTGCAGTAATGAAATCAGGCGGTGAAAGTACCAATAAAGGTTTCTACTTTGCTGTCTTTGAATTTCTCAACAAGCAGATCACGAAATTCGTTAGCCATATCTTCCTGCACCGCT…
Enterobacteria phage YYZ-2008	1	4	0.66125	2.4	99.449	99.1736	>_Enterobacteria_phage_YYZ-2008_contig_1 Depth-of-coverage:3.96793 Taxon:564886 refseq:NC_011356.1 AATATGAGCGGCAAAAAGCGATGCTCACCCAGTCAGAGATCAAACTGCTTCACGCCCAGGTGAATCCCCATTTTTTGTTTAATGCGCTTAACACCATTAAAGCGGTGATCCGCCGCGACAGCGAACAGGCCAGCCAGCTGGTGCAGTATCTTTCCACTTTTTTCCGCAAAAACTTAAAGCGGCCTTCGGAGTTTGTTACTCTCGCCGACGAAATTGAACATGTGAATGCTTATCTGCAAATTGAAAAGGCGCGCTTCCAGTCGCGGTTGCAGGTCAACATTGCTATTCCGCAAGAATTAT…
Alces alces faeces associated microvirus MP21 4718	1	3	7.25011	1.8	58.3569	49.1525	>_Alces_alces_faeces_associated_microvirus_MP21_4718_contig_1 Depth-of-coverage:2.13164 Taxon:2219138 refseq:NC_040349.1 GATTTCTGGCAAAAAGAATACGAGCATATCGGTCAACAAGAAATCCGAAATTCTGAAGTTTATGCTGACGGCGATACTGCGCAAGATAAAGCTACTTTCGGCTATCAGAATCGTTATGACGAATATCGTCGTGGCGTGAATATCATTACTGGTGAATTCAGAACCAATCAAGATTACTGGACCATGGCACGTATTTTTGCATCTCGTCCGACTCTTAACGGTGATTTTATTACATGTATGCCCACCGATAGAATTTTCCAAGTTAATGAAAAAAATTC…
Escherichia phage TL-2011b	1	3	1.06735	1.3	98.3471	0	>_Escherichia_phage_TL-2011b_contig_1 Depth-of-coverage:1.79213 Taxon:1124654 refseq:NC_019445.1 TCAGGATGTGGGGGATTCTGCTGAGCATCTATGAAACTGAATGCAACTTATATAAAAATACGTGATAAATGGTGGGGGCTTCCGCTGTTCCTGCCTTCTTTAATCTTGCCCATTTTCGCCCACATTAATACTTTCGCGCATATTTCTTCCGGTGAGGTTTTTCTCTTTTATCTGCCTCTGGCACTGATGATCAGCATGATGATGTTTTTCAGCTGGGCGGCATTGCCAGGGATCGCCTTAGGGATTTTTGTCCGCAAATGTGCAGAGCTGGGTTTTTACGAAACGCTATCATTAACGGCTAA…
Gammapapillomavirus 7	1	2	1.31345	4.5	97.9167	100	>_Gammapapillomavirus_7_contig_1 Depth-of-coverage:1.6875 Taxon:1175849 refseq:NC_014956.1 TCTAACAAGTGTAAAGAATGGTTTATTATAGAAGAGGCTGACTGTGATGAATTAACTGAAATGGATAAGATATTTGAGGAAAGTGATGGATCTATA
Propionibacterium virus P100D	1	2	1.19976	1.2	87.0523	89.011	>_Propionibacterium_virus_P100D_contig_1 Depth-of-coverage:1.60177 Taxon:1982266 refseq:NC_018852.1 CTATGTGCCGAGGCGTGCAGCCGAGTCTGAGGTTGGTGTTGTGGAGTCTGCCACTGTTGTGTGACAGGTGAATATGTGTGTGTGCCCCAGCAGTGCTGCCACGATCGTGTGGTGGTTGCTGCTGGGGCACTATTTCTGTTTATGCGGTATAGCTATGATTCGTTGTTGTCTATGGTTTCTTCGAGCATCTGGTGCAGGTGGAGGCAGGCGGAGATAGTATCGTTGGCCTGGTCTAGAACGTTCCGGCCGATAACATTTTTGTGGTTGTCGCGGTGGCAGATGATAGACTGCATGATATC…
Enterobacteria phage O276	1	2	0.862541	1.2	100	100	>_Enterobacteria_phage_O276_contig_1 Depth-of-coverage:1.23125 Taxon:2282412 refseq:NC_049951.1 GAGTCGTTTCTGGAAGAGCACGGGGGCTGGAAATCCTTTCTGTGGACGCCGCCTTATGAGTGGCGGCAGATAAAGGTGACCTGCGCAAAATGGTCGTCGCGGGTCAGTATGCTGCGTGTTGAGTTCAGCGCAGAGTTTGAACAGGTGGTGAACTGATGCAGGATATCCGGCAGGAAACACTGAATGAATGCACCCGTGCGGAGCAGTCGGCCAGCGTGGTGCTCTGGGAAATCGACCTGACAGAGGTCGGTGGAGAACGTTATTTTTTCTGTAATGAGCAGAACGAAAAAGGTGAGCCGGTCA…
Pseudomonas phage F10	1	2	0.395418	2.8	83.871	86.9565	>_Pseudomonas_phage_F10_contig_1 Depth-of-coverage:1.56307 Taxon:347324 refseq:NC_007805.1 GACCTGGCGGCCATGGTTGGTGGTCACCCTGGTCGCCGCGCTGGTGCTCTGGCGTCTGGACCATGTGACCGCTCAGCGTGACGACCTCTAGGCCGCTGTCGAGCAATCCGCCGAGACGATCACCGCGATGGCCCAGCAGGCCCAGCGCGACATCC
Gokushovirinae Fen7875_21	1	2	7.44979	1.3	65.7971	64.3478	>_Gokushovirinae_Fen7875_21_contig_1 Depth-of-coverage:1.37973 Taxon:1655659 refseq:NC_027645.1 AGGGTAACCTTGCCGCTTATGGTGTTTCGGCTTCTAAATATCATGCTTTCACTAAGTCCTTTGTGGAACATGGTTATATCATTGGCTTGCTTGAGGTTCGTGCCGATCTTACTTATCAGCAAGGTATTAACAAGATGTGGCTTAGATCCACGGTTTATGATTGGTATTGGCCGACTTTTGCCCATTTGTCGGAGCAGGCTATTTTGAATGCCGAGATTTATGCTCAAGGTACTGATGAAGATAAAGGCGTATTCGGTTATCAGGAACGTTATGCTGAATATAGGTACCATCCTTCTGAGATCT…
Salmonella phage astrithr	1	2	3.51802	1.1	51.8428	38.9706	>_Salmonella_phage_astrithr_contig_1 Depth-of-coverage:1.50009 Taxon:2713276 refseq:NC_048862.1 AAGGGTTATTGCATAAGCAAGGAATCAGTTTGGGATAACGGGCGTTTACTTTCAGCAGACGAATATTCGTGTACATTAAATGACGTTGATTTTAGGATTGTAAAAGATGAGTATATCTGGGATACTGTGGAACTTACAGATTTTTATACGGCAGGATATGGCTATCTCCCAGAGTCTCTAAGAGAATTGGTAAAACGATTATTCAGGGATAAAACGTCTCTAAAAGGCGTAGTGGGAAAAGAGATTGAGTATGCTTTAGCAAAAGAACTGATAAATGCACTATACGGCATGTCCGCACAGAAT…
Bovine retrovirus CH15	1	2	3.82865	1.5	67.8322	63.1579	>_Bovine_retrovirus_CH15_contig_1 Depth-of-coverage:9.57044 Taxon:1822365 refseq:NC_029852.1 GATAGAACAATGGCCACTAAGTAAAGAGAAACTGGAGGCTTTAGAGAAATTAGTTACTGAACAATTAAAAAATGGGCACATAGCTCCAGCATTTTCCCCTTGGAATTCTCTAGTTTTCGTAAGTAAGAAAAAATCAGGTAAATGGAGAATCTTAACTGACTTAAGAGCCATCAATTCAGTTATACAACCTATCAGAGCATTACAGCCAGGATTGCCTTCTCCTGCTATAATTCCAAAAAACTGGTCTTTAATAGTCATAGATTTAAAAGACTGTTTCTTTATTATC

## Sheet: Spiked PBS DNA
Assignment	# Contigs	# Reads	Coverage (%)	Depth <br/>of Coverage	NT Identity (%)	AA Identity (%)	Contigs
Human polyomavirus 2	1	35586	100	1567.7	100	100	>_Human_polyomavirus_2_contig_1 Depth-of-coverage:1561.97 Taxon:1891763 refseq:NC_001699.1 GCCTCGGCCTCCTGTATATATAAAAAAAAGGGAAGGGATGGCTGCCAGCCAAGCATGAGCTCATACCTAGGGAGCCAACCAGCTAACAGCCAGTAAACAAAGCACAAGGCTGTATATATAAAAAAAAGGGAAGGGATGGCTGCCAGCCAAGCATGAGCTCATACCTAGGGAGCCAACCAGCTAACAGCCAGTAAACAAAGCACAAGGGGAAGTGGAAAGCAGCCAAGGGAACATGTTTTGCGAGCCAGAGCTGTTTTGGCTTGTCACCAGCTGGCCATGGTTCTTCGCCAGCTGTCACGTAAGGCTTC…
Parvovirus NIH-CQV	1	9756	98.1481	597.7	99.7831	99.8018	>_Parvovirus_NIH-CQV_contig_1 Depth-of-coverage:613.152 Taxon:1341019 refseq:NC_022089.1 TATATTCCCCTACTTCTCTTTCTATTCCTTTTAGTCATGGCGGCGGCAAAAACCGGTATATGAAGTGAGCTCAGTCTGAGTACTGATCTCACTTCATTACCGGTTTTTGCCGCCGCCATGACTAAAAGGAATAGAAAGAGAAGTAGGGGAATATACTCCGTATTTTATTTTGATTACTGAAACATATCGGCTACCATATCATCAACAATCTCATCCAACTCCCAATCTTCAAACACGATCAAGTCTTCCACTGGGATATCATTCTCATCCGCAACTCTCTGGAAACAATCCAACAATCCTTGGCGCTCCA…
Escherichia virus T4	129	7540	90.5225	11.1	99.8424	99.578	*** Error: String too long for an excel cell (>32K) ***
Human mastadenovirus C	6	4900	98.3221	31.3	99.9377	99.8839	*** Error: String too long for an excel cell (>32K) ***
Ungulate erythroparvovirus 1	3	276	89.4118	13.7	88.8572	96.411	>_Ungulate_erythroparvovirus_1_contig_1 Depth-of-coverage:11.2544 Taxon:1511905 refseq:NC_037053.1 CTGTAATACTGCCTATTCGCTGTAATGGAGTCTTACTCTCGCGCTGTGATTCGTCTCCCATGGGAGAACATCTACGAGGCCATTCAAGAGGCCGCGTGGCCGTCCTTGGCTGCTCTAGACCCTCAGCGACCAGGAGATCTACCCTATGATTGGCCCCTGCTGTACGATGAAGACCGTCGGTACGTGGTAGCCTGTGATGTTCTGTGGCAAATCCTTCAACGACGAGTGGCAGTCCTTGGCCGCTGGGCGGGCTACCTGCAACTAGAGCCATCTCAAGCTGGCGGTCCCGGACGACATCTG…
Sewage-associated circular DNA virus-31	2	90	44.5978	10.8	58.6024	55.4455	>_Sewage-associated_circular_DNA_virus-31_contig_1 Depth-of-coverage:6.62925 Taxon:1592098 refseq:NC_026276.1 CCGCGATTCGCAACAGTAGGTTTTGCAAGAAATATCGAAAAAAAGTATTTCGACAAGACATATCAAGCAAACACAAATGAGAGTTTGACAGGGCAAACAACGCCACAGTTAGCTAATAACGGTGTGACATATATTTCAAACACCTGGGGAGATTATACATTTGGAAGTCAACAGACAGTAGCTACTAGTGTAAGCAATGACATGCTAAAAGGGGTCGCAACAGGAACAACTGCAAGAACTCGCATCGGAAACAAAATCAAGATCGGCTACGTAAAAGGAGCGTTCAGTT…
Meles meles circovirus-like virus	1	75	67.6736	11.4	66.1301	62.5235	>_Meles_meles_circovirus-like_virus_contig_1 Depth-of-coverage:12.8967 Taxon:1128073 refseq:NC_040362.1 AAGAGATGATAGAGGAACTCGAAGACATCGGAGTGACGTACGCTGTATTTCAGCTCGAGGAAGGAAAAAATGGCACGCCCCACTACCAGGGCTACGTGGCATTCAAAAAAAAAAAGCGACTCACCGCCATCGCGCACCTACTTCGTGGCGCCGGGCACTGGGAAATTTCCCTGGGCTCGCCAACCCAAAATAGGGAATATTGTACAAAGGACGATGGTCGCATCGGAGATTTCACGGAAATTGGCACTCTACCCGCGGGCCAAGGCGCGCGCTCTGACCTTGTGGGACTTCACTC…
Adeno-associated virus - 2	2	38	37.6576	4.8	97.7979	99.1465	>_Adeno-associated_virus_-_2_contig_1 Depth-of-coverage:4.50165 Taxon:10804 refseq:NC_001401.2 CTGCGCGCTCGCTCGCTCACAGAGGCCGGGCGACCAAAGGTCGCCCGACGCCCGGGCTTTGCCCGGGCGGCCTCAGTGAGCGAGCGAGCGCGCAGAGAGGGAGTGGCCAACTCCATCACTAGGGGTTCCTTGTAGTTAATGATTAACCCGCCATGCTACTTATCTACGTAGCCATGCTCTAGAGGTCCTGTATTAGAGGTCACGTGAGTGTTTTGCGACATTTTGCGACACCATGTGGTCACGCTGGGTATTTAAGCCCGAGTGAGCACGCAGGGTCTCCATTTTGAAGCGGGAGGTTTGAACG…
Sewage-associated circular DNA molecule-1	1	36	74.2503	11.2	83.8398	80.5785	>_Sewage-associated_circular_DNA_molecule-1_contig_1 Depth-of-coverage:7.64482 Taxon:1592211 refseq:NC_026170.1 AAGAAGTCCGTTAAACGTAAGGCTCGTTTCCATGCTGATGAACTCACCGATGAAGAAGATGCAAAGGAAGTCAAGCGTACTGTCCCTACCCCATTGGGTCAAGAACTCATGAAGGCTCGTGGGGCAAAGGCACAAAAATGGTGCGGTACATGGAACAATCCAACCATGACCGGCGAAGAATTGAAGGCTTTCGTTGAAGGGTTGGAAGAAGTCAAGTTGTGCGTCTTCCAAAAAGAAAAGGGTGATAACGGTACCGAACACTTCCAAATGTACTTTGAAACCAAGAA…
Meles meles circovirus-like virus	2	31	53.8774	5.9	67.8691	63.3411	>_Meles_meles_circovirus-like_virus_contig_1 Depth-of-coverage:1.00493 Taxon:1128073 refseq:NC_040362.1 AAGAGATGATAGAGGAACTCGAAGACATCGGAGTGACGTACGCTGTATTTCAGCTCGAGGAAGGAAAAAATGGCACGCCCCACTACCAGGGCTACGTGGCATTCGAAAAAAAAAAGCGACTCACCGCCATCGAACACCTACTTCGGTGCGCCGGGCACTGGGAAATTTCCCGGGGCTCGCCAACCCAAAATAGGCAATATTGTACAAAAGACGATGGTCGCATCGGAGACTTCTCCGAAATTGGCACTCTACCCGCGGGCCAAGGCGCGCACTCTGACCTTGTGGGACTTCACTC…
Uncultured phage WW-nAnB strain 2	2	14	22.2572	2.8	88.7411	91.3978	>_Uncultured_phage_WW-nAnB_strain_2_contig_1 Depth-of-coverage:1.75296 Taxon:1449896 refseq:NC_026612.1 CTCTCCTTGTTCCTGCTTCTCGCTTGACTGACGTTAAGCTTGGTGACTGGCTTTCCGATTCTCCGGAGGATTTACAAGATGTCATTACTAACGAGTTTGGCGTTGATTCTGATACCATTAAAGATTCCAAAGATAACTTGAATTCTTGGAATTCTGCTTCCTCTGTTGATTCTGACGTTGCTTTCGGTGCTTCTGGTCTTCTCGGCGGTCTTTTCCAGAATTTGGGTTCCTTTCTCTTTTCTGTTTCTCTCCTTTGTTTCGGTGCTGTTGTTCTTCGCATGCTTATTAGAAAGGC…
Sewage-associated circular DNA molecule-1	1	4	40.2275	2.6	90.5983	76.4706	>_Sewage-associated_circular_DNA_molecule-1_contig_1 Depth-of-coverage:1.99927 Taxon:1592211 refseq:NC_026170.1 TTATCGTCCTCAATTGGGTACAGAACCCTTTGACGACGACGTCGTTGAAGTCTCTCGTGAAGATGTCCAACGCCGTATGGCTGGTGCTGGTATTGGTGTTGTCCGTCGTGCTCGTGCTCAATTGGGTGACATTGACACCGACTCCGATGATGAAAATGGTGCTCCGTTAAGACGTCGCAAAGCAGCAGTCAAGCGTGCAACCAAGATGGGTAACGATGACGATGATGATGATACTACTACTGTTGTTCGTACTGCACCTACTCCTGTCGGACGCGGTCAAGGCAATA…
Lake Sarah-associated circular molecule 5	1	0	20.6699	0	70.8333	79.1667	>_Lake_Sarah-associated_circular_molecule_5_contig_1 Depth-of-coverage:8.84555 Taxon:1685730 refseq:NC_029608.1 AGCATCTGTGGTACTGGGGCAAGTCTGGCACCGGCAAGTCTCGCAAGGCGCGAGAGGACCATCCCGACGCATACTTGAAAATGTGCAACAAATGGTGGGATGGCTACGCCAACGAGGATGTCGTCCTGATCGAAGACTTCGATCGAAATCACGGCGTGTTGTGCCACCACTTGAAGATCTGGGCTGACAGATACCCATTTTTGGCGGAAATCAAGG
Assignment	# Contigs	# Reads	Coverage (%)	Depth <br/>of Coverage	NT Identity (%)	AA Identity (%)	Contigs
Bacteroides phage B40-8	4	15277	14.4495	521.6	56.9119	53.376	>_Bacteroides_phage_B40-8_contig_1 Depth-of-coverage:450.407 Taxon:99179 refseq:NC_011222.1 ACTTGTTTTTGCGTGGTTATTCGTATCGAGAAATTGCCGACGCATTGAACCGGGATTTGTCCGCCCGTGGCGTTGGTTATACAATTTCGTTTCAAATGGTTTATTACGATTTGCAACAATGCCTTATCGAATGGAAGCGGGAACGGTTGGAAACAATCGACGAATATGTTACGCAGGAATTGCGCAAGTTGGATAAAATGGAGCAACAAGCGTGGGAGGCGTGGGA - >_Bacteroides_phage_B40-8_contig_2 Depth-of-coverage:481.833 Taxon:99179 refse…
Acinetobacter virus AbP2	14	14640	11.1167	657.5	64.9245	62.8946	>_Acinetobacter_virus_AbP2_contig_1 Depth-of-coverage:18.7028 Taxon:2560264 refseq:NC_041998.1 AAAATGAATGAATTAATCCAAAAAATTGAACAATGGGCAACTGATCGCAACATCATCAAAGGTTCAAAACCGATTGATCAAGCCATGAAGCTGTTTAGTGAGTTTGGTGAGTTAGCTGATAATGTTGGCAAAGGTCGAGATATTAAAGATGACTGCGGCGATATTTTTGTAGTGCTAACGGTTATG - >_Acinetobacter_virus_AbP2_contig_2 Depth-of-coverage:15.1855 Taxon:2560264 refseq:NC_041998.1 ACCTTAAAAGAATGCGTACA…
Erwinia phage PEp14	8	13230	12.0763	407.8	64.88	64.256	>_Erwinia_phage_PEp14_contig_1 Depth-of-coverage:774.002 Taxon:1131315 refseq:NC_016767.1 GTTGTTAGAATGGAAACAATCGCGCTATTAAGACAACGGAGAATCAAAAGATGCGGCACGATCTCGACCTAACACAGCCCGCCTTTCAGAAACGGCGTGGCGATCTGATGCTTTACGGCGCATGGCACGGGAAAACCCTGCGCCCGTGTCTCGTTGTGCTCCCTGCCTTTCGCCTTGAGAAGCCCGTGCCGCTTGTTGTTGAAGTGGATGACGCTTGGATGTGGCAACCTGACGACATCGACGCAGATCCACGCCGTAACGCTCACTTGATCGGCATGTTCCTGCTTCAAAACGGTATGGACGCAACTA…
Gordonia phage Tanis	7	12242	7.11404	652.1	58.7792	54.9061	>_Gordonia_phage_Tanis_contig_1 Depth-of-coverage:1.84533 Taxon:2652415 refseq:NC_048817.1 GGGACTTTCCAACACGGCCACGCCGAGATATTACGGAGAGTTCCGTGACCAGGTGATGAGGGGCGAAATTCCGGTTAACCGGGAAGTTGCTATGGAGATGAATCGCATCGACAACCTCATCGCCGATCCTCGCTACTACTACGACGACAAAGCGATTGACGGGTTTATTCTCTTCTGTGAGAAAGAACTTACGCTTACTGATGGCAGCGATCTTCACCTGCTCCCAACCTTCAAACTCTGGGCAGAACAGATATTTGGTTGGTTCTACTTTGTAGAGCGTAGTGTCTACGTCCCTAGTAAGGAGGGTC…
Croceibacter phage P2559S	10	6809	9.80706	347.3	57.2783	53.639	>_Croceibacter_phage_P2559S_contig_1 Depth-of-coverage:88.0668 Taxon:1176422 refseq:NC_018276.1 TGCAAAAGATTTTCGGCTACCAAGACTTTGACGCCGTGGAGTTTTCCCGTTGGAGCGAAACCGCCGAGGGACGCCGCAAACAAATTGAGGTTGTAAAGGCTTTATTGCCGGAAAAAGTGCGCACCCGGATTGCAGAAATTGACGCCGAGGTTATGACCGTTAAGGACAAACGAAAAGACGCCAACGCCGAGGTTAAGACGTA - >_Croceibacter_phage_P2559S_contig_2 Depth-of-coverage:2.56102 Taxon:1176422 refseq:NC_018276.1 AG…
Bacillus phage vB_Bpu_PumA1	3	6127	16.9447	417.7	46.2443	32.4299	>_Bacillus_phage_vB_Bpu_PumA1_contig_1 Depth-of-coverage:2.33095 Taxon:2662127 refseq:NC_049971.1 CAGTATCCAAGCTTAAGACTATCAACTTCAACCGCACTAGGTATTCCATCTCCGATAACGTGTACAGAATCTGTGTCCGAGTAGCAGAATCTATCACCGAATAGTTCTGCAGTCTTAACTATACGTCTTCTCGCGTAGGCCGTCATAAAGGCGGCTACGGGAACATATACAGTTTTACCAGGCTCGCAAGGGGTCAACGCGTACACGATCTTGTTATCTTCCGTGAGTACAGGTACGTATTCATATTGCGCACTCGACGTTGCGAACTTCCCGCCAAGGTTATTCAGCATTAACTTTGCTA…
Achromobacter virus JWAlpha	8	4823	5.52614	273.2	65.614	65.4284	>_Achromobacter_virus_JWAlpha_contig_1 Depth-of-coverage:6.90145 Taxon:2169963 refseq:NC_023556.1 TTGCCAGCAAAGATTAAGGTATTTCCCGGAATGATCAACCTGACCAATGTCGAGCATCACCCTGCGATCACTGAGATCGTGGACATGCTTTGTGCGAAAACCCAGAACACCGATCGAGGATTTTTCCAAGTCGAGGTGGCCTATTTCTTCGGGAAGATGGCCAGCTCACAGCGTGTCACCATCGTCACCAAGGATCGTGGTGAGATCCCTGTGAACATTTATGCCCTCACTTTAGCCAGCTCTGGCTACGGCAAAGGACATAGCGTCAGCATCATCGAGAATGAGATCATGCGACCGTTCA…
Gordonia virus Lucky10	1	3581	3.82512	492.3	65.5718	62.0321	>_Gordonia_virus_Lucky10_contig_1 Depth-of-coverage:413.183 Taxon:2734247 refseq:NC_031267.1 GTCGGTGGTTGCACCGTTGGAGACTGAGACTTGGGATGCCTCCGGTTACTGACCGGCGTCGCCTATCTGAGGTTGCTCGGCATGTGATCGTCCCTGACGGGATTGTTGGGAGTGAGTGGCCTTCGGTGCGTAAGACGTGCCGGCGTCTTGGTTGGGATTTTGACGGTTGGCAGGACGGCGCGTCGATGCTGATTCTGGCGACGCGTGCTGATGGCGAGTATGCCGCGGACACGATCGTTATTTCGATTCCTCGCCAGGTCGGCAAGACGTACTTGATTGGCTGCATCATTTTCGCGTTGTGCCTGA…
Stenotrophomonas virus DLP5	14	2837	7.08914	93.8	63.1379	57.8597	>_Stenotrophomonas_virus_DLP5_contig_1 Depth-of-coverage:4.23654 Taxon:2560782 refseq:NC_042082.1 CCTGAAGGAAAACGAAAATGGAAAACAGCCAAATCATCAAAAAGGCCGACATCGCTCTGTCTGACCTCGCTACCGCAGGTCGCCTGAACCCTGAACAGACGGATCGCTTCATCCGCAAGCTGCTGGATCAGCCCACGATCCTGCAAGCCTCGCGTGCCGTGGCGATGGGCGCTCCCGAAATGAAGATCAACAAGATCGGTTTCGGTTCGCGTATCCTGCGTGCCGGGGTGCAGAGCACGGCGCTGTCGCAGTCGGAACGTTCCAAGCCTGACCTGGGCCAGATCGTCCTGAACACCTCGGA…
Acinetobacter phage Presley	20	2334	11.2055	60.6	61.6259	53.4209	>_Acinetobacter_phage_Presley_contig_1 Depth-of-coverage:1.75717 Taxon:1406780 refseq:NC_023581.1 TTAAACAGTACAAGTAAACCAAGTAAGAAATTAAAAGACTTGGCTTTCGAGTATGCAGGTGACTATGCTCAAGACGACATTAAGGATATTCGTCGAATAGAGCCATTCACTCTACTGCGGTACAACTTAACCGATACATGTTCTACATTGTGGGTTAAAGACAAGTACATGCCAATGGTAATACAAGATGATCAATTAGATTTCTATGAGAATCAGTGTTTGCCAATGCAACGTGTATTACTGCAAGCAGAACTTCATGGTATGCCTATGGATCCTGATCGTA - >_Acinetobacter…
Lactococcus phage Tuc2009	6	2297	8.78035	153.8	76.3033	80.625	>_Lactococcus_phage_Tuc2009_contig_1 Depth-of-coverage:3.44324 Taxon:35241 refseq:NC_002703.1 GTGGCTTCCAGATATGGAAGGCGCAAACAAGGCCATGAAGAATGAGCCGTACACCTACATGACGAAATATAACGGCGAAAAAACATGCGATGCTGCTACTATGTTCGATGTAAACAAAACCATCATGCGTTGCTTGGTTAAAAACTTAGCCATGTTCGGACTTGGTTTATATATTTTTACTGGCGAAGATTTACCTGAAAGCGAACCGCCAAAACCT - >_Lactococcus_phage_Tuc2009_contig_2 Depth-of-coverage:3.84121 Taxon:35241 refseq:NC_…
Escherichia virus Skarpretter	5	2189	4.21245	280.8	65.8343	59.727	>_Escherichia_virus_Skarpretter_contig_1 Depth-of-coverage:2.28307 Taxon:2734188 refseq:NC_048112.1 GTACTCAATCAGCAACGCGTTTTGCGCCAGCGCATCAGCTTTTGCTTTGATAGATGCCGCTTCGGCGTCACCTTTCATCTTGATAGAATCCGCTTCGGCCTGAGCGTTAGCACGTTTTGCATCGGCTGCGCCTTTTGCTTTGGTGCGGGCAATGTCTGCGCTGATCTGCTCTTTCTGCAAGTTCTGCTGTTGCGTGCGGATCTCGATCTCGGCTTTCATGTTTTCTTCGATCTTCTGGTTGTACTCGTCGGAGAATCGGACGTTTTCAACCTGCACGGAGTCGATAGTAAACAGTTTGC…
Bacteroides phage B124-14	6	2058	8.64734	113.6	60.8887	58.2259	>_Bacteroides_phage_B124-14_contig_1 Depth-of-coverage:3.75137 Taxon:1105171 refseq:NC_016770.1 TTTTAGAGTTTTAATACCTGTTTTCTGTTTTTGCCTGTGCGGAATGACACATGCACCCAGGAGAAATCCTTCTCGTCGATCAGCTGGTCGAAAGGCAGTTCCTTGCGGATGATCTCGAAAAGCCGGCGGTTTCCCTCCTTGCTGCCTACGGTAATATCGGCGGCCTGACCCAGTAGGTGCTGGCTGGAGGTCGCCCCGTTCACGCTTCTGTTCAGCACAGCGCTCCGGTAACCGGAACTTACCCGGATGGGCTTCCCGTACTTTTCACGGAGCGGGTCGAGGACGTTTTCCACCAGCTCTGTC…
Faecalibacterium virus Toutatis	8	1879	18.5966	41.6	60.598	56.0513	>_Faecalibacterium_virus_Toutatis_contig_1 Depth-of-coverage:8.47209 Taxon:2734150 refseq:NC_047915.1 TGCGCCGATTGACGCCGTTGGAATGTACACGCTTGCAGGGATACCCGGACGGATGGGTGGACATTGGCGACTGGACGGATGAGAAGGGAAAGAAACACAAGGACGCGGACAGCCCGAAGTACAAGGCGCTGGGCAACTCCATCGCCCTGCCCTTCTGGGACTGGATGCTGCGGCGCATGGCGCGGTATCTGCCGGAGGACGCGACGCTGGGAAGCTTATTTGATGGCATCGCGGGCTTTCCGCTGATCTGGGAGCGCATACACGGGAAAGGTACGGCGCGGTGGGCAAGCGAGATCG…
Synechococcus phage S-CBS3	3	1849	6.88098	189.3	62.1377	57.7236	>_Synechococcus_phage_S-CBS3_contig_1 Depth-of-coverage:11.2552 Taxon:753085 refseq:NC_015465.1 CCAGCGGCAGTTTTGCCCACAGCTCATAGGCCAGCCCGAAGGTGAAGGCGGCGGCCATGCACACGCCACGGCGGTGGGTGTCGGTGATGTCGCGTGCTGTGATTTTTTCCAGCGGGATTGCCGCGTTGCGGTTGTCCAT - >_Synechococcus_phage_S-CBS3_contig_2 Depth-of-coverage:13.9732 Taxon:753085 refseq:NC_015465.1 GAAGCCGCATCTTCCATGTTTTTTACGGCCTGATCGAAGTAGGTGGGCTTCAATTCCGTTCCGAT…
Acinetobacter virus AB1	14	1811	9.11225	99.4	63.3228	60.7787	>_Acinetobacter_virus_AB1_contig_1 Depth-of-coverage:266.044 Taxon:1915208 refseq:NC_042028.1 CTGGTTCAGCCTTTTCTGCTTCATCTTCATCATCGGCAGTTTCGGTTTCGTCAGTATCTTTTGCTACTTCTTCTTCCTCGTCCTC - >_Acinetobacter_virus_AB1_contig_2 Depth-of-coverage:266.044 Taxon:1915208 refseq:NC_042028.1 ATCAGCTACAAGCGCATCACGCCCAATTCGACCACGTTCGACTAATGCGACATGATTACCGCGAATATTCGTCATAATACCATCATAAGCCTGTCCATTGAAAGTGCCACTTTTCATAACAGG…
Faecalibacterium virus Taranis	6	1766	10.1647	72.5	71.9557	72.0767	>_Faecalibacterium_virus_Taranis_contig_1 Depth-of-coverage:6.37243 Taxon:2734146 refseq:NC_047914.1 CCTTTTGGGCATCTTTTAACATTGCCTGAAATTCAGCGCGGTTCGTGTTCTTGCCAGTTTTGGCGTAATCGCTGTAGACGCGTACAACGGCAAGGCCGCTTTCGTCACAGAACTCGCGTGACTTATCGACCTGAATTTCAATGCTTTCGTCTCGCTGGTTGTGCGAGCTGAAACGTGCGTAAATGGCCGCACGGTTACC - >_Faecalibacterium_virus_Taranis_contig_2 Depth-of-coverage:2.23668 Taxon:2734146 refseq:NC_0479…
Parabacteroides phage YZ-2015b	1	1753	99.98	81.8	86.7589	86.3673	>_Parabacteroides_phage_YZ-2015b_contig_1 Depth-of-coverage:88.9382 Taxon:1655645 refseq:NC_029014.1 ATGGCAAATATATTTAACTCGATAAGAATGAAACGTCCTCGTCGGAATGCTTTCAACTTATCATATGAATCAAAGTTAACGTTGAACATGGGCGAACTTGTACCTATTATGTGTATGCCTGTTGTTCCTGGTGATAAGTTCCGTGTGAAAACCGAATCTCTTGTGCGCCTAGCTCCCCTTGTGGCTCCTATGATGCATCGCGTAAATGTTTTTACTCACTATTTCTTTGTGCCGAACCGTCTTGTGTGGAATGAATGGGAAGACTTCATAACCAAAGGTGTAGACGGTGATGATGTTC…
Acinetobacter virus AbC62	10	1624	10.1641	80.5	61.088	57.5379	>_Acinetobacter_virus_AbC62_contig_1 Depth-of-coverage:2.21529 Taxon:1915206 refseq:NC_024785.1 TCGTTTAATGGGTAGCGCGAAGTCTATTGATGAAGCGCTAATCACGGACGATGTGAAAGCTATTCAAGCCAAAACAAAGGCTAAACGTGCAGATGATGAGCAATTATTGCTTGATGACTTATTGAGTCAAACATTATCAAGCGCAGCCAAAGAATACATTGAAGAAATGCTAATTCAGGCAAAATATGGTATCCGAAAATTCAAGGGGAACAAATACACTGAAAAAGGCAATATGGTAGAAAATGACGCAATTGATTTTTTGATGCAGAACGAGTGTATATTTGCCGAGAAAAACACCGAGCG…
Flavobacterium phage vB_FspS_snusmum6-1	6	1602	8.00711	114.9	70.9708	74.7148	>_Flavobacterium_phage_vB_FspS_snusmum6-1_contig_1 Depth-of-coverage:3.97459 Taxon:2686273 refseq:NC_048841.1 CCATAATTCTGTTAATACCTGTATTAAAGTAATGTTCATCCTTTTCTATCATAATACCTTTGCGATTAGTGTTAATACAAGCGATAGCGGTGCTCATTGAGCCTGCTGTAAAATCTAACACTGTTTCGCCTTCTTGTGTGTATGTTTTGATTAAGTATTCAAGTAAAGTTACAGGTTTTTGT - >_Flavobacterium_phage_vB_FspS_snusmum6-1_contig_2 Depth-of-coverage:6.84348 Taxon:2686273 refseq:NC_048…
Brochothrix phage NF5	1	1541	4.54632	205.8	71.4539	74.2451	>_Brochothrix_phage_NF5_contig_1 Depth-of-coverage:148.335 Taxon:764561 refseq:NC_015252.1 GAGGTGATAGAAAGTGGGTAAACTAAGTCTTAAACAACAAATATTTGCTGATGAGTATATCATCACTGGAAATGCTTATCAGTCAGCAATCAAGGCGGGTTATAGCAAGAAATACGCTAAGGCTCAATCACATAAATTGTTGGAAAATGTTGGAATTAAATCATATATAACAAAAAGATTAGCTGAATTAAAAAAAGAGCGAACTCTGACGATGGAAGAGGCGATTGAGTTAACTAGTTCTATTGCAAGAGGTGAGCCTCAGCACTTTGAGAAAGTAGTACGTGATGCTGAAACAAATGAAATACTAG…
Lactococcus phage 62503	3	1508	4.00249	278.7	63.0417	64.8515	>_Lactococcus_phage_62503_contig_1 Depth-of-coverage:3.71936 Taxon:1868853 refseq:NC_049811.1 TAGAAAGGAGTAACATGAACGAATTACAAAATTTCAATTTCAGTGGGCAAGACGTCCGCATTATCACAATCAATGGCGAGCCCTGGTTTGTTGGAAAAGATGTCGCTGATATTCTTGGGTATTCAGATACTCAAGCAATGACAAGGCGACTTGATGATGAAGATTTCATGACCGACAAATTGTCGGGTATGAACATGAAGTCAACACTTATCAATGAATCAGGACTTTACACAGCGATCCTCGGCAGCAAGAAACCAGAGGCTAA - >_Lactococcus_phage_62503_contig_2 De…
uncultured crAssphage	21	1412	10.425	31.5	68.9499	60.9464	>_uncultured_crAssphage_contig_1 Depth-of-coverage:1.87375 Taxon:1211417 refseq:NC_024711.1 AAAGACAATCTTTACAATGTTGTGGATTATGACCGATATGTATATCATATTGTAGGTATCGAACAGCCTGCTGATCCTGTTCTTGTTGGCGCATATAATGTGCTTATCAAGCAGATTATGGAGGACGCTCGTGCTGCCATTGCTGCCAAGCGTGAGGCTAAAGCTAAAGCGGCTAGTTTTGTTGCTACTGCAATGAATGATGACGATTTGCCATTCTAATGAACATGACGCTACTGACCTTCGGGTTGGTAGCGTTTGTGTTATCAACAATAGTTTTGTTGATGCTATCGCTAGTGTTCAACCTCGA…
Acinetobacter virus phiAB6	2	1362	4.25684	177.6	61.0502	53.2872	>_Acinetobacter_virus_phiAB6_contig_1 Depth-of-coverage:91.5739 Taxon:2560281 refseq:NC_031086.1 CTACCGAGTGCCTTAGATGGGTATATTCAGTCTGTAGGTACAGGGGATAACTTGGCGTACTATAAGTACAAACATAAGTTGCGTAATTGGCGAGAGGTAGGTGTGTATGAACCCAGATACACTATTCAGAATACACCTATCTTCTGGTACTTTGATTATGGCACAGAATCGGCTGTAGTAGCCCCGTTAGATATTGAGGGTAGATCATCAGGTAATGATGCGAATAACCCAATGCCTAAGTTCTTAGACTATGGTATTACAGGTATAGGTGCATATCAGTCTAGGCTAGTACTTCTAAGTGG…
Curvibacter virus P26059B	24	1268	29.806	23.3	67.1759	67.1867	>_Curvibacter_virus_P26059B_contig_1 Depth-of-coverage:56.776 Taxon:2733926 refseq:NC_048055.1 CGCACCTCGGCCCATAACGGGCTCAAGGGTGTTAATGATACGGGCTTCCTTCTGGCCGTGTACGAGGTCGTCCTCGATACCCGCAGTCGGGATATGCTCACGTAGCACTGGGGTGAACACTGCCCGGAATGCACCGAAGCCCATGTTCTTCTCGATCTTAACGACTAACGGGCCACTGCCAATACTGGCAAAGGGCTTAATGCGAAGAGCAAGCGCTTTCAGCTTATCAGGGTCATACCCGCCAGGAATACCCCCAACGCTAAGCAAGTATACGTTGCCGTTAAGAAAGCCCCCGATAGCATAC…
Ralstonia virus RSF1	23	1252	6.46154	19.7	65.8221	66.1749	>_Ralstonia_virus_RSF1_contig_1 Depth-of-coverage:2.22658 Taxon:1980926 refseq:NC_028899.1 AAAGACTGTTTCACATCCGGGGAACAGTAAGATGTGAATGTAGGCGCTAACGCCTCATTGTTATTTGTCACGTCAGCCAAGAATCGTGACATGGTTGTTTCTTCAAGGAAGCGATCTTCGAAGTTTGGACGATGCATGAACTTCACAACCGGGTCTTTGAATGGGAATGCTCCGCCAGATTTGAGTCCGGACGTAACAAACTCCCGTGCATCTTCGAGGGAAATGTTCTTTACTCTCGATATGTAAAACGATGCCTGATCGACGTACGCTTTCAGGACTTTAGTGTCTCGCTGATAGTGGTCACGTTC…
Acinetobacter phage phiAC-1	10	1247	12.1691	53.6	64.6365	60.9044	>_Acinetobacter_phage_phiAC-1_contig_1 Depth-of-coverage:9.2998 Taxon:1229760 refseq:NC_028995.1 ATCAATGACTAGCTTGGAGATTTCAGAGCTTGTTAATTCAGAACACCCGCATGTGCGCACCTCAATTGAGCGCCTAGCTAAGCGTGGAGTAATCCAACTCCCCCCAATGCGTAAAGTTGAAAATAATCAATCACTTAGTCCAAATAAATATACAAATATTTATGTTTTTTCTGGTGAGCAAGGAAAATTAGACTCAATTACTGTGGTTGCTCAGCTTTGTCCTGAATTTACAGCCGCGATTGTTAAGCGATGGTATGAGCTAGAAGGCAAAAACCGCGAACAGCTATATCCAAAATGGAAAA…
Pseudomonas phage Pa2	4	1244	5.41995	71	62.9265	59.2115	>_Pseudomonas_phage_Pa2_contig_1 Depth-of-coverage:44.3745 Taxon:1530400 refseq:NC_027345.1 TGAGCAACTTAGACTGTGCTTCAGCTTGTGCACTCTGCTTCTGCAGATCACGTTCCTGCGTAACACCAGACTCACGTTCAACGAATTCCAAGTCCTTATTATCAGCAGTCGAGGACAAGTCCTTAGCCTTAGCTTGCTCAGTACCAACCTTCACACCATTCAGCTGTGCCTGTGCACCAAACGAAGCAGCCTTAGCATACTCAGTCTGTACCTGTGCTTCAAGCAGTGCAATCTGCAACTCCTGCATCTTGATAGCCAATGGATCAGGCTGAGGCTGGAACCGTTCCATCTTCTTAGCAAGATCAGG…
Pseudomonas virus F116	14	1227	12.6007	33.7	69.1225	65.2364	>_Pseudomonas_virus_F116_contig_1 Depth-of-coverage:2.63994 Taxon:280701 refseq:NC_006552.1 CGATGTAGGGTTGTGCTGCATCGAGTACAAACCGCTTCAAGCCCTTGGCGATTCGGCGTTGTGTTGCATCCGCCAATGGTTTTTTACGATCAAAAATGGACTTACCAAGGTCTGAAAAGTCGATGCATTCCGCAGCGGTTCGCCATTTCTTTTGGCCTTTCTGTGGTTTCTGTGCATGTGTTGGCTCAGGCCAGACGATCGGTTGACCATCGCAGCGTGCGACCATGAAAAGCCGTTCGCGGGTGGTCGGTGCGCCGTAATCGCATGCACGCACGATGCGCCACTCGACCACATAGCCAAGTGCCTG…
Alces alces faeces associated microvirus MP10 5560	2	1219	95.3247	57.6	45.3347	27.5496	>_Alces_alces_faeces_associated_microvirus_MP10_5560_contig_1 Depth-of-coverage:58.4765 Taxon:2219133 refseq:NC_040350.1 ATGGCATGTTATAAACCTCTTATCAGGTTTTACGTGCCAGACGATCACGAAGCGTCGGGGCATGTTTACACGCTCCGGCGCTTTGCTATTGAAAGGGCAAAAAAACCTGATTTAACCTATGAAGATTTAATTTACAGAAAAGACGTTATGCTTATTCCATGCGGGCAATGCATCGGGTGCAGAATCCGCAAGAGAGAAGACTGGTCATGCAGAATCGAAATGGAAGCAAAAACAAGTAAACCACACACCGTCTGGTTTGTCACCTTAACATACGATGA…
Psychrobacter phage Psymv2	7	1141	11.0511	65.8	60.8118	57.2965	>_Psychrobacter_phage_Psymv2_contig_1 Depth-of-coverage:4.21338 Taxon:1071177 refseq:NC_023734.1 ACATTGATGTGCCTGTTTACATGGAGAGAATGGAATACGCTTCTCAAATGTGGCGCACGATTGTTAAACAACTACTTTCGAGAAAAATTCTAAAAGTTACTGATTTGCACAATATCGAAATGTTCTGCATTGCCTACAACAATATGCGGGAAGCCCAGCTGGAAGTAGCTTTGAACGGTGTAACGATTGAGGAAACAGCAATGGGTCGATCTAAAAACCCAGCCATAACAGTTGTGAACGAAGCATCAAAACAGATGGCGCAATTTGGCTCAATGTTGGGCCTTGATCCAGCATCTCGCGCT…
Escherichia virus ST32	2	1128	4.87456	98.8	64.5599	66.2791	>_Escherichia_virus_ST32_contig_1 Depth-of-coverage:58.5236 Taxon:2733972 refseq:NC_047830.1 CGCAACATTCTGATGGCTAGCTTCGAAACTTTTAGTAAGTGGGCTTTTGAATTGCAGATGGGATTCAAATTCCAGATGCAAGATTTCCACAGTATCATTTTCGATGTATGCCAAGATATTGTCGATGGTAAACGTGATCGAGTAATTGTTACAATTCCACCACGACACTCCAAGACACAGATTCTAAGTATCTTTCTTCCACTATACAGCTTCTGTCACAACGCTGGTTCACACAACATTATCACTTCTTATGCTGATGACGTTGTAGCTGAAAGTAGTGGTTACATTCGCACCATTATGCTCAAT…
Bdellovibrio phage phi1402	8	1113	16.6311	63	57.9659	55.792	>_Bdellovibrio_phage_phi1402_contig_1 Depth-of-coverage:5.16336 Taxon:1035662 refseq:NC_015721.1 CTAAGCGCATCATCATGGACGATCCTGTAACTGAAGACGATACGGCGGAAGCGGCGCGGACTCTCGCGCGCTCCAAGTTCAATGAGATCATGAAGCTTACGAAGAACGTATGCGTGATCGGCCAACCGGCCCACCAATATGATTTATACGCCGACCTCCGCGGGGAAGTCGCGACCATGGAAGTCCCATTCGGGACCATAAAAATGCTTGATCACGATTTAACGGCCATGAAGATCGCAGGGGTCTCAATGGCTTCGATCAGCATGAGTTATCACCTGAAGGTTCTCAGTGAGGGGACGACT…
Pseudomonas phage PS-1	11	976	13.5413	33.5	62.0134	57.8807	>_Pseudomonas_phage_PS-1_contig_1 Depth-of-coverage:2.11625 Taxon:1573458 refseq:NC_029066.1 TAGCTGGTCTCGGGGAACAGCTCCAGATACTTCTCGTCAGTCAGCAGGCCGAAGTCATTCAGCTGGATTACTTGATCACGAAGACTTGCGGCCGCTGCGATCCCCTTGGGTGTTTGGGGGTAGGGGAGCGTTTCGCAACGGCGGACCTTCTTCCAGGTGAAGCGGATGCGTAATCGTTTGCCGACGGGTTCAACGCCGGCGGGCATGTCCACTGAGTTTCTTGCCATTCGTTGTACCTGCTGATGCTGTAGATGATGCGGCCGTTCAACTTCTGCCAGACCCCCTCGGGGATGATCTTGCGTCCGC…
Rhodococcus virus Pepy6	8	941	7.34273	37.5	65.0925	65.5045	>_Rhodococcus_virus_Pepy6_contig_1 Depth-of-coverage:4.71084 Taxon:1982368 refseq:NC_023735.1 GCCCTGCGAAAACTCCTGAAGCTCGGGAGAACCAACTCGTTGCCTTGGCTTTTGATCTTGCCGAGAACCAACTCAAAGACGGCTCAGCTTCAAGTCAGGTCATCACGCACTACTTGAAGCTGGGCTCGTCTCGGGAGAAGCTTGAGCAAGAGCGTCTTCGTGGAGAAGTTATTCTCCTCAAGAACAAGGCTGAAGCAATGGCGTCTGCCAAGCGCGTCGAAGAGCTGTACGGCAAAGCACTCAACGCTATGCGAAGCTACGCTGGACAGCCTGTTGAGATGGAGATGGATCTGTCCGATGAGGAT…
Faecalibacterium virus Epona	13	920	20.6867	20.3	67.3152	62.8407	>_Faecalibacterium_virus_Epona_contig_1 Depth-of-coverage:4.27542 Taxon:2734105 refseq:NC_047910.1 ACGTGGATCCGATCATCATCAACTTCGACGGCACCATCATCAAGGGCCACCAGCGCCGGACGGTGATGATGGATCTCGGATACGAGGACGCAGAGGTCATCGTCCTGGACATCCAGGACAAGACCAAAGAGAAAGCCCTGAATACCGCCCTCAATAAAATCACCGGCAAGTGGGACAACCAGATGCTGAAAGACCTCCTGGTAGAGCTTGACCTGGAGGGCTACGACTTCAGCGTGACCGGCTTCCAGCGCACCGACCTGGAAGACCTGATCCAGCTGACCGAGGTGCCGCCGGAGGCGC…
Pseudomonas phage YMC11/02/R656	6	881	3.68522	88.1	59.823	59.5206	>_Pseudomonas_phage_YMC11/02/R656_contig_1 Depth-of-coverage:2.66105 Taxon:1755689 refseq:NC_028657.1 CTAACGCTGGCGGTAATCCTTGCTTGCCAGTCAATGCTGTCAGATTTGAATAAGTCGGTAAAGAAGCAATATCAAATGCGGAAATCGCAGTAACACGCGCTTCATAATTACCCGCATAAATCCCCTGAACCTCAACTGAATTACTGCCAGAAATCGGTAACTTAATCCACGAACCATCATCCTTGCGCCATTCAACTTGGTACTTTGTAGCGCCTTCGGCTTGATCCCAAGCAATCACCATTGTTTCAATAGACAATCCTTGCTGCACCATTGTTTCAGATGAAATTAAAACATTGG…
Bacillus phage vB_BsuP-Goe1	1	864	9.3313	116.9	51.1071	43.8406	>_Bacillus_phage_vB_BsuP-Goe1_contig_1 Depth-of-coverage:106.955 Taxon:1807511 refseq:NC_049975.1 AGTGTTTGGCACGGGTAAAAGTGCCCTCCACTTTCCAATGGCACAGTTCCTTATCATGGATAGGAATATTGGCGGGCTGCTCAGTACCCAACAAATGCAGCGAATCGGTATCGCAATAAACAAAACGTTCGCGATTATCAAGGATTGCGAACAGCAGTTCTCGCCGCGCATACGCGGTGCAAAACACACCGACGGGGATATAAACAGGATCCCGCGTTTCTTCTTCACCGAGTACGTAGCGCACAATGCCATCTTCCGCGTCATATACGGGTACCTTACTGGTAACATCCGGATTCGTTGC…
Erwinia virus Y2	7	841	7.61555	44.1	57.385	50.5587	>_Erwinia_virus_Y2_contig_1 Depth-of-coverage:1.86285 Taxon:2733974 refseq:NC_019504.1 TTGCCAAGTATGCAAAGCGTGCTGGTCTTCGTGGCTTCACTTCCATTCACGATTGCTTCCGCTGCTGTCTGGCAGATGCTCCGCTGATGATGGATGTCATTCGTGAAGCCTACTGTGAAATCTTCGTGGACAACAACCAGTTTGAGCATTTGTCCAAGCAAGTCGGTGGTATCTCAATGTTCTCTCAGAATATTGTAACCAGAGAGTTGCTGATGTCATCTGGTGCTTACTACTTCTGTCAGTAAGTTCCAAACCAAATAAGGGC - >_Erwinia_virus_Y2_contig_2 Depth-of-coverag…
Acinetobacter virus WCHABP1	12	742	8.95659	40.7	64.8386	62.059	>_Acinetobacter_virus_WCHABP1_contig_1 Depth-of-coverage:8.71804 Taxon:2560272 refseq:NC_041966.1 CATTTTTTTCTTGCTGACTCAATCCACTTTCATCAAAAATCTGACTCGCGTCATTTGTCTTAACCCATCCTGTCATATTTTCGTTTGGATTGTTTACATTACTAGCAATGGTAGAGCGCACAATGTCGCCAGTCACAAGCTGAACGCGCTCATTTAAAGCATAACCACCAACCTGAGCCGTAAATGCAGGGTCAAA - >_Acinetobacter_virus_WCHABP1_contig_2 Depth-of-coverage:12.6398 Taxon:2560272 refseq:NC_041966.1 TAGC…
Flavobacterium phage vB_FspS_mymlan6-1	5	711	4.63105	89.7	60.2679	52.7363	>_Flavobacterium_phage_vB_FspS_mymlan6-1_contig_1 Depth-of-coverage:2.38562 Taxon:2686266 refseq:NC_048838.1 AAAATAATAATATCTTCATGAACTTTCATGGGTTGCTTGTTTGCACTAAGAAAATTTACACCCTGTTCTTTCTCCCACACCCATGAATACCTAAACATTTCCATGTTGCTGTGAATTAATTTGGTTGTGAACGGCTGCGATGCAAACAGTACAATTACACCGTTCGATTTAATAATCCGTTTTAATTCTGCCCACATTGGCTCGAAAGGGATAATACCATCCCATTTGCAGGCTGTAGTTCCGTAAGGCGGGTCAGCTAAAACCATATCAACACTACCATCAGGGATATG…
Faecalibacterium virus Lugh	9	638	8.26412	51.2	71.743	74.7065	>_Faecalibacterium_virus_Lugh_contig_1 Depth-of-coverage:3.52388 Taxon:2734248 refseq:NC_047912.1 TAGCAGTGCTTCAGGGTAGCCTCCTCACCAATGCGCACCGCCGCAATCTGTCCTTGCTCTACTTCCGGCTGACTACGAATGCAAACCACATCACCGTCACAAATGGTAGGGGCCATGCTGTCCCCGTGGCATTCCAACGCAAAATCAGCCCTCCATGCAGCCGGAACACCGACATAGCTTTTGATATTCTGCTCTGCGGTGATGGGTGTGCCGCACGCGATAGAGCCGATCAGGGGGACCTGTACCATTTCGGGCATCGGCATGAACCCCGGCG - >_Faecalibacterium_virus…
Faecalibacterium virus Lagaffe	11	635	16.2411	18.5	65.984	63.5135	>_Faecalibacterium_virus_Lagaffe_contig_1 Depth-of-coverage:5.52369 Taxon:2734112 refseq:NC_047911.1 GAAAGGAGGGGACGCCATGCCGAACACCAACACCAAGCTCGTCGACAGCAAGACCATCGCGGCCCTGTTCGAGCTGACGCCCCGCCGCATCCAGCAGCTCACCAAGGTGGGCATCATCACGGCCACCAAGGAGGGCAACGCCAACCGCTACGACCTGCTGCCGACGATCCAGAAGTACATCAGATACCTGACGGCCAAGGCCAACGGCCGGGAGCCGTCGAAGAAGGACAGCGAGATCGAGGGCCGACGTCTGGAGGCTGAGGCTGACCTCAAGCGCAGCAAGGCAGACATCGCCGCC…
Shewanella virus Spp001	6	590	7.04313	35	60.9072	60.5437	>_Shewanella_virus_Spp001_contig_1 Depth-of-coverage:7.82314 Taxon:2733978 refseq:NC_023594.2 CATACTTCTTCGTCAGTTTTTCGAAGGAGGCAATATTGCCCTCCTCCACAGCCTTCGCAAAGAGCTTTTGTTGGCTAGGCTTAAGCCCCGAGATTTGGTCTGCGGCTTTACCAGCAGCTTCCCATTGCGGCGCCATTCGTTGGATCAGCTCGTCATCCCGAGAGATCCTGCGAGTTCGGATATTCGACGCATCCAGTCCACCTTTCCCCTTTGGTAAATTCGGGTTCTCTTGGTCTCGTAGAATCTCTACAAGGTCCGTCGAGTTTGCACCCGTCAAGTACATCTGGTGTTGGGTCTGGATATAG…
Gordonia phage Avazak	9	583	7.3808	29.7	62.3139	59.1946	>_Gordonia_phage_Avazak_contig_1 Depth-of-coverage:2.27831 Taxon:2656529 refseq:NC_048822.1 ATTCAGTTCTACATCGACAACCCGCCGTTCATGCCGAAGCCTGAACAGCTTATGGAAGGAGGCGAAACTATGGGATTCTGGGATGATCAAGTTCCTAGCATGGTTGACCCCGCGAAGAAGTTCGCACGCAAAGATTTCTTCCAGCTGATCGACTACCACGCCGCCTTGGCGAACATTCAGTCGAAGCAGATTCTGGAACAGAACAAAGCCGTGCTGGCTGAGATGAAGTTGGTCCGAGAAGACGTGTCTTCTCTCGCTCAAGCAATTGTCGACGCAACGAA - >_Gordonia_phage_Avazak…
Phage Gifsy-1	1	575	0.859953	311.6	80.8153	81.295	>_Phage_Gifsy-1_contig_1 Depth-of-coverage:20.6873 Taxon:129861 refseq:NC_010392.1 CAGCAATCCCCGCCACACCGCTAAATATGCGAAGCAATTAGCCCTGCTACAGCGCCGTTTGAGTAAGAAACAAAAAGGCTCAAAGAACCGCGCCAAAGCCCGCGCCAAAGTTGCCCGCCTCCACGCGAAAATTGCTGATTGCCGCATGGACAACTTGCATAAGCTGTCCCGCAAACTGATTAACGAAAACCAAGTTGTTTGCGTCGAATCCCTGAAAGTGAAGAACATGATCCGCAACCCGAAGCTGTCTAAGCACATAGCAGACGCGAGCTGGGGCGAGTTCGTGCGCCAGCTCCAGTACAAGACTGAATGGGCG…
Pseudomonas virus LIT1	6	532	4.04858	41.2	62.6242	58.8296	>_Pseudomonas_virus_LIT1_contig_1 Depth-of-coverage:2.19282 Taxon:1920763 refseq:NC_013692.1 TCTGGAAACCTTAGCCGGTGCCCAGAATATGAATCTGAAGCTGAGTATCTCTAAGGATACGACGCTGCTGCTCATTGAGTACAAGATCAAGTGTGAAAAGGCAGCAGCACTGCTACCTGAACACGAAGACATGAAGAAAGCTGAGCTTTCTCATCGGTACTTCAAAGCATTGAAATTGGCAGGTGCTTATGCATTTATCGATGGATCGTTTGAAGTCACTGAAGATCATCTCTACAACGCTATCAAGCTGGCTGAAGAGTCTGGACAAGCATTCAATCAACTGCTTACTCGTGACCGTCCTTATGT…
Pseudomonas virus VCM	12	523	7.09462	17.1	59.168	55.5507	>_Pseudomonas_virus_VCM_contig_1 Depth-of-coverage:5.57498 Taxon:2560685 refseq:NC_029065.1 CTGTCCTGATCGTATCCGTACTGGTCGCACCAGTCGTCGAAAGGCTCTTCTGCCCCTTGTGCGTCCAACATGAGGCTATAAAGCACGCTGGCGGCCTGCGGCTTTACTGGCTCGACGTTCGCCTTTTCCCACTCAACACGGGCGATAATGCGCGGGCCTAGTCTGGCAATATCGGCCGGCATTGGCCGCGCTGATTTTCGGTGCCCGGTGCCAGTGTAATAAGGCGTTGCAATCATTGGCTTACCATTGCGTTGAAAGGCAACGCGCCATTCGTCGCACGTCCATTCGTCGCGCT - >_Pseudom…
Pseudomonas phage Zuri	20	517	17.9115	8.5	64.6374	62.6879	>_Pseudomonas_phage_Zuri_contig_1 Depth-of-coverage:3.48124 Taxon:2604899 refseq:NC_049456.2 TTGTATTCGGTAGTAACGAAGCCGGCATTCATGGTGCTGGTGCTGCATACCATGCCTATAAAAAACTAGGCGCTCGTTATGGTAAAGGCTATGGCCATCATGGTGATACCTTTGCTATTCCGACCAAGGATGTTGATATTAACTTCATGCCTTTGGAACGTGTAAGGGGCTATGTGCAGGGCTTCCTGGCATATGCTCAGGGCCACCGTAAGTTGACCTTCCAGGTCACTTGTATTGGCTGTGGTCTGGCTGGGTTTACCCATGCTGATATAGCACCCCTGTTTAAAGATGCTCCCAAGAACTGTG…
Geobacillus virus GBSV1	1	515	9.11398	36.6	58.7182	56.6073	>_Geobacillus_virus_GBSV1_contig_1 Depth-of-coverage:24.312 Taxon:2170221 refseq:NC_008376.2 TCATTGAAACCACCATGTGCCACCAGCAAGGCCAATTCCTGGACGCCACGCCGCTGCGAGGCACGCCCTTTTACCTGATGCCCTATCACAAGTTTATCGTCTACAACGTCATGGGGTTTTACATCAAGGGCACACAGGAGCGGCGCTTTAAGGAGGCCTTTGACTTTGTCCCCCGGAAAAATATCAAGACCACCTTTGCGGCGGCCCTGGCCTGGGCACTGGCTCTCTATGAGCGGCGCAGCGGCTCCAAGGTCTACGAGGTAGGCGGTGCTCTCAAACAGGCGCTGGAGGGATTTGATTTTCTCC…
Acinetobacter virus WCHABP12	9	493	9.02345	27.1	64.799	63.9476	>_Acinetobacter_virus_WCHABP12_contig_1 Depth-of-coverage:19.0187 Taxon:2560273 refseq:NC_041924.1 ACAAATCGAACAATGTTGAGGTGAACGTGAATAAAATTGAGGTCAATACAAGCTCTAGCACTATGACTGGTGCAATGGGGGATGCTATCAAAGGGCTTGAAAATAAATTCTATCAATTTCCTATGGGACCACAATAATGTCAATGATTGGAATGCCGAAGCTCGCCAGTGGTTTTAAAGGCTTGGTTTCTTCTGGAGCTGATGCCGCAATCGGTCTTGGTGGGGCTGCAATCATCCGCGCCATCTTTGGTAACGTGTGGGGACTGGTGAACGAGTTCGGTGTGCCTGTTGTGCTTGCCGA…
Acinetobacter virus AP22	9	460	7.09035	31.3	63.1389	58.5299	>_Acinetobacter_virus_AP22_contig_1 Depth-of-coverage:8.43849 Taxon:1915209 refseq:NC_017984.1 TGCTACAGTTGCAGGATTCACAGAAACAGAATTTAAGGTTGCTTCCATCGGTGATGTTGGCGAACTTATCAAAATCACAGCATTTTAAGAGGACTGAATAATGCCTTTAGAATTAACACAAAGCGATATTGCGGTACTCAATAAAGACCATGGTGTAATCTTTGGTCGTGGTGCTCAGATTTTAACGGATGCGAAAAAGCAAACCTAGCAATGGCTATGGATGCTGAGCTTGTGGCGGGTGCATCGATTACAAGCCCATCCGCAGGTGTTGCAAGCGTATTCACAACTTGGGTTCAGCCTAAGC…
Butyrivibrio virus Arawn	5	454	15.0781	21.9	63.6945	64.568	>_Butyrivibrio_virus_Arawn_contig_1 Depth-of-coverage:9.77993 Taxon:2696356 refseq:NC_048848.1 AAGAAGGACTTGACGAAAGAAGAAAAGATCAAGCGGGAGTTTTCCCGATTGAAGCGCATTTTCAAAGACTTGGATAAAAACAAGTTGCAGACCGTCGAAAGCCTTATCAAGAACGCGGCGTTCATGGCGGTATCACTTGAAGAATTGCAAGAGATCATCAACGAAGAGGGCTACACCGTCGAATACCAAAACGGCGCAAATCAGAGCGGGACAAAGCAAAGCGACGCGGTAAAAACACACATCGCGATGACAAAAAATCACGCCGCAATTATTAAACAGCTTTGCGATCTTGTACCGCCTGAGA…
Corynebacterium phage Adelaide	1	433	4.13568	52.1	54.5213	47.504	>_Corynebacterium_phage_Adelaide_contig_1 Depth-of-coverage:41.5496 Taxon:2588499 refseq:NC_048791.1 TCGTAGTTGCGGATTTTTCCGCGATCGAGGCGCGGGTGATCGCCTGGCTGGCCGGGGAGCAGTGGGTGAACGAGGTTTTTGCCACCCACGGGAAGATCTATGAGGCAACCGCATCGCAAATGTTCCACGTGCCGATTGAGAAGATCGTGAAGGGCAGTCCGGAGTACAGCCTGCGGCAGAAAGGAAAAGTGGCAACGCTTGCCCTGGGGTACCAGGGCGGTACGTCTGCACTGATCGCCATGGGCGCGCTGAGCATGGGGCTTACAGAAGAGGAACTCCCGGACATCGTATCGAGATG…
Microbacterium phage Araxxi	11	433	9.16248	19.8	64.9372	56.1846	>_Microbacterium_phage_Araxxi_contig_1 Depth-of-coverage:23.2049 Taxon:2590948 refseq:NC_048801.1 TTGTCGAGGAACGAGGGATCGTTGGTGATGAGGTGCGTGAGGAACTGATGCACGGGGGAGTTGAGGGTGGTCTGTTCCACCTGCAACGCTTCCGAACCCTTGGTGGGTTTCAGCTTCTCAGCGAGTTCACCTCTCTTTACGTAGTGATCCAGGAGCAACGCGAGGAACGCCCCGCTCATCTCTGGACTACGCATATGCTCCTCGAAATCCTTGTCCAACGCATAGACGTTGGGGAAGTAATATCGAGCGAGGCGCTTCTGCAGGGCCCCCGACTTGTCGCGGGACTTCGGCTCTGCGTTGA…
Ralstonia virus Ap1	10	428	10.8633	19.8	60.1922	56.1543	>_Ralstonia_virus_Ap1_contig_1 Depth-of-coverage:32.1839 Taxon:2733892 refseq:NC_047800.1 GAGCTGGACCTGTCTGGCCGTGCAGGTGCGTTGATTCACCAGTACAACGAGGGCGAGGACGTAGACCTGAGCTTCGAGCTTCAGCGCATGTCCTCAGCCGTACGTCGCAGCATCGCCGAGGGCGGCAAGGCTACGTGGGCAGACGGGGACATCCTCGACTACCTCACAGCGGACGACGACGAGGGCGGTTTGCAGTGGAACTCGTTCGAGATTCTGAAGCTGGGCCTGAAGGGCTTGCAGAAGGGTGACAACGTAGCCGTGTGCATGCCCACCGACCAAGGCAAGACGAGCCTGCTGTGTCGCCTCGCT…
Acinetobacter phage vB_AbaS_TRS1	16	426	17.728	13.4	69.5301	70.0481	>_Acinetobacter_phage_vB_AbaS_TRS1_contig_1 Depth-of-coverage:3.43736 Taxon:1852629 refseq:NC_031098.1 TAAAGACCAAGATTTACGAATCAAATAAAGAAGTGGATATCTATTACGGTCGGCAGTATCGAAGCACTATTATTTGCCGATCTATGGAAAAACCTCAGACGATTGTAGGTTTTAAAATCGGTCACGCACTCATTGATGAGTTGGATGTTATGCCGACTGTTAAAGCACAGCAGGCTTGGCGAAAAATCATTGCTCGTATGCGTTACAAACAGGCTGGATTGGTAAACGGCATTGATGTTGCCACTACGCCTGAAGGCTTTAAATTTACTTATGAGCAGTTTGTAAAAGAAGCCAAT…
Lentibacter virus vB_LenP_ICBM2	4	400	4.31466	51.6	62.1221	64.0411	>_Lentibacter_virus_vB_LenP_ICBM2_contig_1 Depth-of-coverage:97.8831 Taxon:2301529 refseq:NC_048671.1 TGCCTTCTGTCATGGGGAAGAAACTGAACTCCGGTCTCTGCTTGGTTTGGTTAGCTACGAACTACAAACGAATGTCATTCGTAAGGACTTGATCGAGGAAAAGAATCTAGAGAGAGAGGTAAAAGAAACACTTAAAAAGTTTGGTGATAGTGAACGTCTTTACCAGTTTAAGATTGCACTTGATGCAGATGTTGACGATATTGTAGAGGAGGTAAGATTCCTAGCTACAGCTATGGGAGTAGACTTCTTCTTCATTGAACCTATCCAGGATTTTATCTCTGGTGACACCTCAACTAA…
Burkholderia virus KL4	8	393	7.28994	28.6	61.8833	52.759	>_Burkholderia_virus_KL4_contig_1 Depth-of-coverage:1.61287 Taxon:2734160 refseq:NC_047958.1 AGGTATTGCCCCGCCTCCGCCACGTGGCTGTGCATGTTCTTGTCCGGCTCATCGTGATACCGTTCCGCCCCAGTCACCTTGACCCGCTTGTAGTGGTAGCCACCGGCCAGCGCCTTGCGCAATCGCCTGCATTGGGGGTGAATGAGCA - >_Burkholderia_virus_KL4_contig_2 Depth-of-coverage:2.01604 Taxon:2734160 refseq:NC_047958.1 CGGCCAGCTTGGCCCACCAGTGCTCATCATCCGGCGCGTTTGTGTCCATGATGATGCCGCAC…
Acinetobacter virus AB2	7	384	7.76136	25.4	64.6474	64.4714	>_Acinetobacter_virus_AB2_contig_1 Depth-of-coverage:12.9288 Taxon:1915207 refseq:NC_041857.1 CCTTCGTAATCCCCAATTCCTTCCGTCTAGCCTGTTCAATAACAGCATTGGCCTTAGCCCCTTGATCACGCGCAATAAGGTCCGCTCTATTCTTTGTGACCCCATAAGCATGTTGCAATTCTTGTGATAGCGTACCTAAATCAAATCCACCTTTTACGCTTGCCCAGACTGCTTGTTCAACTTTCCCTAAATACTGCACACCGATAGATTTAATCAGTCCGACATTTTCACCCATTGCAGCTTTAAGCATTTCTTCCGTGTATGGCGACATTTGCAGCCTTACAGTAAACCCTGCTTTGCGTAGG…
Ralstonia virus RSB3	11	373	11.9409	16	62.3581	58.7968	>_Ralstonia_virus_RSB3_contig_1 Depth-of-coverage:1.76046 Taxon:2733922 refseq:NC_022917.1 TGGGCGGACGGGGACATCCTCGACTACCTCACAGCGGACGACGACGAGGGCGGTTTGCAGTGGAACTCGTTCGAGATTCTGAAGCTGGGCCTGAAGGGCTTGCAGAAGGGTGACAACGTAGCCGTGTGCATGCCCACCGACCAAGGCAAGACGAGCCTGCTGTGTCGCCTCGCTGTGGACTTCCAACGCCAAGCTAAGCTGCTGTACCCTGGCCAACCGCTGCTGTACCTCGTGAACGAGGGCACGCAGGAGCGGATCAAGAACCGGATGTACCAGAC - >_Ralstonia_virus_RSB3_cont…
Idiomarinaceae phage Phi1M2-2	3	369	5.99012	37.3	56.5607	52.3481	>_Idiomarinaceae_phage_Phi1M2-2_contig_1 Depth-of-coverage:64.3561 Taxon:1527515 refseq:NC_025471.1 CTCTTAATATCCCGCAAGCCAGATTCCTTGCAATGAAAAACAAGTTCCGCTCATATGTAGCGGGATTTGGTGCGGGAAAGACTTGGGCAGGATGCGCAGCTCAGTGCCAAACAAGCTATGAGTTCCCTAAAGTTCCGCTAGGTTACTTTGCTCCAACATACCCTCAGATTCGTGACATCTACTTCCCTACTATTGAGGAAGTGTGTCATAACTGGGGTATGCGTGCAAAAACCAATGAGGGCAATAAAGAAGTTCATATCTATAGCGGTGGTTTTTACCGTACCACTGTTATTTGCCGT…
Ralstonia virus RSL2	20	353	5.18193	6.9	63.2254	59.9736	>_Ralstonia_virus_RSL2_contig_1 Depth-of-coverage:12.3495 Taxon:1980925 refseq:NC_028950.1 CGTTGCCTTCTTGACAGCTAATCACACCGAAGTAATGCTTAGCCACCTTAGTAGGAACGATAACAGGATAATAGAATTCATTCTTCATCGCAATCTGACGAAGACGGGCATCTTCTACACCGGCGTTTTTAGACATGATAGCCAGTACATTAATGATTGACTGACTAGCCAAGAATACCATCATAGCACCAACTGCAATGGCTTCTGGGTGGAAACCCAGTTTACCATGATACCAAATCTGCCAATCCTTAACCGTGAAAATGGTAGAATCTGTATCACTGATTAGAGCGGCACGTCGAATACTATCT…
Sulfitobacter phage NYA-2014a	9	345	14.5229	12.7	64.916	63.3872	>_Sulfitobacter_phage_NYA-2014a_contig_1 Depth-of-coverage:12.5807 Taxon:1526550 refseq:NC_027299.1 CGGCGGGCTGTTGCTGGACCGGACGGAGACGGGCGGGAAGTGGCTATACCGCTACAGTCTGTCAGGGCAGCGCCGGGAAATGGGTCTGGGGTCATATCCTGACGTTGGCCTAGCCGACGCCCGCAAGGCCCGCGACAAGTGGGCTGCGGTGCTGTCTGGCGGGTTGGACCCGATCATTGAGCGCAAGCGCCTGATGGAGATCGAGCGCGCCGAGATCAATCGCAAAGACCCGACCTTTGCTGAGGTGACAGACACTGTGTTTGACGCGATCAGATCCGGTCTGCGCGGCGACGGGGTGC…
Flavobacterium phage 11b	5	315	7.08097	28	64.7799	62.7219	>_Flavobacterium_phage_11b_contig_1 Depth-of-coverage:23.3829 Taxon:294631 refseq:NC_006356.2 TGAATTTAGCTACTAAAGGGGTTTATTCTACAAAACAGTATCTTGACAAGCTTAAACTAGAAACAAAAGCATATAAAGACGAAGAAATGCCGTTCCCTATGGAGCAGCCTAACCCTAACCAAACATGGTCCGATATATGGGGATTATATAAAACTTATCTTGATCTCATTGGAAACTTCTATTTATATACAGTAGCTCCAGAAGACGGACTAAACAAAGGAGTTCCAAAACTTGCTTATGCCTTGCCAGCACACATGATGCAGATTGTATTAAAGAAAGATGCTAATTTATTGTTTGATGAGAAC…
Rhodococcus virus Poco6	8	308	4.67437	18.9	61.551	60.7667	>_Rhodococcus_virus_Poco6_contig_1 Depth-of-coverage:2.1829 Taxon:1982369 refseq:NC_023694.1 CTTTTGGGTACGACCGATTTCTTAATCAAAAATTTTACCGCTCTCACGAGTGGAAATCAATTCGCCATCACGTAATCACTCGAGATGGCGGTAATGACCTCGGGGTCGATGGTTTCACGATTTATGACAAAATTCTCA - >_Rhodococcus_virus_Poco6_contig_2 Depth-of-coverage:4.20677 Taxon:1982369 refseq:NC_023694.1 ATTGAGAAAGAAACAATACCTAATCGTTGGGCGTGGTGGGGCTAAATCACTGTACGCAACCTTAATACATG…
Pseudomonas virus H66	18	302	15.4267	6.7	65.9228	61.2056	>_Pseudomonas_virus_H66_contig_1 Depth-of-coverage:2.41462 Taxon:1273707 refseq:NC_042342.1 ATGCCCACATCAAAGGCCAAACGCATCTCGATCACAGCCCCTCTCGATTTCAGACAGCCTGGCAACTGAGCCACCGCATCGCAGGTGAGCATTTGCATGATGTCGCCCTTCATGAAGAAGTTCCAATCGCCCTCAGCATCGAGCGGCCAGATCTCCGCAGGGCTGACCACCTCGTAACCCAGGGCGCGCAGCCTGGCAGCCTCAGCGTGGAACGCTGGGTAGTTCTTCTCAGGCAGACCAGTCATCGGCCCGGCCAGGTAGATGCGCT - >_Pseudomonas_virus_H66_contig_2 Dep…
Phytophthora parasitica virus	1	285	11.191	152.3	60.7565	62.4113	>_Phytophthora_parasitica_virus_contig_1 Depth-of-coverage:1.53941 Taxon:1608451 refseq:NC_027197.1 CCGTGATATGTTGCAGAAGGGTGAGGACGAGAAGGCTTTTCAGAAGTTTCCAAGGACGTATTTGCAGTATGGCGAGAAGTTGAAGGCGATGATCATGCAGACGACGGCGAGTATTGAGGGAACGTTTAACAACCCTCATATTTGGCTCTATGGGTTTCCGGGTACGGGTAAGACGAGTTTGTTTGCGTTGGTGTATCCTAACCTGTACAAGAAAGATTTGAACAACAGGTTCTTCGACCTCTACAATGGAAAGCAGCACAGTCATGTGGTGTTGGAGGATTTAGATCATGCCAATGTGG…
Acinetobacter virus LZ35	9	272	6.96892	19.8	65.1065	60.0783	>_Acinetobacter_virus_LZ35_contig_1 Depth-of-coverage:3.52768 Taxon:2560267 refseq:NC_031117.1 GAGTTAGAGCAAGCGCTCAAGGGGGAATCATGAAAGCAGTCAAGATTCCTTGTGAGCATGATTTGCTAAGCAAAAATCATGACACTTGGGCTGATGCTGTGATGCGATGTAAGGGTGGAAGCCCTTATTGCGGTGCAGACGGTTATTGTCATGTAGGTGGTAGTTGCTTTGCTGATCAAGAGCTAACAAGAGAACAAGCAATCTTGGAAGTTGATCGACTAGCTCAGGAATTGCATAACGCTAAGATTGAAAACGACAAGTTAAGAAATGCGGCTAGTCAACTTGTCAATCAACTTGAATTTAC…
Pseudomonas virus R18	8	266	3.14349	30.1	62.7127	54.8726	>_Pseudomonas_virus_R18_contig_1 Depth-of-coverage:3.94064 Taxon:1982592 refseq:NC_041964.1 ACTTCATCGTGGGTGGTCATGACGACCCGGTACTTGCGGCTGATCTGCAGCATCTGCCAGGCGACGATGATCCGGGCCAGGGCCTGGACGATGTTCTCGCACAGCAGACCGCCATAAATCTTCTTGCG - >_Pseudomonas_virus_R18_contig_2 Depth-of-coverage:66.6614 Taxon:1982592 refseq:NC_041964.1 AACGCGTTCACGATGTCCATCTGCTCTGCGATCCACGCCAGCACACGGGCTTCGATCTGGGCCGAGTCAGCCACGACGACCTGA…
Ralstonia phage RsoM1USA	6	263	8.80969	17.1	64.023	60.9375	>_Ralstonia_phage_RsoM1USA_contig_1 Depth-of-coverage:3.03218 Taxon:2079257 refseq:NC_049432.1 GACTCGTTGAGGAAGGCCGACTGCAGGCCGGCCAGGTACTCCGGCACACCATAGATCTCCTGGCCAAGGTCCGGCTCGATCAAATGGCAGATCGAGCCCGGCGCGAACTCGTGCTCCTGGTGCCAGGAGTGCAGGAACAGGTAGCGGTCCTCCTTGGCACGGCGCATGTGCTTCGCCGGCGGCGGCCGCAGCCGCATCGGACGGCCGCCGATGGCGTTGACGCGCTCGAGGTAGGCATTGCCGAAGACGATGTACTCGAACGCGCACCGCTTGAAGTCTGCCCGGCTCAGCAGGCGGTGCGGCA…
Acinetobacter virus PD6A3	2	251	3.12297	42.4	59.985	56.278	>_Acinetobacter_virus_PD6A3_contig_1 Depth-of-coverage:30.2102 Taxon:1985716 refseq:NC_028684.1 TAGAGTTATACGCCCTATGGACTATCTCATCTGTATTCCCTAGTGCTGAGAACCGTAGAGATAAAGGTAACGCTGTAATTGAGCATGACTACCAGAGTGTAGGCGCTTTATTAGTAAACCGACTAGCTTCCAAATTAGCTAGAACACTATTCCCTGTAGGTACTTCATTCTTTAAGATTGAAATTACAGAACAGACCAAAGCACAGATTGCTGAAGTTTTTAAACAGGATATGAAATCGAATGACACCTCCCTAATTAATTTAGAGAATGCTGCATGTCGTAGACTATTCCTAAAAGCATCCT…
Acinetobacter virus B1251	8	249	7.92479	15.8	65.3878	64.7585	>_Acinetobacter_virus_B1251_contig_1 Depth-of-coverage:2.12017 Taxon:2560265 refseq:NC_019541.1 AGTGAAGGTGAGGCACTTTTATCTCAGCACTTAAGGGTACACAAGATCAAGTTTGAACAGGAGTTTCAATTTAATGCAGATCGGAAGTGGAGAGCTGATTTTCATTTAATTGGAATGGGTATTTTGATTGAGGTTGAAGGTGGGATCTGGAGTGGAGGTCGGCACACAAGGGGTAAAGGGTATTTAGGGGATATGGAGAAATATAACTCGGCACAGGGGTTGGGTTATCAGGTGTATCGGTACAGCACTGAACAAGTAAAAAGCGGTTTAGCACTTGAAGAAAT - >_Acinetobacter_…
Pseudomonas virus KPP21	5	233	4.93054	14.7	61.3281	54.3933	>_Pseudomonas_virus_KPP21_contig_1 Depth-of-coverage:9.36594 Taxon:1982595 refseq:NC_029017.1 CGCGAGCAGCTTGCGATGCAGCGAGGTCTTCCAGTTCTTCTTGCGTCAGTGGTTCGAGGACTTCGATAGCGAATTCCTTGATCGACTTGGCACGACGAACCTTGTTACCACGGTCATCCTTGGCCGTGTAGAAGATTTGGCATTCACGGTCACGCAGGATGTTGTAGATCACACGTGGAATGTGATAGCCGTCCGTGGTGTTGAAGTGGACGAACTTCTTGATGGAACCAACCAGCGAGTTACCACCGGTGATGATTTCACCTTCCCATTCCTTCATGACTGGGTT - >_Pseudomonas_vi…
Klebsiella virus NJS1	11	231	7.52658	14.1	99.6765	99.1547	>_Klebsiella_virus_NJS1_contig_1 Depth-of-coverage:1.88636 Taxon:2734040 refseq:NC_048024.1 TGTCGAAGGAGGCGGTAGCGAAAAGCCATGAGGATTCGATCCGGAAGGAGGAGCGGGAGCGGATTAAGGGTTTAGTGGCCGCTCTTGCCGTAGACTTCGCCGGGGATGCCCTGACCGGGATTTACAAGGCGACCTTGTTCGCGGCTATCGATCTTGGATTGACCGCCAGCGATATC - >_Klebsiella_virus_NJS1_contig_2 Depth-of-coverage:1.0 Taxon:2734040 refseq:NC_048024.1 CGATTTTCAGCAACAACCAAACTTCGCACCTTCGCCGGGA…
Acinetobacter virus Aci07	1	227	7.24545	16.8	66.1549	64.3418	>_Acinetobacter_virus_Aci07_contig_1 Depth-of-coverage:11.7355 Taxon:2733317 refseq:NC_048076.1 CTACCATCTTTGTGATTGGTGATACTCAGGTAAAGCAAGGTATTAGCCTAGACTACATCCACTGGGTAGGTAATTACATTGCGAAGAAGAAGCCTGATATTATTGTTAATATTGGTGATTGGTATGATATGCAGTCATTAAGTTCCTACGATAAAGGGCAACTCAGTGCAGAAGGTCGTCGTGTAAAGGCTGATATTGAAGCAGGGGATAATGCGCTAGGAATTATTGAGGGTTATATCCAATCAGTTAAGGGTTATAACCCACGTAAGGTAGTTACACTTGGCAACCACGAAGATCGTATTG…
Gokushovirinae Bog1183_53	2	217	50.1844	23.1	65.0636	52.766	>_Gokushovirinae_Bog1183_53_contig_1 Depth-of-coverage:18.2782 Taxon:1655646 refseq:NC_027633.1 GCATACGTTTTCTCGTGCTCCTCAAGCTACTATTCCGCGATCGAAGTTTAATCGGTCGCATGGCGTTAAGACTACTTTTGATGAGGGCTATTTAGTTCCTATTCTTGCTGACGAGATGTTGCCGGGTGATACTTTTAATTTGAAGATGTCGGCCTTTGCTCGTCTAGCTACTCCTTTGTTTCCTTTGATGGATAACATGTATCTTGAGTCTTTTTTCTTTTCCGTTCCCTATCGTCTTTTGTGGGATAAGTGGGAGCAATTTAATGGTTATCAGAAAAATCCTGGTGATTCTACCGATTTTAC…
Pseudomonas virus PaMx25	12	206	8.14867	10	66.8734	64.1411	>_Pseudomonas_virus_PaMx25_contig_1 Depth-of-coverage:5.07732 Taxon:1982241 refseq:NC_041953.1 TGAAACTTGCATGGGGAAATCGGGTATCCGAAGAGTTCTGCCAGAACGTGATCGCGATCCGTAAGCGTTTCAACTGGCAAGCGGAACAAGCCTCTCATCTCATGGCATGCATGGCCTTCGAGACGGGAGAGACTTTCAGCCCGAGCATCAAGAATGCGGCCGGTTCGGGGGCCACGGGGCTGATTCAATTCATGCCGGCAACCGCGCTTGATCTCGGAACGACTATTGAAAACCTGGAGCTCCTGTCTGCGGAGTCCCAGCTTTTCTACGTCGAGAAATACTTCCAGCGGTATGCACAACGAAT…
Erwinia phage phiEaP-8	8	201	5.83308	10.2	61.8223	59.6089	>_Erwinia_phage_phiEaP-8_contig_1 Depth-of-coverage:19.2904 Taxon:2178928 refseq:NC_049510.1 GGTTCTGGGTCTATGGCGTCTGCGCTCGACAGACAATGGACATCACGATTGATGACCTCTTCCGTTTGGTTCAGATCTACAAGCCGCAGGCTGTTGGCATCGAAATCACCGGGCAACAAGGCGCTTTCATTCAATGGCTTCAAAACGAAATGACGAACCGGAATATCTGGTTCAGCTTTGCATCTTCAGAGAAGAGTGGCGAACCTGGAATCCGACCCATCACTGATAAGCTCTCGCGCCTGAACCTTGTTGTTCCTTGGTTCAAGGCTGGGAAGATGTTCTTCCCAACAGAGATGAAACTCAGTG…
Pseudomonas phage O4	8	201	7.30959	12.3	61.165	58.0906	>_Pseudomonas_phage_O4_contig_1 Depth-of-coverage:11.4449 Taxon:1784982 refseq:NC_031274.1 TTAGCCTTATCAGGGAACCAGAAGTATCCCTTACCAGTAACTAGTTTGACTTTCATGGCTTTCTGAAACCGCTCTACAGCTTCAGATTCCCCTTTATTCAAACGATCAATAAATGATTGCTTGATGGTCCATCCGATATTCAAATCGTCACCGTCTGCTGATAGGTGGTCAATCAGTTCGTTAAAATCACCGTGTTCAATATCCAGATAACAAGCCCAAGCTCCCCTACGTGCTGTACCTTGTGCGATATTCCGCATTGCACTTACATGTTCCTTGACGATTGGCATCACTCCAGACGCCTTGCCGCC…
Clostridium phage phiCT19406A	2	198	3.32837	28.5	58.3546	57.0881	>_Clostridium_phage_phiCT19406A_contig_1 Depth-of-coverage:4.39865 Taxon:1567009 refseq:NC_030950.1 TGTGGTTTAACTGTAACCCGGACGGACCGTATCACTGGTTTAAAGTTAATTGGATCGATAAAAAAGCGGAAAAGCGTTTAATTTATCTGCATTTTACGGTGGACGATAATTTAAGTTTGTCAGAAAGAATTAAAGAGCGTTATCGAAGTATGTACAGTGGGGTCTTTTATCAACGTTATATCCTAGGCTTATGGACTGTAGCAGAAGGCGTCATATTTGATATGTTCGATAAAGCGAAGCATGTTTATAAAGTCCTTGCCGAACACTTAACAGGAAACGCTCATATCAGTATTGACTAC…
Acidovorax virus ACP17	18	195	4.8336	5.8	64.4609	62.8333	>_Acidovorax_virus_ACP17_contig_1 Depth-of-coverage:2.86834 Taxon:2560261 refseq:NC_041997.1 CCGCCGACAACAACCTTTCCCTGATCGTCCCCAACTGGACGCCGTTCAACGCGGCCTCGTGGATGTGCAAGGTGGCTACCTACAACAACGCGGCGGACTACTGCTTTTTCATGGCGGATGATGGGAAGTATTCTTTCAAGACCTTCGAGGAGATGTTTTCGAGCGACGATGAAAAAAAGGACTTGACTTTCTACCAGAAACCGGCATCGATTCGCGAGGGCGGCGATTATCCGGACGACTTCACGGTTCAGGTTCTTCGTTACAACTGGGAACACTTCGACGGCGCGGCGGCACAATCGGCGGGCC…
Strepomyces virus Rima	4	191	4.67348	16.3	58.4563	48.6947	>_Strepomyces_virus_Rima_contig_1 Depth-of-coverage:19.865 Taxon:2560784 refseq:NC_041889.1 CTACAAGAAGCAGAAGCTGGACCGGGATGATATCCTGGACATCACCGACTTCGATGTGGTGGCCTGGATCAAGGCCGAGATGCGGATCATGCTCGATGAGGAAATCGCTCGTGCGATCCTGATCGGTGACGGTCGTGCTGTCGATGACCCTGACAAGATCAAGGATCCTGGCCCGACTTCTCAGGAGGGTAACGGCATTCGCGCTATCTGGACCGAGGCCGAGTTCTACGCGACCCACGTCAAGATCCCGGCTGCTGCCACCCCTGACCAGTTCGTTGACGAGGTCATCACCGCTCAGGACGATCTG…
Chlamydia virus CPAR39	3	188	62.2683	15.1	46.2633	33.3703	>_Chlamydia_virus_CPAR39_contig_1 Depth-of-coverage:4.01429 Taxon:1986029 refseq:NC_002180.1 AGGAAACGAACTATGAAATCCGTCATGTCTCACAACTTCAGCCAAGTACCACAAGCTGACATTCAACGATCTAAATTCAATAGATCACATGGCTTTAAAACTACATTCGACGCAGGATACTTAGTACCTGTCTTCGTCGATGAAGCCTTACCTGGCGATACTTTCAATCTCAACATGTCTACTTTCGCTAGACTTGCAACTCCAATCGCTCCATTTATGGACAATCTTTACTGCGATTCATTCTTCTTCGCTGTCCCTATAAGACTAATATGGGACAATTTTCAAAAATTCAACGGCGAACAACTT…
Sulfitobacter phage pCB2047-A	2	185	4.04847	25.2	65.7419	68.3363	>_Sulfitobacter_phage_pCB2047-A_contig_1 Depth-of-coverage:26.7476 Taxon:754045 refseq:NC_020858.2 CCTGCGACCCAGCCTTGATGCCTTGGTTAGCAAGCCTGGTGCGCAAATCCTCGTCCTTTTGCGCAAACATGGGATCGAGGCGCTTGCGGCCAAGATCCATCAGCCGCCCCTCGACCGCTTCATTCCCCAGCTTGAAATTGCCAGTCAACTGCTGGCCGAGGGTGCCGGACAGGTTATCACCTAGCGTTGCCAAATTCAGGCTTGCAGAATTGTTTTTATCCTTGATCGCCTGCTGCGCCGGGGAAAGCGTCTGCGTCACCGAAAAGCGCGGGACCGTGTAGGTCTGCTTTGTATAGGGGT…
Gordonia phage Crocheter	4	184	4.65547	14.9	62.9603	64.1631	>_Gordonia_phage_Crocheter_contig_1 Depth-of-coverage:15.929 Taxon:2656532 refseq:NC_048825.1 GCGATGGTTCTATCCAATACCGCTATTCCCATTGAGTATGGCGCTTTTAGGGATGCAGTTCTAAGAGGTGAAATACCTGTCAATCGGGAAATATCGATGGAGATGAATCGACAAGATTATCTTATTGAGTGTCCTGACTACTATTACGACGACAAGGCCATAACTGGCTTTATCGAATTCTGCGAGAATGAGATGACGTTGACCGACGGTTCCGACCTGACGTTGTTACCGAGCTTCCGCCTTTGGGCTGAAAGTATCTTGGCTTGGTATTATTTCATTGACGAGAAAGTCTACAATCCGGATAA…
Ralstonia phage RSK1	6	183	6.51578	15.6	61.649	60.3859	>_Ralstonia_phage_RSK1_contig_1 Depth-of-coverage:17.1808 Taxon:1417599 refseq:NC_022915.1 AGCACAAGTCGGGCGGCATATCGATCTGCCAGTTTTGGTCTTACTCGCAAGGACAGCATGCCCTGATGGGCGACGTGGTGGACTGGTTCCACATCGACGAGGAACCGAGGGACAAGGCGATATATCCCCAGGTGCTGACACGGACTATCAACGGTGACAAAGGACGCGGCGGACGCGGCATTTTGACCTTCACGCCTGAGAACGGGCGCACTGAATTGGTTGTTCAGTTCATGGACAACCCTGGCAGTAGCGACTACCTCCAAAGGGCGACATGGGACGATGCGCCGCACCTTTCGACTGCCACGAAA…
Acinetobacter virus AB3	5	181	9.40516	13.8	63.5505	60.9312	>_Acinetobacter_virus_AB3_contig_1 Depth-of-coverage:2.9392 Taxon:1985718 refseq:NC_021337.1 CAAGGTTGCCCATGACATTATCATCTACTAAATCACGCATAGTCAGCTTGTAACCTTTAGAAGTTTTAAGATAAGCATTCCAATCCCAATCAATACGTTTACGTAAGTTCTTAGGAACAGAAGTGCCTGAGCTATGGATACCACTATGGATGTTCTCTGCAATCAGCACAGCCTCTTTATCCGTAAAGTTACCTGTACGAGTTAAGATATCTGCAATCTGTTCACGGTTCATACCAGTAGCAGCAACATCACCTAAAGAACGAGCTGAATCAGCCTGAGTCTGTAAGAAGTGCTGCCCGACCTGAC…
Streptomyces virus Scap1	8	178	8.74826	10.8	64.3145	62.5806	>_Streptomyces_virus_Scap1_contig_1 Depth-of-coverage:3.44344 Taxon:2560792 refseq:NC_042042.1 GGCTACACATACTTCTTCACCTATCAGGAGACGCTGCCCCATCGCCAACGAGAGTTCTGGGGAATGCCATGTGCTATGGGTCTCGACCTTTCACAGGGTGATGACTTCTGCGCATTCACATTCCTCTTCCCTCTAACGTCTGATAGCTTCGGCGTCAAAACCCGAAGCTACATCACAGAGAGAACTCTTTTTAAACTTCCAGCAGCCGCTCGACAAAAATACGAGGACTTCCGCCGAGAAGGTTCTCTAGTGGTTATGGACGGCGACATTCTTGATATGATGGATGTTTATGATGATCTTGAAA…
Pseudomonas virus NP1	14	178	8.73544	7.9	73.2745	72.1687	>_Pseudomonas_virus_NP1_contig_1 Depth-of-coverage:1.99253 Taxon:1982240 refseq:NC_031058.1 GGGCGGACACGATGGCAGCGGACGACATTCGGCGCATCCATAGCTCTATCCAGGCGGGTATGGTGGCAGGCGAGGACATGGCAACCATCGCGCGACGTGTGGTCGGAACTGGTACGCTCAGGGGCGCTGACGGTGTAACGGAGATCACCCGTAGGCAGATTCAAACGATCACGAGGACTGCTGTGCAGCACATCGCCAACGGTGCGCGCGACGCATGGTTCGCTGACAATGCGGACATCCTCCCCGCGGAACAGTTCGTGGCGACGCTGGACTCCAGGACGACGCCCATCTGTCGCAGCCTTGATGG…
Acinetobacter virus Fri1	4	175	6.46334	14.7	64.4313	61.5049	>_Acinetobacter_virus_Fri1_contig_1 Depth-of-coverage:10.8858 Taxon:1985712 refseq:NC_028848.1 GGTGGTAGGATATACTGCCCGCAACTTGCTGAGTTCTTACTTACACATCAACTAGAACTGTATCCTAGACTGGAAGATACTGCTGTTAAGTACGGTGGTACTAAGAAAGTAGATGAGGTTAAGCTGCTATGGCAAGCAGGTTATAAAACATCTGAGATTGATGAGGCATTACTCATTGAGTACTTAGCTGATGAGCACTGTGGTGACGTAGCGAATACTCGACTGGTATGCTTCAAGCAGGTAGCTGAAGCTAAGCGTCGGGGTATGTATGAAATGATGCAGATGCGTATGGATGGTTTACTAT…
Nitrincola phage 1M3-16	6	174	3.04714	15.4	59.6244	54.9592	>_Nitrincola_phage_1M3-16_contig_1 Depth-of-coverage:13.2568 Taxon:1472912 refseq:NC_024217.1 ATATTGGTACTCTTCTAAGAAGTCTTTTGGTAGTTGTATTGTGTTAATAGCACGAGTACAGGCAACATAGAATAGATTTACTTCTTGTTGATTGTACCCACTGTCACCAACGGATTTTAAGATTGTCTCAGTATTAAAATCATCAGCAATAATTACATTACTCCATTCCATACCTTTACTCTTGTGTGCTGTTGTTAAGATAATATCGTAAGGTTTATTACTCTTACTATCTTTAATTAAAGTGTCTAAAGCTTTGGTGTATGTAAATGTTTTATGGTTAAGAACAATATCGGTTAATCTCTTAA…
Burkholderia phage Bcep176	3	174	4.13769	21.1	59.8607	58.0386	>_Burkholderia_phage_Bcep176_contig_1 Depth-of-coverage:14.6431 Taxon:348137 refseq:NC_007497.1 CCTTCACCTCATGGAACTCAATCAATCCGGTGTTCGTCATCACACAGAAGTCCGGAGTGTAGAAGGTATTGTCAGCAAGCCTGAACTTAACTCCCTCAAACTTGAACCATAAGATCTTGCCAGCGTACTGCATCTCATCAAGAACCTTCTTGTACGCCGCTTCAGTCTTATTCATCTCTCCAGTCTTTAGTCTACCTAAAGCCT - >_Burkholderia_phage_Bcep176_contig_2 Depth-of-coverage:4.60504 Taxon:348137 refseq:NC_007497.1 …
Bordetella virus BPP1	19	172	18.6407	4.9	64.2713	58.5698	>_Bordetella_virus_BPP1_contig_1 Depth-of-coverage:1.68083 Taxon:194699 refseq:NC_005357.1 AGGTTGTCGGCGATGCGCCGCGCCCAGCCCTTGCCGAAGTGCTGCCAGGTCGGAAGGCTGGTCATGAACCGCAGCCGCGCGCCGTTGAACCGCTTTGCCAGCAATTGCGGGTCGGCCATGCGCACCGCGAGCAGCGTCTTCGGGCCGACGATCCCGTCAGGCTCGGCCTTGGCCGCGAGCTGCAGCCACTTCACCGCCTGGCGCACGCCGGAATTGACCGCAGCGTCGAAGAGGTCGAAGCGCACCGCGTCGGGCAGATACTCGGCCTGCACTGCGTCCCAGTAGTCGCGCCGATAGATCTGCTTGGC…
Paenibacillus virus Vegas	4	166	4.75106	17.4	64.7549	67.1766	>_Paenibacillus_virus_Vegas_contig_1 Depth-of-coverage:1.86782 Taxon:2034999 refseq:NC_028767.1 CCACGGCCATCGTGCGCAAGCTCAACCCCAGTTGCGGGTTTGTGTTGCTTGATAAGCTCGAGCAGATGGATCTTGACACTCTTGCCGAGTTCGGCAAATGGCTTGAGTCTGAGGGACTGCAGGCGATAGCAACGAGGGTCAGCACCGGCGATGAATGCAGTGTCCTTATAGAGGACGGATATGT - >_Paenibacillus_virus_Vegas_contig_2 Depth-of-coverage:1.86782 Taxon:2034999 refseq:NC_028767.1 AAAAGCATGGAAGGCAGGAC…
Phytophthora parasitica virus	2	164	20.0906	49.6	62.7005	62.9032	>_Phytophthora_parasitica_virus_contig_1 Depth-of-coverage:5.42686 Taxon:1608451 refseq:NC_027197.1 TGGTGGGAGGACCAGAGGTCGGAACCAGAAGTTATCAAGACGATTACCAAGTCCGACACGTGCACGTTGCCGCTGTGTTCCACAACAGAGCGAGTAAGCGAAGCATCCTCAAGAATTGGAAAATCAAAGAAGGAAATGGCTATTACCTCGTCCCTCGGAACCGGGATCTGCCTTACAGCGGATGGCGCAATCACCATATCAAGTTGTTCAGTAAAATTAAAGCTGAAGAGCTTATCCTCTACGAGAATGGTGATCTACCAAAAGATCAAAAAAAAGCGAAAGTTGAAGCAAGTGAAGAA…
Gordonia phage Duffington	5	162	4.01839	14.9	63.2305	63.4474	>_Gordonia_phage_Duffington_contig_1 Depth-of-coverage:3.09024 Taxon:2507858 refseq:NC_048750.1 TAGGAGGTAGTCGTGGGACTGTCCAACACCGCCACACCGATTTATTACGGACGGTTCCGCGACTCCGTCATGCGCGGGGAGATCCCGGTCAGCAAAGAAGTAGCTATGGAGATGAACCGGATCGACGATCTGATCGCGAATCCGAACATCTACTATGACGACGAAGCAATCAACGGGTTCATTCGCTACTGCGAGAACGAGTTGACGCTGACCAACGGCGAGAACCTCGTGTTGCTCGACACCTTCAAGCTATGGGCCGAGCAGATCTTCGGTTGGTGGTATTTCATCGAGCGTTCGGTCTAT…
Arthrobacter virus Mudcat	3	160	4.51189	12.9	58.8865	55.3419	>_Arthrobacter_virus_Mudcat_contig_1 Depth-of-coverage:6.04764 Taxon:1982090 refseq:NC_031224.2 TTAGAACATATTCGGAGTTAATACAGCTCCCAACATTTGAGGAACGATTCAAGTATCTCGAATTAAAAGGCTCTGTTGGTAAAGACACTTTTGGTTTTGACCGATATTTGAATCAACAGTTCTATAAGCACTCTCAAGAATGGAAGCAAGTTCGAAATTTTATAATCACAAGAGATTTAGGATGCGATTTAGGCGTAGAAGGTTATGAAATCCCAAATGGGGTTACAATACTAATACATCATATGAACCCTATATCGATTGAGGATTTTAAAGTTGACACTCCATTCCTACTAGAACCAGAAT…
Acinetobacter virus Petty	7	155	10.9085	7.8	63.6465	61.1037	>_Acinetobacter_virus_Petty_contig_1 Depth-of-coverage:6.78034 Taxon:2733321 refseq:NC_023570.1 GTACGAGAAAGTTGTTGGGCATCGTGATGCAATTCGTCTGGTGAACATTCATGGTATGAGTGTATCACAAGTTGCCCGTGTGATTGAGCAGCACAATCCATTCCTTGTCATCACCGATATGACTGGCCGTATCAAGGCTAACACCGCTGGTGTGAGTAATGATATTAAACAACTTGAAGACATTTGGGATGACTTCCGAGGTTTGGCAGCTATCCACAAGTTCATTCATATTGGTACAGCACAGATTTCTGCTGAGGGTATGGACACATTATATCCTCCGCTGACTGCTGTACAAAACAGTAA…
Vibrio phage VvAW1	5	152	4.60421	19.4	61.9718	56.4189	>_Vibrio_phage_VvAW1_contig_1 Depth-of-coverage:2.56228 Taxon:1168281 refseq:NC_020488.1 TTGCCCTGGCGAAAGCCGCGACCATTACGTTGTTCAAGTTCACCAGGCATCCACGGTGCATCTAAGTGGTGCATTGCACGTAAGTTACGCTGCATGTTCACACCCACGCCAAGAGTTTTGGTTAGACCAATAACTACACGAATCTCGCCAGTATTAACTTTATCA - >_Vibrio_phage_VvAW1_contig_2 Depth-of-coverage:2.54847 Taxon:1168281 refseq:NC_020488.1 TGGTATACATTTCAGCCATTGAGTTACTGATCGGTGTCCCTGTGGCAAACACT…
Puniceispirillum phage HMO-2011	5	152	3.95789	15.9	62.0674	63.6238	>_Puniceispirillum_phage_HMO-2011_contig_1 Depth-of-coverage:4.31154 Taxon:948071 refseq:NC_021864.1 ACCTAGAAGTCATGCCCTCTATGCGGGCCTTGATGACAGCTGGTCCTGCTCTTGATCGTTGCCACGTCCCTGCTTACAATTGTGCCTACCTCCCCGTAGATAGTCTGCGTAGCTTCGATGAAGCCATGCTGATCTTGATGAACGGTACCGGCGTAGGCTATTCCGTAGAAAGTAAATACATTGACCAACTCCCCCGAGTCGCCGAAAGTCTCGAACCAACCGATACTACAATTGTCGTTGGAGACAGTAAAGAAGGATGGGC - >_Puniceispirillum_phage_HMO-2011…
Burkholderia virus phiE125	2	148	3.28443	19.2	62.4427	61.9377	>_Burkholderia_virus_phiE125_contig_1 Depth-of-coverage:18.2645 Taxon:180504 refseq:NC_003309.1 TTAAAAATCCAGCTGTCACCGTTGTGAATGAATCACTGCGGCAGATGGTTACGTTTGGCGCCCTCTTAGGTCTGGATCCATCCAGTCGAAGCAGGTTAATTGGCGCAGCCAAAAAGCCAGCCGGAAATAAGTTTGCTGAGTTTTAAGTGGCAGAACGGTATCCACACGTCAATCGGGCCAGTAAGTATGCCCGAGATATTGTTGCAGGCCGGATCCCCGCGTGTAGCTATGTCCGATTGGCCTGCGAGCGGTTTCTTTGCGAACTGGAACAGCAGTCGGAAAAGTCGTTTAAATATCGCTTTG…
Aeromonas phage vB_AsaM-56	16	145	13.9147	5.4	84.6433	85.7218	>_Aeromonas_phage_vB_AsaM-56_contig_1 Depth-of-coverage:1.7642 Taxon:1127514 refseq:NC_019527.1 TGTAGGAGTGGGAGGGCGGCTTGTCGAAGCCATTGAGCGTGAAGGAATCGGCGGCGTAGACCAGTTCGGCCTGTGCCCAGCGAATGGCGCCGGTAGCCATGGCCAGATCCATCAGGCCGATATAGCTGATGTCTAGGCAGATCTTTCCGTCCCGAGGGACCAGATAGGCCTGCTTCTTTGCTGGGTTCAGGCTGATGCCAATCGCGGCGATGTTCGTGATCGCATTCGCCACAGACTGCCGGTTCTGCATGGTGATCTTGGTGGCGTACTCGCTGGAGGTGATGACCTGAATGGCAAACTCGG…
Serratia phage Eta	3	145	3.19961	23.9	62.1168	63.1004	>_Serratia_phage_Eta_contig_1 Depth-of-coverage:1.74305 Taxon:1282995 refseq:NC_021563.1 GGCACATCTTGAATGAAAACCGGTGAGTGCAAGGGTAGGCCACCCCCCTGATCACCGCCGCCTCCGGATTGCTGCAGCGGCGTGAGTAGTGCGCGGGCACTGGCACCTCCTTGCTGTCGCAGTCGCCAAAGTCGTCCTTGGTCGAGGGATCCTTAACGCGGGTTGTCAACACGATGCCATCCCACTCGCAGGGGTCGCCGTCGGCATCAGTGGCAACCACTCGCTCTGTGCCGGAAACCAGGAAGTTGCCGAACCGGTCATGCGCCAGTCCTGTGTACATTGGATCGTTGCGCCGCTTCTTCATGCTGAT…
Escherichia virus N4	8	144	3.3541	13.7	63.7858	60.737	>_Escherichia_virus_N4_contig_1 Depth-of-coverage:18.1681 Taxon:10752 refseq:NC_008720.1 TGATTACCGCAAAGATTATTGAAGACAGTATCAGCACAGCAGGCAAACGAATTACTACGCTACAACTAACGTATCCTCGATTTATCCACGCAGAGTTGATGACTCATCGGGTATTCAGTCGTAATGCCAGTTCTTCTCGTGCTATTCCAGTAAAGAAGATGATTGCTATGGTTCGAGATGAACCAGCAATGCCAATTCACTGGGGAGCCAATCAACCGGGTATGCAAGCCAAGGAACAATTGGTTGGCAAGGATCTTGATTACGCTAAAGGGGTTTGGTTACGTGCAGCGAGAAGTGCTGCTAACTTTGC…
Gokushovirinae Bog1183_53	3	143	51.9635	13.7	56.955	44.5491	>_Gokushovirinae_Bog1183_53_contig_1 Depth-of-coverage:14.5705 Taxon:1655646 refseq:NC_027633.1 GTGAAATCTGTAATGACTCATCAATTTTCCCAGATTCCTCGTGCTGATATTCCTCGGTCGCAGTTCAACCGTTCTCATGTTTATAAGACAACTTTTGATTCAGGGAAGCTTATACCTGTATTTGTTGATGAGGTTTTGCCTGGCGATACTACTCGTATGTCTGTTAATTATTTCGCTCGTTTGGCTACTCCTATTAAGCCTATCATGGATAATCTCTTCATGGATACTTTCTATTTCGCTGTTCCAGTTCGTTTAGTATGGGATAATTGGCAAAAGTTTAACGGTGAACAGGTAGACCCCGGT…
Microbacterium phage Burro	6	137	6.01582	9.6	68.1325	60.9375	>_Microbacterium_phage_Burro_contig_1 Depth-of-coverage:2.64105 Taxon:2315703 refseq:NC_048733.1 GATGATCGGATGGTGACGACTCAGCTTCGTGTCCTTCATGCGGAACTTAGCATGACTCATGAGCGCCGCCTTGATTCCGAGGAGCTTTGCGTCGAGGGCCCACTTCGCGTGCGTCGAAGGCGGCGCGATGATCACCACATCCAGGTAGTCCTTCATGGCAGTGCAGGTCAGCATGATCCTGGTCTTGCCCTGCCCCGTCGGGTAGTACAC - >_Microbacterium_phage_Burro_contig_2 Depth-of-coverage:2.69367 Taxon:2315703 refseq:NC_0…
Enterococcus phage phiFL4A	5	131	5.88018	13.4	60.443	57.7389	>_Enterococcus_phage_phiFL4A_contig_1 Depth-of-coverage:2.39896 Taxon:673839 refseq:NC_013644.1 TCTAGTCTTTTACGGGTACAAGCATGACCAAGCGAGCATACTAGCCGAATTCCCCCAAGCGAGGATACTGGAAACAGCGGAAGATATTGCAAAGTGGAATGAGGGAAAAATACCTCTTTTAATTGCACACCCAGCTAGTGCAGGGCACGGGCTTAACCTACAAACTGGCGGGAGTATCATTGTCTGGTACGGGTTAACCTGGAGCCTTGAATTTTATCAACAAGCCAATGCCAGGCTACACAGGCAAGGGCAAACCGAAAGAGTAATCATACATC - >_Enterococcus_phage_phiF…
Streptomyces virus Bing	6	129	5.44896	9.5	61.1238	57.1711	>_Streptomyces_virus_Bing_contig_1 Depth-of-coverage:2.10443 Taxon:2560785 refseq:NC_042106.1 TCGAGGAACGATACCGATACCTGCGTCTAACCGGCGTAGTTGGAGAACAGACGTTTGCACATCAGAGACATCTGAATCAAACGTTCTATACGTCCAGGGAGTGGCGCGATCTGCGTAACCATATCATCACCCGAGATTTCGGAAGAGACCTCGCGTGCGAAGGTTACGAAATCTTTGATGCGATTTACATACATCACATCAATCCAATCACCCCCGACGACGTCCTGCACCGAAGTAGGTCGCTCCTGGATCCGGAGAATCTCATTACGGTGTCTCTCGACACCCACAATGCGATTCACTACG -…
Sinorhizobium phage ort11	10	129	5.49582	7	63.573	60.5511	>_Sinorhizobium_phage_ort11_contig_1 Depth-of-coverage:10.235 Taxon:2599764 refseq:NC_049469.1 ACTCGGTCGAAGACCTGTTGAAGTTCATGGAACGTGGTGATCTGCCCATTGCAGAAGATGGCTCGATCATCATCTACAAGCTGCTGAAGACGAAGGGCAATGACGATGGCACGTTCTACGACGTGCACTCCGGTAACGTCCCGCAGAAGGTAGGTTCCTACGTCTGCATGGACGAAAAGATGGTTGACCATAACCGTCATCAGGAATGCTCGAACGGCCTCCACGTGGCCCGTCGTGGCTATCTGGGCAGCTTCTCCGGCAACATCATGGTGCTAGCCAAGGTTGCACCAGAAGATGTCATCGC…
Odonata-associated circular virus-11	2	128	64.1939	26.7	47.0914	39.2216	>_Odonata-associated_circular_virus-11_contig_1 Depth-of-coverage:16.6675 Taxon:1592111 refseq:NC_040665.1 CTGTGTCGTGTGCTGTGTGCCAAGAACCGCTCTCGAACCTTTTGATGAGACTGATTCTCCTGAAAAGCGCATCACGATTCATCTTGAATGGGAACCATTCACTTGGGTCATAGTTACTCGTGAACACGATAACCTTCGACAGGAACTGCTCGAAGCCCCCCTTCACCTCAACCTTCATCGGGTACCTGTCAAGCAGCTTCAGGTACATATCGAACTGTATATCGAAACAGTTACTCGGATCGAAGTCGTCGATCAACACAACCTCCTCACCCTCATAACCGTCCCACCACTT…
Caulobacter virus Seuss	7	127	3.52369	9.6	62.1866	54.2424	>_Caulobacter_virus_Seuss_contig_1 Depth-of-coverage:5.4428 Taxon:2734278 refseq:NC_047757.1 ACCGTGTTGTTCGCCCGTGCGATTTCCGCCATCCGCTCTACGTGACTCTCGGGCAGGGTGAACTCCTTCCGGCGAAGGACATCCAGGATTGCTTCGACGGCCCACGACACGATTTCCTCTCGTTCCTCGGCCACGATCCTCGTGCCCAGATCAATTTCCCGCTCCTTGTCCCGCACGGGGCGGTCGAAAATGAGCATCAGCCACCGCCTGTTGAACGCAATCGAGGTGTCGTCCGTGAGCGGGATGTGGTTGGTGGCGAACCAATGGGCGCAGCGGCTTTCCATCTTGAACAGGGGCTTGTTCTTC…
Pseudomonas phage PA11	8	125	6.55734	8.7	63.5888	64.3583	>_Pseudomonas_phage_PA11_contig_1 Depth-of-coverage:2.27873 Taxon:347327 refseq:NC_007808.1 TGGTGCCGACCCCGAATTCTTTGTTGCTAAGAAGGGTGTGCCAGTGAGTGCTTACGGCCTTGTTCCCGGCACCAAAGCAGCTCCCATGCCTGTAAAGGGTGGGGCTGTTCAAGTGGATGGCATGGCTCTTGAGTTCAACATTGACCCCGCAGTTGATGCTGAACGCTTTGCCTTCAATCTGGATTTGGTTCTTGCACAGATCATGAAGATGGTGCCTAAGTACGAAATGTATGGTGGTTGTGTGGCAGAGTTTGGTGCAGACTATATTAAGGCACAGCCCCGAGAGGCTAGTGAGCTTGGGTGTAAT…
Chimpanzee faeces associated microphage 3	1	122	19.8166	26.5	52.2073	39.7695	>_Chimpanzee_faeces_associated_microphage_3_contig_1 Depth-of-coverage:15.4297 Taxon:1676183 refseq:NC_030458.1 TACCTGTATTTGTTGACGAGGTTTTGCCTGGCGATACTACTCGTATGTCTGTTAATTACTTCGCTCGTTTGGCTACTCCTATTAAGCCTATCATGGATAATATTTATCTGGACTGGTTTTTCTTTTTTGTACCAAACCGCCTCGTTTGGGAACACTGGCAGAATTTCTGTTTTGAACAGGAAGACCCTGATGATAGTACTGATTATGTCATCCCTACTGTTACTGCTACTGGTAACTCTGAAAATGCCTATATAGGCTCTCTTTGGGACTATTTCGGCTTGCCCGTG…
Salicola phage CGphi29	3	121	3.42057	19.4	58.6525	54.3524	>_Salicola_phage_CGphi29_contig_1 Depth-of-coverage:1.91612 Taxon:754067 refseq:NC_020844.1 CAGGCATCGGGTTTGGCTTGCTCCAGATCACATCGCTCCTGAGATACCAGCCGTCATCTTGGAGCGCGAACGCCACGCGCCACGGGATGCCGATCAAGTCTTTTTCTTTCAGTCC - >_Salicola_phage_CGphi29_contig_2 Depth-of-coverage:9.66372 Taxon:754067 refseq:NC_020844.1 CGATTTTGGCAGTCATTATAACATGCTTACCTTTAATATCACGAAAATCTTTGATGATATCTATTAGTCTATCGCTTAGGTCAGTATAAGCCAAGCG…
Xanthomonas phage Xp15	15	121	8.48843	5.8	64.6586	63.3725	>_Xanthomonas_phage_Xp15_contig_1 Depth-of-coverage:6.39816 Taxon:322855 refseq:NC_007024.1 CGTCACGCCATTCTTTGTAGACGGACTTGAAGGTGAAGCCCTTACGGCTCGAGTATATTAGTCCATAAGACAATCCTAATTCTTCAGCTGCAGCCTTATGGGATTTGTCCTTCAAATCTCCGAGCAAGATGCTTCGTGCGTCGTCTTCGGTCATCTCACGTTGTGAATCCGGACCCCGATCACGTGCTG - >_Xanthomonas_phage_Xp15_contig_2 Depth-of-coverage:6.25977 Taxon:322855 refseq:NC_007024.1 GTACAGAGATTCGACGGGTAAAT…
Arthrobacter virus Captnmurica	9	115	5.87355	7.6	62.9456	58.0334	>_Arthrobacter_virus_Captnmurica_contig_1 Depth-of-coverage:2.69116 Taxon:1982153 refseq:NC_041951.1 CCTACGGTATCGAGAAGGTCATTCAGGGCGTTAGAACGGAGTCGGTGCCTCTCGGCGAGTTGAAGAAGCTTGCCGAGGATCGGCTGCTACTGTTCGATGAGCTGCTGATGGCGTTCGCCATGGGCCACTGCATTACGCTCGAAGACACCAACGGCAACCGTAAGCTTCTTAAGAAGCGCTACGATCATAAGATCGACCCAGTGTCTGCGCTGATGGACGGGTTTGTCTCGTACAAGCTTCATAAAGAAGCGTTTGAA - >_Arthrobacter_virus_Captnmurica_conti…
Sinorhizobium phage PBC5	7	114	3.24648	13.9	64.6394	49.5546	>_Sinorhizobium_phage_PBC5_contig_1 Depth-of-coverage:2.11069 Taxon:179237 refseq:NC_003324.1 GCGCCCATGATCGGGTACGCCACCAGCGCCGTCTGCGACAAGTTCACCATGGCCGAAGCGGGAGACAAGCCCAGGTGGAAGACGAAACCCAGGCTTGTCAGCGCCGTGGACAGCGGGTTGCTCTTGGGGTTCATCAGCGACTCATGGCG - >_Sinorhizobium_phage_PBC5_contig_2 Depth-of-coverage:2.11069 Taxon:179237 refseq:NC_003324.1 GGGCGCCGTGGAACATGTTCTGCGCGAACGCCCGGCGCGCGTCCTGGCTGAACCCCGGC…
Aeromonas phage 2-L372D	7	111	3.06434	6.7	81.7627	83.6483	>_Aeromonas_phage_2-L372D_contig_1 Depth-of-coverage:5.95951 Taxon:2588097 refseq:NC_048769.1 TTATCAATGACTTTTCGAATATTATTTTGTGTATTGAAAATCAACGTTGGTTCTTGATATTCTGTTACAAATTTTTCCAGTGCAATCTCAGGGTTAAATTTGTTATTATCCTCCAAGAACAAATCTACAGTGCTTTCGAGACCATATAGGCTCCCGTACTGGTGTATGAAAGTCTCCTTGTCTTCTAGATTCAACTTGCTAACGGCAAGAGCAATCTTACGAAGTTCTGAATTACTGATATCGTAACCTTTCTTTTGGTACTTGTTAACACGAAGCATAGAGATAATAGGAAACTTAGCTCCACT…
Pseudomonas phage phiPSA1	7	110	6.16168	7.8	63.0271	58.2893	>_Pseudomonas_phage_phiPSA1_contig_1 Depth-of-coverage:1.7022 Taxon:1500757 refseq:NC_024365.1 GCTCGTCGCGTCCCATGAACTTTGCGATGACACAGCGCAGGTCGTTGATGACGCCCGCACGGCCATGGTTCACGCTGCCCCATCCTTCGATGGCTCCAGCCAGGATCATCCGCCGGCCGAATCCCTCGGGCGCGTTGGTGACATGCGTCTTGGACAGCGCTCGGAAGATTCCATCTACCCGCTCGGCGAAAAACCGCTCGCGCTGCGACAGC - >_Pseudomonas_phage_phiPSA1_contig_2 Depth-of-coverage:5.35101 Taxon:1500757 refseq:NC_02…
Faecalibacterium virus Oengus	10	108	6.65342	6.3	64.1764	65.8248	>_Faecalibacterium_virus_Oengus_contig_1 Depth-of-coverage:2.04265 Taxon:2734262 refseq:NC_047916.1 AACTGAGTCGTATTTATGACGACCACATCGAAGTGAAAGTGTTCACGGGTAAAAGCTCATTACGAAGAAAACTTACAAAGTGTAATGATTTGCCCATCGCAACGATTAGCTCTGGTTTACCGATGAAAGGAGAAGATAAAATGGTAAATTTTGAAGCGATTAAAAGCGAGAAAGGGCTTAGAACACTAATCAAGAGAAATCTGAATAAAGAAATTCATCCGGGTACTAAGCCCAGTATCGACTTTATCTACAAAATACTGGAGGACGCATATTCCAGCGATTTGAGTTATGACGTGACG…
Microbacterium virus ISF9	3	106	3.51875	11.6	74.1438	78.1711	>_Microbacterium_virus_ISF9_contig_1 Depth-of-coverage:2.51193 Taxon:2560592 refseq:NC_023859.1 GGTTCAGCTCTGCGCCCTCGATGAACCCCGTGCGGGCGTCAGCGAAGGACTGATCAACAGACCTCATGCCACTCACGAGTCGCGTGAACGTGTTACCGGCGCGAAGGCCCGAGAGCCCAAGTGCATCCAGGTTCTGGGTGAGTTCCACGGCGTTCGCGGAGTTCGCGGCGAGCCCCTTGAGCACAGCCTGGAACACCTCCGTTCCCTGACCCGCCTTGACCATGTTGGCAAGGGCGTCCGAGGTCAGGCCGGTGATGTTCGCGAAGGTCTGGAGCTTGTCTCCACCCTCAGCGACGGCAGAGT…
Acinetobacter virus Acibel007	4	105	4.42163	12.6	66.9671	65.6051	>_Acinetobacter_virus_Acibel007_contig_1 Depth-of-coverage:10.7398 Taxon:2733315 refseq:NC_025457.1 GATATATGGGCTGCGGGTGTATCTTGCTTAATGCACATTGAGCAGCACTCGGATACTACGTTGCTTAATAACCTAGTGAATGCGCTGCCAAAGGGCACACGTAAACAAGCCTTTGTTGAGTGGGCTTTAGCGTATGGCAAGGTGCGTTTGCTTGACCGTGCAAATGAGGCGGATCAAGACAAGATTCTAAAAGGGCAAGTGTTCCGCTTAGACCGCACTAAGGATACCGATCAAGTTTCAGCAATGGCTAACGCATGGTATAACTTCAAGCCTGAGCCTGATCTATTGACTTCATTCGA…
Arthrobacter virus Circum	6	102	5.06915	7.8	65.0745	62.1594	>_Arthrobacter_virus_Circum_contig_1 Depth-of-coverage:2.74719 Taxon:1982089 refseq:NC_041948.1 TATGGGAGCGGATCTCTCGCAGGGCGATGACTTCTGCGCATTTACATTCTTGTTTCCTCTTCCTCGAGAAAAATATGGAATTAAGACTCGATGTTACATTTCATCTGATACGATGGCCAAACTTACTCCGGCAACAAGGATTAAGTATGAAGACTTCTTACGAGAAGGTTCTTTGATGGTGCTTGATTGCGTCGCTTTGGATATGAATGAAGTTTACAATGATCTAGATCAGTATATTGCTGATAACGAATACGATGTTACCTCTTTTGGTTATGATCCCTATAACGCAAAGGAATTTGTCAA…
Alces alces faeces associated microvirus MP10 5560	2	102	50.6276	8	53.317	48.9474	>_Alces_alces_faeces_associated_microvirus_MP10_5560_contig_1 Depth-of-coverage:6.05158 Taxon:2219133 refseq:NC_040350.1 TACCGTGCGGCAAGTGTACCGGCTGCCGTCTCGAGTATTCGAAACAGTGGGCCGACAGATGTTACCTCGAAGCCAAACTGTGGAAGGCAAATTACTGGCTTACTCTCACGTACGATGAAGAACACATTCAACATCTTCTAGTACCTGCAGTGGATAAAAAGACAGGCGAAATCATCAAGGTGGCAAGCCTGTACAAAAAAGACCTGCAGGCCTTTATGAAACGTATCCGGGAACGATGGAAAAGAATACACAATAATCCCAACGTGAGATTTTACGCG…
Citrobacter phage CVT22	9	102	6.36493	7.6	62.8808	59.0637	>_Citrobacter_phage_CVT22_contig_1 Depth-of-coverage:2.19953 Taxon:1622234 refseq:NC_027988.2 TGATTGATAAAGCAAAACTAATTGACACGATGGGGAGACCGCTAACGCAGTCTCTCTTTCTTGAATGTGGATATAATGTACAGTATGCTGTATTTACATTTAACGACGATGATAAAATGTACCAAGACAGGCTCTAACCCTCTCTGAAGAAACTCTATCTTGCTTGTGAAGACCCAACTGAATATCAGTTTGCTAAGAAGCATCTGCTTGGTTGGAACCATTGGAAGCGTCTTAACGAGAACAAGATGCTGAGAGAAGAGTTTGACGAATGGAGAGAAGAGCTTGAAGTTATGCTTCGTTCTGAC…
Cellulophaga phage phiSM	3	101	3.99713	12.9	58.6538	53.0508	>_Cellulophaga_phage_phiSM_contig_1 Depth-of-coverage:3.6018 Taxon:756280 refseq:NC_020860.1 TTAAGAAAGCAGCACAGATCGGATTTACGCAGGGTTTTATAATTCCCGGCATTTGCTACATAATCGGTTACGACCCGGGCAACGTTTTATTTTTGTCAGCTAATGAAGTTCTATCGAAAGAAATGGTTACGACAAGATTAGATAGCGGGATTCGTTCTTACAAAATGGAGCATCTAATCCGCCCTAATGTCCGAAAAAAGCGCAACCAGCGGACTGGTGACACCGACTCGCACAAAGAGTTTGCTGGTG - >_Cellulophaga_phage_phiSM_contig_2 Depth-of-coverage:…
Lactococcus phage 1706	7	98	4.98588	8.2	64.4863	62.0155	>_Lactococcus_phage_1706_contig_1 Depth-of-coverage:2.41734 Taxon:475178 refseq:NC_010576.1 TGGTAAAGAGGCTATTAAAATCACTAGTGCTCTTGAAGAGACATCTTTAAGTGGTGAAGCTAAAAAAGCAGCTGCTGTTTCAAAACTTGATCAGATGTTTGGTGGTAATTTTATTTCACGTTTAATTGGACTTAAACTTACACCCGAACAATTTGCAGATCAAGTAGATGCTGCTGTTGCTATTCTTCGTACCTTAGGTATTAAAGAAAA - >_Lactococcus_phage_1706_contig_2 Depth-of-coverage:2.41734 Taxon:475178 refseq:NC_010576.1 AC…
Cellulophaga phage phi39:1	3	98	4.81572	14.6	47.5313	39.2625	>_Cellulophaga_phage_phi39:1_contig_1 Depth-of-coverage:4.45169 Taxon:1327993 refseq:NC_021804.1 TTTGAAAACTGCAACGAAGACGGAGCTATTGAGGCAAAAGACTCGTGTGTTGATTTCTTTATTGGAGCGTTCGATTTATTCATGGAGAACTCTAAAGAAGCAGGAACGGTAATTTATCCAGCTGTCTCGGTAAAGAAACCAGGATGTAAAACTTTCAAAACGGTAATTGATAAGTGATGGAAGTAGAAGCAAAGCAATTAAGATTGTCGCTCAAACGTAAATGGTTTGATATGACAGCGTCAGGAATTAAGACTGAGGATTATCGTAAAATCAATCGTTATTGGTGTAAAAGACTTCTTGAA…
Escherichia virus CVM10	5	97	3.26405	16.2	62.4077	63.2743	>_Escherichia_virus_CVM10_contig_1 Depth-of-coverage:35.7102 Taxon:1918726 refseq:NC_027995.1 CAATTAAACCAGCAACACAAGCACTTGCCCATTCTTGAGAAGTTTCACCATCGACTGATTTTAAAACTTTAGGATCGACTAAAAATACGCGTTTAGAACCAAAGTCTTTTGAGTATGCAATTGCATCAGCATCATTAGTGTTAGGACCATCGGCAACAATGACTGCTTTTAAGCGCTCTGCAATACCAATTAATTCCGCAACAACTGGATTTG - >_Escherichia_virus_CVM10_contig_2 Depth-of-coverage:2.2832 Taxon:1918726 refseq:NC_02799…
Serratia phage Parlo	11	97	7.1882	4.9	63.2909	62.2312	>_Serratia_phage_Parlo_contig_1 Depth-of-coverage:9.82945 Taxon:2557554 refseq:NC_048758.1 AGCTTGTCCTTCAGCGCGTAGCCCATCAGAGGCCACATCTTCTGTACAGCGTTCTCGCGGGCGATCTTGCGGCCGATCTCGGCGTCGAAGTTCTCCGGGCTGGCGCAGGCCGACTCGCCGGTGACGGTGAAGCCATTCTTCAGCACCAGGACGCAGAATGTCAGCA - >_Serratia_phage_Parlo_contig_2 Depth-of-coverage:3.60426 Taxon:2557554 refseq:NC_048758.1 CCGGCACGCCATCAGCCGCGTTGATGTACCACTCGCTGGAAATGGCGG…
Xylella phage Xfas53	6	96	5.19169	11.4	62.4541	62.1236	>_Xylella_phage_Xfas53_contig_1 Depth-of-coverage:8.49711 Taxon:670252 refseq:NC_013599.1 TCAATCTTTTTTGTATCTGTAGGATTCAAAGCCTGCTGCTGCCAATGGCAAATCGCTTGCCCATTCGGGATTAGTTGCAAGCAGGCTAGATAAGTGTTCATGGTTAAATTCGGGTAAATCAGGTGCTTCGGTGATTACCTCATCGTGGACCGTCAAAACCGTTTGGTATTCTGCTGTTTCAATAATTGGCATGTTGTGCCCTAGAACGTCACGCGAAAATGCTTGTGTAATGTTCTCGGCAAATTTACCCCCGTAGGTGTAAAGGCGTTGCCATTTACGTGTGTACTGGTTATTGCCCATGTATGAGAT…
Vibrio phage pYD21-A	3	94	3.84083	11.8	57.6129	51.5913	>_Vibrio_phage_pYD21-A_contig_1 Depth-of-coverage:8.25316 Taxon:754049 refseq:NC_020846.1 TTGAATTCTGCGATTAACTTTTTGTTTGGGTCGATAAGTAACTCCCCACAAATACACTTCCGCGCAGTTAAATCATTTTTGTGACTGCATTCGGGGCACTCTTTGTATGACCAGAAATAGCTGCAACGCTCAAAAACATTGTGACCACGCACCTCAACATGGCTGCAACGTCGGCTAAAATGCGCGGGGAAATGCTGCCCTTCATATTCCACACGCTCACCTGCAAGGTCTAGGAAGTAGCCGAACTGGTCAAACGTGTACCCATCTGGATTTGGTCGAAGTGTCACGCTGTTTACGCTATGACAGTCA…
Rhodobacter virus RcSpartan	2	92	4.06164	11.8	62.0455	61.3126	>_Rhodobacter_virus_RcSpartan_contig_1 Depth-of-coverage:10.305 Taxon:1982574 refseq:NC_041963.1 CCCAGGTGGCCATCTTCGGCAGCTACGTCGAAAACATCTACCTCGACCCGGTTTACATCGCGACGTTGAACGAAGAAAAGGATCCGAACCGCAAGAAGGCCTGGCTCGAGGGTCGTTGGGACATCGTGGCTGGCGGTGCGATCGACGATCTGTGGACGCCGTCCGTGCACGTGGTGCCTCGGTTTGTCATTCCGTCCAGCTGGAAGATCGATCGCAGCTACGACGATGGCAGCTCGCACCCGTTCTCTGTGGGCTGGTGGGCGCAAGCCAATGGCGAGGCCGCGTCTGTGTTTGATCCGCAA…
Microbacterium phage Arete	4	92	4.65619	8.4	66.6667	61.9565	>_Microbacterium_phage_Arete_contig_1 Depth-of-coverage:3.42718 Taxon:2713257 refseq:NC_048860.1 CGCCGGCGGGAAGATCATGTCCGGGTCCGGAACCGCGAGCTCGCTCTCGTCGTTGACGATCGCCTTCAGCTCGACATCCGCACCGCGAGGGCCGACGACCTTGATCATCGCCACCCCCTCGGGGGCCAGAGGCGCCGTCTTCTCCGGCACCTGCTTGACGCTGATGTACGGCGGCTGCTCCGTCCAGTCGGAGTCGAGCACCTTGAGGATGCGGTTGGCCTCGGCCTCGGTCAGCGCGTTGCGCTTCTCGCCGGCCTTGGACTGGGCGATGCAGTACGGCAGGAACACGTCCTTGACGTGCC…
Acinetobacter virus R3177	6	90	4.45402	9.6	69.5837	71.7613	>_Acinetobacter_virus_R3177_contig_1 Depth-of-coverage:3.4025 Taxon:2560270 refseq:NC_041866.1 TTAAGTTTAGAAAAGTGTATGGCGCTCAATAGAGCGCTTTTTTATTGTCAAAAATTAGGGGGAATAAATGGAACCAGTGTCCACAAGTGGCTTTGCTGCGTTTTTAAAGTTCTACGGTGCAGCGATTATGGTCACTTTAGCGATAGCACTTGTCGCAACGGTTGTCATCATGATGCGTTTGCCACGCTCGCCACAAGAGTGGGCTGTAGGTTTGATCTGTACAGTTGTATCAAGTCTGACTGGAGGCGCATTCATTATCGTGAAATGGGGGTTACATGAGTGGGTAACGGATATTTGGGGGATG…
Lactococcus phage 63301	5	90	11.3086	5.6	64.0274	61.794	>_Lactococcus_phage_63301_contig_1 Depth-of-coverage:3.52967 Taxon:1871687 refseq:NC_031017.1 TGGGAGCCTTTGTTTGAAGCAGATGCCAATACACTGACACTCGTTGGTGATGGCGTTATTAAAATAAATCAGGCGATTCCGGGATATATCGACGGAAAAGCTGTCAGAAACTTAACCGGATTAAAAGGAGCCGATGCAAATGGATGATATCGTCCCTGGGCTACTGGAGAAAATCCAATCGCAATTTGACGAACGGACATATAACAGCGATAAGCTAAAAAAAGCGATAAAGCTTATGAAGGTCAAAAAAGCTACTTATCTAGACGTGAACGACTTTGCTGTTGAGGTTGGTGAAATACTCGCAG…
Brochothrix phage NF5	2	89	3.76695	14.4	69.4624	79.4433	>_Brochothrix_phage_NF5_contig_1 Depth-of-coverage:11.3953 Taxon:764561 refseq:NC_015252.1 TTATCGATGACATCGGAAGTGATTTGGATGACGGTTAAACGCATATCCGAACTGATTCCGAAACCATTTCACGCTACGTGGCGAGCGGCGATTGATCCAAACATCCTGAACGTTGTGGAAAAAGGCGGACGGGGTTCCGGGAAGTCTTCGGATGTGGCAATCATCATCAGTCAGTTGCTGATGCGGTTTCCGGTCAACGCGGTAGGTATTCGGTATGTGGACAACACACTGGAACAATCCGTATTTGAGCAAATGAAATGGGCTATCGAGATCCAAGGCGTTTCGCATTTGTTCAAAGTGAATAAGTC…
Erwinia virus Eho59	3	85	3.96468	10.3	66.7024	67.4194	>_Erwinia_virus_Eho59_contig_1 Depth-of-coverage:5.44508 Taxon:2734232 refseq:NC_048198.1 AAACATCATCCTGAAAGCGCGTCAGCTTGGATTTACGACTGAGATGTGTATTATCCAATTGGATGCTGCACTATTCATGTCTGATAAATGTGCCTTGATTGCACACACATTGCATGACGCTAAACGCCTGTTTCGGGAAAAGGTTAAGTATGCTTATGAGAAGTTACCGCATCCATTGCGCGCAGCTAATCCACTAAGCATTGAGACCAAAGAGGAGCTTGTATTCTCCAAAGGTGGATCAGTCACAGTCAGTACGTCATTTCGTGGTGGAACGCTAAAGCGATTGCATATTTCCGAGTTCGGTAAGAT…
Bacillus virus B103	1	83	4.83629	21	57.8475	50.6849	>_Bacillus_virus_B103_contig_1 Depth-of-coverage:20.222 Taxon:10778 refseq:NC_004165.1 AGAAAGGTAATTAAATGAGTAGAATTACAATTAAAGATGTCAATGATTTATGGGAAGTTAATGACACTTATGATCTATTGAATCGAATCCGAAACAGTGCAAGTCCGACTTATCAATCATATGTCCCACTTGCTAACATTGACAACGTTGTAGAAGTTGGCGCAGGTATTCAACTTTTATCGACTGTTCAGAATGAGTTTATCGCTGCTTTAGTAGAGCGAATTGGCAAAGTCGTTATCCACAATAAAATCATGAACAACCCGTTAAAATTTTTCAAAAAAGGTAAAATGGAAACAGGTCGCACGATCGAAG…
Bdellovibrio virus MH2K	2	81	24.902	15.7	62.0601	49.3377	>_Bdellovibrio_virus_MH2K_contig_1 Depth-of-coverage:13.9034 Taxon:1986027 refseq:NC_002643.1 ATGAGCTTAGGCAACAGAAACTCCCAACACTCGTTCTCTATGGTCCCACAAGCGAACATCCAAAGATCAACCTTTGACCGCTCGTTCGCCACAAAAGACACATTCAACTTCGACGAACTTGTACCCATGTTCATTGACGAAGTTCTACCAGGCGACACCATCAATTTAAATGTAAAACACTTCGCACGCTTAGCACCCCAGGTACGCCCCATCATGGATAACATGTACCTAGACTTCTTCTTCTTCTTCGTACCCAACCGCCTTACCTGGAACAACTGGGAACGCTTCAACGGAGCTCAAGATGA…
Pseudomonas virus phCDa	7	80	3.24357	7.7	68.2896	66.0737	>_Pseudomonas_virus_phCDa_contig_1 Depth-of-coverage:2.48041 Taxon:2734187 refseq:NC_048003.1 CCATTACAGCTTGGCAGCGGTCAGGATCAGGCCGATGCGTTCTGGACGCAGGGCCATGAAGCCGTAGTACCACTTGATCGACATGAAGCCGGTTTCACCGTATGGATCGTTACGGTCAGCCGTCTCTTTGCCTGGCTTCTTGTGCATGATGTTGAACTTCACCGTCTTGCCTTCGGTTTGGAAACCGATGGTGGTGAACGAACCTTCGCCAACGACCAGCATTGGGAAGACATCGTACTTGTCGCCAGTCTCGTAGCAGATGGCGTCAGCGGTAGCAGCAGCGCCAGCACCAGCCCACTTGACCA…
Burkholderia virus AH2	8	79	5.51451	5.6	63.5649	57.1563	>_Burkholderia_virus_AH2_contig_1 Depth-of-coverage:4.74078 Taxon:2560359 refseq:NC_018283.1 GCGCGTCTTGACGAGTTAAAACTTCCTCGCCCCGCTCACCGATAATTGGCACTTCGTTCGGCTTTAGGCCAACGATCCCACCCGTATGGTAACGCTTAGCATTGGCGAACCATCCCGGTGACATCAATGTGGGTGAGCCACCTGCTCCGATAATGCCAC - >_Burkholderia_virus_AH2_contig_2 Depth-of-coverage:2.29164 Taxon:2560359 refseq:NC_018283.1 CATCGGCCATGAGGACGTAAGCGGGGTCGGTCGGATGATCCATGTCGTCAA…
Paracoccus virus Shpa	3	76	3.37158	13.3	69.3085	73.3179	>_Paracoccus_virus_Shpa_contig_1 Depth-of-coverage:8.85945 Taxon:2560625 refseq:NC_041868.1 TGGGAAAGTGTCGAGGATGCAAGCCTGCTGATCGAGGATTTTGCGGGCAAGAGATGCTGGGGCGGGCTGGATCTGTCTGCAAAGGCTGACTTGACCGCCAAGGCGCTACTATTTGACGATGGTGTGACAGAGGACGGCAAGCCAAAGTTTGCGGCGTTTGTGCACGGTTACACGCCTGCGGATACGATGCTGGCACGGGCGGAAAAGGATGGCGCGCCCTATCACCTATGGGCTGAGGCTGGCTATGTGACGGCCACGCCTGGGCAAAAGACGCGGCTGGATTTTGTGGCGCAAGATTTGCTGGATG…
Pseudomonas phage YMC11/07/P54_PAE_BP	6	75	4.57127	7.4	63.3521	63.1373	>_Pseudomonas_phage_YMC11/07/P54_PAE_BP_contig_1 Depth-of-coverage:10.4047 Taxon:1777064 refseq:NC_030909.1 CCGCACCACCGAACGATGCAATTGAAGCGGCAGCGGCAGCAGGGGTCCATGCCGCCGCAGTAGCAGCGCCAGCCGCAACGCTTGTCGCAGTGGCTGCTGTTTGTGCGGCCTGACCCATGATAATCGACTTAACCTGAGCAATGCCCATCTCGACCAGTGCGCCGACTGCCTCGTTAAGGATGGCACTAGCTAGTTGCTGCACGGCTTCTTGGCTGTTACTGGCACCGGTAAGGATGCCAACAAACGCATCCGTGGCGCCCTGCTGTAGCTGGTCAAGCGAGGCCATCAGTA…
Escherichia phage D6	3	75	1.96909	9.4	94.5404	94.0959	>_Escherichia_phage_D6_contig_1 Depth-of-coverage:2.13106 Taxon:2014434 refseq:NC_050154.1 CTTGCTCGCCTTCGAAGACGTAGTGTGAATTTTTAACTTTAAATCCTAAGTTATTGATATTTTCGGAAACCTCCATTGGAGGAAGTGGAATAACACCTGATTTACTCAAGCGTTCAATAGTGCGTTTAACGTTATCCGGGCGACTTCCCACCAGCTCCGCGATCTCAATGCTGGTCATTGATGGCTTTTCAAGAATGCAGATTTCCATCAGTGTGCCTCCGCAATTCCGGGATTGGTAATATTGCGATACCAGGGATTAGTGTTTGGTTGTGGGGAAGTAGAGAAACGACCAGTAAGAACACCATACT…
Rhodoferax phage P26218	5	74	6.77131	6.8	60.3735	58.2183	>_Rhodoferax_phage_P26218_contig_1 Depth-of-coverage:2.80608 Taxon:1636270 refseq:NC_029061.1 CTTTATAGGCGCCAGACCAGTAAATCAATGCTTCGCCATTGACGTCAAGAACAATAGGATTTGAGCCTGGAGTCGTTCCCGCCGAGTCCGTATATGTCGCCTTCGGCGTATTAGTTCCAGCTGCATAGGTGTAGACCAGGCCTCCAGCTAATGGCTGACC - >_Rhodoferax_phage_P26218_contig_2 Depth-of-coverage:3.22053 Taxon:1636270 refseq:NC_029061.1 CAGACCTTGCGCGATCAGGCTCGCTTCGATGTTGGTCGTCAGTTCGCC…
Gokushovirinae GAIR4	1	74	23.2319	15.8	57.4811	78.7402	>_Gokushovirinae_GAIR4_contig_1 Depth-of-coverage:14.3575 Taxon:1701404 refseq:NC_028993.1 AATCAACCAACTTCGGCAGAGCTTCCAAGTACAAAAACTGCTAGAACGAGACGCAAGAGGCGGAACACGATACACGGAAATCATCCGATCGCACTTCGGTGTAACGTCACCAGATGCACGCCTTCAACGACCTGAATACCTCGGAGGCGGATCAACACCGTTAATCCTAAACCCAATCGCACAAACATCAGGAACAGGAACAACAGGACAAACAACACCGTTAGGCACCCTATCAGCAATCGGAACAGCATTAGCACACAATCACGGATTCACACAATCATTCACAGAACATGGATACGTCATCGGCC…
Pseudomonas virus KIL2	8	72	3.00487	5.8	62.5943	61.6631	>_Pseudomonas_virus_KIL2_contig_1 Depth-of-coverage:5.54758 Taxon:2560665 refseq:NC_042054.1 CCCAATCAGAATAGCGTAACTGGTCCACAATTATACCATATTTCTGCAAATAGTTCACACCATCCAATTTACGATACTCTGATGAGTAAACTACACGTTTCACCTTAGAACGTACAAGCAGTTTAGCACATTCCAGACAAGGGGACAATGTGACAAATACTGTAGCACCTTTTGCACTTACACCTTGCTCAAGCATTTTACCTAAAGCGTTCATTTCGCTATGCACTACTTCTGGATTCCCGTCAACGCTAAACTCCCACTCATTAGGTCCACCACTTGCATGACCATTGAAACCGGGAGCAAGTA…
Tentweb spider associated circular virus 1	2	71	59.6615	12.9	45.0682	32.4468	>_Tentweb_spider_associated_circular_virus_1_contig_1 Depth-of-coverage:7.7139 Taxon:2293307 refseq:NC_040365.1 TACTTCTGTACGGATACTTGCCGGCGGAAAATATTTAATTAAT - >_Tentweb_spider_associated_circular_virus_1_contig_2 Depth-of-coverage:8.62851 Taxon:2293307 refseq:NC_040365.1 GAGGGACCTGCGAAGCGGGCCCGAACTGACTATGCGCACAATCTTCGATTTTACCTGGTGTCGCATGTCTTTTGGCTATCTCCGCAAAGGAGTTTATCTCTCTCTGCGTATGCCAATCTTCCATCGGG…
Streptococcus phage phiNJ2	2	70	3.90805	11	67.1309	65.5532	>_Streptococcus_phage_phiNJ2_contig_1 Depth-of-coverage:12.2553 Taxon:1239381 refseq:NC_019418.1 GTAAAGCGGACTTCCATCAATATTTGTCAATGCATGATGCTGTATCAGCTTCTCTCCTGCGTAATAATTTCCTGCAATGTCAACCGAACCGTTGGGCAATGTAATTTTTACGACCTTACCGACACCGATGCTAAAATTTTTAGCGTACGTCAACACTGCGCCCTCTGTACTTACCGTGGCACTAAAAACTGTGCCAGTGCTAGTAAGCCTATCGGACAGTGTACCGACAACTTCAAATGCCGTATCGGAACGGTATGTTCCAGCCAAATTAGCTGGTGAGTTGGTCAAAGATGCTATTGTTG…
Pseudomonas virus PMG1	8	65	3.03013	8.9	67.1942	60.8379	>_Pseudomonas_virus_PMG1_contig_1 Depth-of-coverage:1.99378 Taxon:1129146 refseq:NC_016765.1 CGTCAACAGCCCCGGCGGCTCCGTGTTTGCCGCCCGCGCTATGGAGCAAGCCCTGCGCGCCCACAAAGGCAAGGTGGTAGTGCATATCGACGGCCTGGCAGCCAGCGCGGCCACGTTCATTGCCATGGCGGGCGATGAAGTCATCATGTCCAAGGGCGCCATGTTCATGATTCACAAGGCGTGGACGGGCATGTGGGGCAACGCGGAAGACCTGCGCAAAGAAGCCGAACTACTGGACAAGATCGACGGCACATTGGCAGACACCTACGCAGAAAAGACCGGCAAGGACGTTGCGGCAATCAGCGA…
Escherichia virus APECc02	3	64	1.65879	6.4	98.5307	99.458	>_Escherichia_virus_APECc02_contig_1 Depth-of-coverage:2.45794 Taxon:2560438 refseq:NC_041869.1 ACTATTTAAGCGAAATCACCGGACGCAACGTTTTCTATTGCCGGAACACGGATCTAGTGAAAGAGTTTAAAGAGGCGGCACACCATCCGTTCTTTGCAGATACTGTCAAATTGTTATCAGAGCTCCCTCGCCGACCTGCGAAGAAAGGTGAAACAAAAACTCATTACGAGCCAGGTTATTGGGTTAAAAAGCTTGAGAAGGATGGTTACTTCCGTCGTGAACGTATTACTAAGGCAGAGTTCAAGAAGATTAAGCATTGCATCCCTTATGAGGGGGATATCCAACGGGGAAGCTGTTGGCTGG…
Pseudomonas virus 119X	5	63	4.50824	7.3	59.5189	53.9028	>_Pseudomonas_virus_119X_contig_1 Depth-of-coverage:2.59669 Taxon:347326 refseq:NC_007807.1 TCTTCATCGGGAACATGTATCCACAGAATTCTATTCTCGAGAAGCTCAAGAACAACGATCAGTGGACTTCTCTCGTAGTCGGTGGAATCACTTCAGAAGGTGAATCTCTTTGGGAGGAACTCAAACCCATTGATGAGTTGTTATCTGAATAT - >_Pseudomonas_virus_119X_contig_2 Depth-of-coverage:7.36348 Taxon:347326 refseq:NC_007807.1 TACTGCGTCCAAAGTGACCTAATGCCTTTGGCATACTGTGCTCTGCTGCGCCAAGGATAG…
Bacillus phage BCJA1c	4	63	4.75762	7.2	68.3969	72.8244	>_Bacillus_phage_BCJA1c_contig_1 Depth-of-coverage:6.17073 Taxon:294382 refseq:NC_006557.1 AGAATCGAAAGATCGTGCTGAAATTCTGGCAGACTTTGACGCTGGCAAATACAACGTACTCTGCAACTCGATGCTGCTTACAGAAGGATGGGATTGTCCATCCGTCGATTGCGTAGTCGTCTTGAGACCGACAAAAGTACGTTCGCTTTACAGCCAGATGGTCGGGCGCGGAACCCGATTGTATCCCGGCAAAGACGACTTATTATTGTTGGATTTCCTTTGGCACACCGAACGGCATGAATTGTGCCATCCGGCTAACCTGATTGCCCAAAATGATGAAGTGGCCAAGATGATGACGAAGAACATCG…
Agrobacterium virus Atuph02	2	60	4.92262	6.1	78.0901	82.0375	>_Agrobacterium_virus_Atuph02_contig_1 Depth-of-coverage:5.35155 Taxon:2733890 refseq:NC_047845.1 GGCAGACGAGGACCAGCGCACGAACATCATGTCGTGGCTGGCTGAGTTGGAAATGGCCACAAGCATGGCCAACCCCACGGAGACATTCAACAGCGGCGATCTTGATGAAGACTTCTATGCGAAGATCATTGAGATCACGGATCAGTACAAGAAGCGGGTGGACGTAAGGTTCGATCGCTGGATTGACGACCCGATCTTTGACCTGCTGCTTGAAGACTTGAACGATGACGGTGTGGCGTGGCGCTTGAACTGCATGAACAAGCATAGCCGTAAGCTGCGAATGGGTGACTTCATCATCGTG…
Erwinia virus Y3	1	59	0.494328	10.3	98.1424	99.2443	>_Erwinia_virus_Y3_contig_1 Depth-of-coverage:5.97562 Taxon:2734143 refseq:NC_047880.1 TTCAAGGGCCTTTGACATTGTACTACCTCGCTATTCTTTGCCCGGCTCCTGCTTCTCTGCTTTAGTCGTCTGCAAGTTGACAAGATTCTCAACGGTAAACGCTAACGAGAAGTAGGTCAAATGATCTGTCTGGCCGTTCATCAGAAGACCGATGAACATACCGGTAGACACGAAGATAGCCGCGATGGAGGAGATAGGATTCAACGTCCAATACTCTTTCCAGTTTAAGCCTTCGCGCTTAGTCTTAACAACATAGTTCATCAAGACACCACCAACGTATGACAGAAAGAAAGCTACAATCTGAATAGTCGG…
Klebsiella phage KP8	9	59	3.13386	5.8	62.9983	60.1828	>_Klebsiella_phage_KP8_contig_1 Depth-of-coverage:18.2191 Taxon:2099850 refseq:NC_048700.1 AACATTAACGACAATATTGAAATTGTTTGTGGCATGGCTCGCGGCGCAGATCGACTTGGAGAACGCTATGCAAAAGAGCATGGCTATAAAGTAATTTATATGCCTGCTGATTGGGATTTGTATGGAAAATCTGCTGGCTTCAAACGAAATGTGCAAATGGCTGAGTATGCAGATGCGCTTGTTGCTTTCTGGGACGGAGTATCGTCCGGTACGAAACATATGATAGA - >_Klebsiella_phage_KP8_contig_2 Depth-of-coverage:2.33987 Taxon:2099850 refseq…
Salmonella phage astrithr	6	58	27.2712	4.2	59.6547	58.4851	>_Salmonella_phage_astrithr_contig_1 Depth-of-coverage:2.41096 Taxon:2713276 refseq:NC_048862.1 AAACGATTAAAGCGATTAGAAGATGCTGGATTAAATGATTCACCCGCATACCAAAAATGGGTAGAAGCAGGGGCGGAGAAGTTCAGCGTTAAAGGTAAAGATCACAACGAATTACAGCGTGAATTATCCCGATTAAAAAACTTCATTGAAAGTGAAACTTCAACTGTTCGGGGTGTTAATAACGTGCTTAAAACAATGGCACAAAACACAGGCATTGAATATAGCAACATGCAAGACTTGAAAGACAATGCTAAAACATTCTTTGAATTATCCAGCAAGGTTGAACAATACTTGCGAACCGTT…
Phytophthora parasitica virus	1	58	24.1407	14.6	60.7778	57.6667	>_Phytophthora_parasitica_virus_contig_1 Depth-of-coverage:10.8009 Taxon:1608451 refseq:NC_027197.1 CGAGTCAAGCAAGGAAACGGTTATTATTTGGTGCCGAGGAACCGAGATCTGCCTTACTCCGGATGGAAAAACCACCATATCAAAGAATTCTCCAAAGTCGACAAGTCCAAATGCTGTCTTCTTGAGCTGGGAGAACTTCCCGTCGACGAACCCACCAAAAAAAAAGCGGGTCCCAGCGAACTCGAGAAAAAGCGTAAAATCGACGACATCCTCATCGATATGCGTGAACTCCTCGAAAAAGGCGATGACAAAGAAGCCTTCACCAAGTACCCTCGCAATTTCCTCATCTACGGCGAACG…
Arthrobacter phage Anjali	5	58	12.8716	5.2	58.0568	58.3732	>_Arthrobacter_phage_Anjali_contig_1 Depth-of-coverage:2.20801 Taxon:2484217 refseq:NC_048739.1 CCATTGCTCGCGCGATGCCTTCATACGTTTTAGAGCGTTCTTTCCAGCGATCTTTGGATGGCCCCATCTTCCAGATTCGCTGCTCTCTGCCTCCTACAATATTAGTCGGTTTCAGTAAAGGTAAGTCTTTCACCCACAAACAGGTTGCTTTTGTTTCGCCGTGTCCGAACATCCAAGGTTGGATGACTTGAGATTGTCGCCCACACCGCTCTCTGGCGTATTTGTGCATGATTGGATTCTCGATAACCAAAGGGCATTTGACCTTTTTAAAGGCGTTGAAGAAATCACATGCGTCGATCATTG…
Achromobacter virus Axp3	7	57	4.13457	4.3	66.3126	65.6639	>_Achromobacter_virus_Axp3_contig_1 Depth-of-coverage:2.63664 Taxon:2169962 refseq:NC_028908.2 ATAAACAAGTAGCTAATAGGATCTTGGAACCCTTCCAACATATCTCCGTAGTACTCACCGCTACTGAGTTCAGTAACTGGTTTGAACTACGTGCCCATGAAGATGCTCAACCTGAGATTCATGAACTAGCCATTCAAATGCGAATAGCAAGAGAAGCCAGTAAACCTAAGTTACTCCAATCTGATGAATGGCACCTTCCTTATGTAACT - >_Achromobacter_virus_Axp3_contig_2 Depth-of-coverage:4.18856 Taxon:2169962 refseq:NC_028908…
Pectobacterium phage vB_PatP_CB4	7	57	3.49121	4.8	70.8756	69.0557	>_Pectobacterium_phage_vB_PatP_CB4_contig_1 Depth-of-coverage:2.48008 Taxon:1958919 refseq:NC_048654.1 ATTTATCCGATTGGCAGGTAGCCGACATGATCCGCAAGCAGAAGGATAACTGGGCTGCTTACAAAGAGCAGTCCTATTACTTCTACTCGCTCATGGTGAACCAGGGCAACCGGTTCTACATCAGTAACAAAGTCGATAAGCGTGGCCGTATGTACGCCTGCGGTTATCACATCACCCCACAAGGTACATCCTTCAAGAAAGCGATGATCAATCTGGCCGACCAAGAGCCAATTTCTGGGGTTCCATCTAAGTTCAGGAAATGAGGGTTAACTTATGCAACATACCATCAACTTCGG…
Erwinia virus Ea9-2	8	56	3.50148	4.8	62.0152	58.8571	>_Erwinia_virus_Ea9-2_contig_1 Depth-of-coverage:8.59951 Taxon:1982577 refseq:NC_023579.1 TTCCCTTCGGTCGTAAAATTCATATTAGGAACGAATAATGTTAGTTAATGGATCAACTCTATTACATATGGCTCCCATCAAAAATATGATAGACCATAAAGTCAAAGAACATGGAGTATCTCATGGTCTTGGTGAAGCTGGATATGATATTCG - >_Erwinia_virus_Ea9-2_contig_2 Depth-of-coverage:8.59951 Taxon:1982577 refseq:NC_023579.1 CTCAGCAATTGAAGAATTTCAAATTCCAGTCAATCTAGCTGCTATTGTCCATGACAAATCAAC…
Pseudomonas phage phi297	5	56	4.19864	6.2	66.3091	65.6934	>_Pseudomonas_phage_phi297_contig_1 Depth-of-coverage:1.99452 Taxon:1129145 refseq:NC_016762.1 GGTCCAGCCGCTCGATCTCTGCGAGGATCAGCGCCCCGGCCTTGACCAGATCGCGGCGGCGGTCGGTCGGCTTCCACCATCGCCGCACCCAAGGCCATGAGAATGGAACCCCGCGCGTGTCATCCATGCAGGGTTCCGGGTGGCAATAGCAGGCCGCTGCAGCCGCCAGTTCGCCGACCGCATGCTGATCATCGTGTGACGGCAACCATCCTTCCTTAACGACCTGGCGCACCCGCTCTGCCACGATGTCGCGCGCGGCCTG - >_Pseudomonas_phage_phi297_contig_2 Dep…
Erwinia virus Frozen	6	55	3.10059	5.3	61.1609	56.5445	>_Erwinia_virus_Frozen_contig_1 Depth-of-coverage:2.24274 Taxon:1982578 refseq:NC_031062.2 CAGTCTCGATGGCATGATCGTGCGTGAAATGACCCGTCGTTGTAACTACAGCCCGTTGCAGGTAGAGACTGTGCGTCTGTCACTGCACCTGTGCAACAAGGAGGCTGAGCTGTTTGAGGAGGGTGACGACTCAAACATGGTGCAGATCTTGTGGGATCACTACAAGAACACTAGCTACCTCTCAGCCCGCATTATCGATCACCTAAACGAGAAGATTGCTTGTCTGGTTGTTCATGCTGTTGTTCTTGAACTGCTGGATTCTCTTCCAGCTAAGCCGTTTGAAATCATCTGCATCCTCGACTGTTTCC…
Salmonella phage 64795_sal3	6	55	4.67337	5.9	64.8916	59.2645	>_Salmonella_phage_64795_sal3_contig_1 Depth-of-coverage:3.74867 Taxon:1813769 refseq:NC_031918.1 TCCCGCTGTTCGAGGACCAGCTGAAGGTCACGCGGTGGCACTCCGACGAAACCGACGTCGAGAACTTCGGCAAGCCCGCGATGTGGCAGTACCGCCGCCGCGCGCTCAGCAACGACGGCGACCAGCAGGGCAAGCCCGATGAGTGGGCCGACGTGCACCCGAGCCGCGTGCAGGTCCTGGCCGAGGGCGCCGCGGGCGGCGACTTCTTCGACGGCGTGCCGCTGCTGCGCGCCGGGTACAACGCCCTCGTCGACCTCGAGAAGGTGCGCGGCGGCAGCGGAGAGGGCTTCCTGAAGAACGC…
Stenotrophomonas phage Pokken	9	55	3.97828	4.1	64.7584	58.4493	>_Stenotrophomonas_phage_Pokken_contig_1 Depth-of-coverage:6.18663 Taxon:2596674 refseq:NC_049463.1 GATCTATCAGGTGACGTGCATCGGCTGTGGGCTGGCTGGCCTCAAGCATGAGGACATCGCACCGATGTTCCGCACGGCTACCAAGAACGTCCTGTTCGATGACCTCTGGAAGCCGTGGC - >_Stenotrophomonas_phage_Pokken_contig_2 Depth-of-coverage:2.85077 Taxon:2596674 refseq:NC_049463.1 CATCCTGCGTAACAACCATCACAACGATGATGTGTGTCTCGATCACCTCAATCGTGCGAACAGTGTGGCGTTCGTGA…
Idiomarinaceae phage 1N2-2	4	55	3.6954	9.7	64.0344	61.1241	>_Idiomarinaceae_phage_1N2-2_contig_1 Depth-of-coverage:4.97089 Taxon:1536592 refseq:NC_025439.1 CATGCTGATTCAATCCTATTTTGTGCAATCTCAAAATACTCAGGTACTTTTTCAATTCCGATAAACTTTCGATTGTTTAGTTTTGCCATTTTTCCTGTTGTGCCACTCCCCATAAATGGATCAAAAATAACATCGTTTTCGTTTGACCTTGAAATGATGTGATCGTTGGCTAGTTGTTCGGGGAAAATTGCACTGTGCTTAAATGCAATGGTGTCATTTGTTGACCCACCTTTCCCAACTGAATAAATCCAAATATTTGATTTTTGCGATTGTTTTTTTACAGCGATCAAGCTGTTTTTCTT…
Arthrobacter virus Gordon	3	54	3.78867	5.5	60.8243	55.1351	>_Arthrobacter_virus_Gordon_contig_1 Depth-of-coverage:2.87288 Taxon:1982154 refseq:NC_041952.1 GCTACTACATCCCGTCGTCCGCGGTCACGTACTGGACCTTCACCTACACGCCGTAAGTCGTGACTAGATTCTACGGAGCGGTTGGATATTCGCACACCGTAGAGTCTGTGCCCGGAGTTGCCGAGAACGTCATCACGGAGCGATCCTATTATGGTGACGTTCTCGGCAACACGGGTAAGCTGGTCGACACAGAAAACCTGAATCCAGACATTGCGATTCAGGGTCAGATCAGCATTGTGGCAGATCCCTATGCGTACGAACACTTCATGCACATCAAGTATGTGACCTGGATGGGTGTTCGCT…
Ralstonia virus RSA1	3	52	5.26058	5.9	66.7003	64.0483	>_Ralstonia_virus_RSA1_contig_1 Depth-of-coverage:3.40449 Taxon:406340 refseq:NC_009382.1 TGCGGCGGCACCCGGTGCGCCGCCAACTGGTCGTCCCGGGTCACATTCTTGATATTCAAAAACTCATCCTTAGCCGCCACCTCCGACACCGGAATCAGCTGAATCCCGTCCTTCTTCCCGCCCGGCGCGTACATGAACAAGTTCCGGAAATTCCCCGGCCCCTTCGACGCCTTCAACGCCTCGCGCAACTTATCCACGTCCCCCTGGTTCTGCGCCGGGTCCGTCATGTACATGATGACGCCCGCATGTGACCCGTTTTTATAATATTTCCGCCGAAACAGCGTCGCCGACTCATTCAACCAAGCAGAA…
Mannheimia phage vB_MhS_1152AP2	4	52	3.01885	7.5	62.8899	67.1756	>_Mannheimia_phage_vB_MhS_1152AP2_contig_1 Depth-of-coverage:1.79192 Taxon:1572747 refseq:NC_028956.1 GCGAGGCTCAGGCAAGACGCGCACGTTCGCGCTTATGTCCGCCGTCCACGCCTACCGCATGGCGCAGGCTGGCCGATCTGGCGTGATTCTGTGCGCCCGCGAGTTCATGAACTCACTGGAAGATTCAAGCATGGAGGAAGTCAAGCAAGCCATTGCCGCCGTGCCTTGGCTTGCTTCCGCGTTCGACGTGGGCCAGCGGTATATCCGCACGAAAGATGACCGCGTGCATTACGTGTTCGCAGGGCTACGGCATAGCCTAGACTCGATCAAGTCGAAAGCCCGCATCCTTTTGGCATG…
Edwardsiella virus PEi21	3	51	3.3842	7.8	62.2117	59.7561	>_Edwardsiella_virus_PEi21_contig_1 Depth-of-coverage:19.0032 Taxon:1980942 refseq:NC_021342.2 GCGGCTGCGTAGGTCTGTGGAATGGCTGGCTTCTGCATGACTTCGAGTTCCTGCCAGCGGTCTACAACGGCGGCGGTGAATTCTGGCGACAGGCGGGCAACGACTACTAGACTATCGCGCTTGTTTAGCAGGAAACACTTGTAAGAGTTTCCAACATGCTCAAAATTTGACTCCTCAATTTGAGGGGTTAGAATTTGACCCTTGTCGATCAGGTCTCGAATTGTGCGCATGACGTTGTCGTGACGCTTGCCAGTAAGTTCGGCAATTTCGCGGCTACTCATGGTCATTTCGCCTGACATGGCGA…
Pseudomonas virus PaMx74	7	50	4.42042	4.3	79.8077	78.7986	>_Pseudomonas_virus_PaMx74_contig_1 Depth-of-coverage:2.51821 Taxon:1982358 refseq:NC_028809.1 GCATCACGAGGATTCTTTGATGGCCTACACCCCTCCACACTGGAAGAAAAAGAGGCCTGCCCGGGAGCAGCCCCAGAGGAAGGTCTGGGCTGCACAGCCTGGCTCGCAGTTACTCTTCCTGTCCAGTCCGGTCTTCGAGACCCTGTATGAGGGCACCCGCGGCCCGGGCAAGACGGACGCGCTGCTGGCCGACTTCTGCCAGCACGTGGGGCAGGGCTACGGCGCAGCGTGGCGGGGCATCCTGTTCCGCTCCACGTACAAGCAGCTCTCCGACGTCGTCGCGAAGTCCAAGGCCTGGTTCAAG…
Dragonfly larvae associated circular virus-3	1	50	40.1956	11.9	47.7848	42.5532	>_Dragonfly_larvae_associated_circular_virus-3_contig_1 Depth-of-coverage:5.55225 Taxon:1454024 refseq:NC_023429.1 CGAGTACACACCGGACAGTACAGGTAAGTACTGTGAGGTACGTGTCGGAGATTTAATGCACACAGGAGGTATTGTCCGTTACGGTGGCGGTAACCACCTCCATAAAATCTAAATGCTATGGTCTTATTAAGCTTACGTAAGGGTCTTAAGTCTTATTAATCCTTAAATGTGCTTACGAGTTGTTAAAATGGGTGATGCCCAAAAAAAAACACCAAAGTAGTCACTTTCCTCACAAATTTTGGAAAACAAAATGTCTAAAAGAGGTTGGTGTTATACTTTAAACA…
Alteromonas phage vB_AcoS-R7M	5	49	3.33316	5.9	62.5872	63.8264	>_Alteromonas_phage_vB_AcoS-R7M_contig_1 Depth-of-coverage:1.72484 Taxon:2729541 refseq:NC_048878.1 AAGATGTCAAGTCCTAACGTCGTTTGGTCGCCGCTGCCCGGGTCTCAGAGCCTTGTGCTCAGCTGCCCGTGCCACCACATTCTATATGAAGGCACCCGGGGTCCCGGCAAGACAGACGCCCAGTTGTTGATGTTCCGCAAACACGTCGGCCTCGGCTACGGACCGTATTGGCGCGGCGTGATCTTCGACCGTGAATACAAGATGCTCGATGACTTGGTGAGCAAGAGCCAACGTTGGTTCCCCAAGTTCAACGACGGCGTCAAGTTCATGAGCTCCAAAGCCGACTACAAGTGGGTGTG…
Bacillus phage Nf	2	48	6.99621	8.5	53.0787	39.3868	>_Bacillus_phage_Nf_contig_1 Depth-of-coverage:1.70649 Taxon:10753 refseq:NC_049976.1 CTCAAACATCTGGTAGATTTCCCAGAATTCTTTTGGGGTTAATTCGTTTAACAAAATAAGCAACTCGTCTGCATCCGAACCGAAGGACAAACTCAAAATGTCCATAAAGTTCAACTGCATCCGTTCCATTTTTCTGTCGTAGTAGTCCACGTCCATGCGTTTATCAATAGCTTCTTTGCGTTCCGTAAATTGGCGTTGCGTACGCATTTTGCTGAAATCAAAATCTGGTGGGACGGTAACGCCCGCGGCTTCTGCGGGACCTCCCATCATCTGCATGCGCTGCCCTTGCGTGGAACGGACTTGACCTTTGAAG…
Enterobacter phage phiEap-2	2	48	3.01795	8.9	61.102	62.8079	>_Enterobacter_phage_phiEap-2_contig_1 Depth-of-coverage:2.41334 Taxon:1701257 refseq:NC_028695.2 CTGCGCGCTGTCTTGAGCAACAGTCTTATGATGGCAACGGCGAGCCAGATAAGTCCGCTGGAAATGATCACCAGAACGACGCCAGCGGTTATCCGATTGCGTTCGAAATGCCTATCCATAAGCCGGTTATGGCTGTGCCGATCCGTT - >_Enterobacter_phage_phiEap-2_contig_2 Depth-of-coverage:7.01876 Taxon:1701257 refseq:NC_028695.2 GTTGAGGAGCTTAAATTCCGCGACCTGTACGGAATACAAATTGACAACACGCC…
Escherichia virus slur16	1	45	0.664008	11.2	98.0198	99.6656	>_Escherichia_virus_slur16_contig_1 Depth-of-coverage:8.1161 Taxon:2560462 refseq:NC_028248.1 GTAATCAACTATATAGACATCATTAAGCAACGCATGTTGTCTAAACGAAAGGCCGAACTGACCTACAGAAAACCTGGTCGCCGATCTGGGTCTTTGACCAGCACAATGCGAAAAGTTGGGGCTATAAACAAGAACCAGCACGTTATTGTTCCTGGTCGTAATCCGGAAAACACCATAGATATTGTGGTAGCTTTAGACGTTTCTGGCTCGATCTCTCAAAGAACTTTAAAGAAAATGTTTAATGAAATCACCGGATTGTGCAATCTGTATAAAGAGTTTAAGGTTACAATGTTCTGTTGGTCAAC…
Burkholderia phage KS9	7	45	5.67225	4.5	59.228	53.4759	>_Burkholderia_phage_KS9_contig_1 Depth-of-coverage:3.01868 Taxon:335797 refseq:NC_013055.1 TCAAGCGAGCGGATGCGTTCGACCTGCTCGATGCGCGCAAGGCCAAGCCAACGGCAGCGGCAAAGCTGCGCTCACTGCTGGGTGGTGCTTGGGATTACGCGCTCGATGCCGGGCGGCTCGATGGCGACGTGCCGAACTGGTGGCGCGTCGTGATGAAGGGCCGGCTCAAGAGCAAGGGCAAGGTCATCAGTGGTGTGCACCTGGGCCGTAACCGCCGAACGTTGCAGCCTGCCGAGGTGAGCCAGCTGCTAGCCTGGC - >_Burkholderia_phage_KS9_contig_2 Depth-of-cov…
Flavobacterium phage vB_FspS_laban6-1	5	45	6.23554	3.8	64.4979	62.9754	>_Flavobacterium_phage_vB_FspS_laban6-1_contig_1 Depth-of-coverage:2.64086 Taxon:2686250 refseq:NC_048834.1 TCTTTTCTGGCCAATTGGCTTTGATAGCATAGTTAATGGCTTTCATTACTATCATTTCGGGTATGTCTATTCCTGTCAATAAGTAGTTTTTAAGAGCATAGAGTTGTTCAGAACCGCTATCGCTTTTACCTGATTCGGATACATTCCCCAATGCAGAGTGCAATCCTATTCCTCCTGATATGGCGTGGTCAGCACGATTAGAAATGGCGATTTGAGAATCTACAAAGTCTTTAATTTTTTGGTCAATTACATTTATCTCCCAACCGTGTTCAATAAGGTTAGTTCCGTCTA…
Rhizobium virus P106B	4	44	4.44988	4	62.7758	62.4549	>_Rhizobium_virus_P106B_contig_1 Depth-of-coverage:8.26603 Taxon:2560703 refseq:NC_023566.1 CATGCAGGACGCAGCGGATTTGCAGATCGAATTGTTTCTGCAGGAAAGCGGTTTGAAGTTCGCTAAAACGCTGACCGCTTATCCGATGCTGTCTGCTAATGGCGTCAAGCCGATGCTGAAAGCGGACGGTAAGACACCTGAAAAAGTGCGCGTTGGCCCTAGCCGTATTCTGTACGCGCCGCCTGATGGCGCTGGTAAGGCTGGATCGTGGACCTATGTGGAACCTAGTGCTGAGTCGCTGAAATTCCTCGCGTCCGATATCATTGAAACGATCAAGGAACTGCGCGAATTGGGGCGGCAACCGCTT…
Aeromonas virus AhSzw1	5	38	1.86886	3.9	83.0423	87.8893	>_Aeromonas_virus_AhSzw1_contig_1 Depth-of-coverage:6.68631 Taxon:2733999 refseq:NC_047950.1 TAGCTCTTATTGCGGCATAAGTCAAGCTATTTTTTATTTCGCCCCATCAAGGAGTGCGATCTCTAGTGTCGCTAACGCATCTGTTAGGGGGTTATGCCAATCATTCAGTCTTTTTCTACCTAGAAGCATGTACATGCTTTCTAGCTTAGTTGGTTTCTCAAACATCCTTTGACTATCGACTAGCTTATCTACCATTCTTTTGCATCTAATATCGTGTTCCATACCAGCATGGAAAATTAAGGATGCTAGTAGTTTGGCCTCTTTGCCCCAGGAGTAGATGGTATCACAATCCTTGGTAGCTTCCAA…
Streptococcus phage Str-PAP-1	5	37	6.57467	3.5	84.414	88.0299	>_Streptococcus_phage_Str-PAP-1_contig_1 Depth-of-coverage:2.29878 Taxon:1589270 refseq:NC_028666.1 TTTTGATGCTCAAAAAAAGACGGTGCATCTAAATGACCGTCAAGATAATTTTTAATAACTAGCTCAATCATTTATGCACCGCCTTCAATAAAGTATTATTTTTAGAATTATCTTTTCTAGCTTTGAAAGTTTCAGCTTTGACCATTGCATTCGCCCGATTTTTACCAACGTAAATATCTTGTTCGTAGCCATCGCCTGCCCTATCTTTGATAGTTGTTGCGTGGTCTTTCAAGATTCCTTGCATCTCTTGCGATTTCATCAATTCAGCAACGCCTGAGCGATTAAGTTTAAATATAAAA…
Phytophthora parasitica virus	1	37	35.7847	6.1	54.1968	49.5575	>_Phytophthora_parasitica_virus_contig_1 Depth-of-coverage:4.83293 Taxon:1608451 refseq:NC_027197.1 GACCGACAGTGGGATGCCCGATTTAACGTGCAAACAGAAGACGACCTTACTCAGCTCGTTGATGCCGTACGCGCCGACTACGTGGGAGGAAAGCTCAAATACATTCTCATCGGAGGACCAGAAGTGGGAACAAGAAGTTATCAAGACGACTACCAAGTGCGACACGTCCACGTCGCCGCAATCTTTCATAACAGGGCAAGCAAGAGAAGCATCCTCAAAAATTGGAAAATCAAAGAAGGAAATGGTTATTACCTCGTCCCTCGGAACCGAGATCTGCCTTACAGTGGATGGCGTGATCA…
Pseudomonas phage PAJU2	3	36	4.53362	3.8	65.4622	67.0423	>_Pseudomonas_phage_PAJU2_contig_1 Depth-of-coverage:6.63047 Taxon:504346 refseq:NC_011373.1 TAGTCGGTCAGCGCGTACAGCTGTCCCCGGCGCAAATCCAATGGATGGAAATGATCTATGGGTCGCCAACCCGCACGTTCATTTGCTCACTTCCACGGAAAAACGGGAAAACTTCTTGGGCGGCAATGATCTTGCTGCTGCACTTGTCAGGACCAGAGGCAAAGCGAAACGGACAGCTTTTTTCGTGCGCTCAAAGCAGGGATCAGGCGTCCATCTTGTTTTCTGCGGCATCAAAAATGGTGCGCATGTCGTCTGATCTGTCGGAGCATGTTCAGATTAAGGACAGCGCCAAACAGCTTGTATGCC…
Apteryx rowi circovirus-like virus	1	36	52.4221	7.7	54.2803	42.5134	>_Apteryx_rowi_circovirus-like_virus_contig_1 Depth-of-coverage:7.35643 Taxon:1634476 refseq:NC_040528.1 TACCAACTGCCCACTGGGAAGTTGCGAAAGGCACACCCGTACAAAACCGCGCATACTGCTCTAAACCCGAAACTGCTCTCTCCCCGCCTTGTGAACTAGGAATTTTCCCGGAATCTTCCCAGGGAAAGCGAAACGACCTTGCTGAACTCAAACAAGCACTCCAAACTGGACTCACTCCCGCTCAATACGCAAATGAGTACTTCGACATTTGGCAAAAACACCCCAACCTCGTCAAACACTGGTACGAAGCGATTGTTCAACCCCGCAAGCCACTTAACCGATTTACATGCAAGC…
Bdellovibrio virus MH2K	2	35	42.4684	4.1	60.5561	47.5444	>_Bdellovibrio_virus_MH2K_contig_1 Depth-of-coverage:4.59058 Taxon:1986027 refseq:NC_002643.1 ATAATGCTAAAATCATCACGCCAATCGCAACACAGCTTCGCGACCCAACCGGACGTCCAACTCGCACGCTCCGTATTCGATCGCTCCCACACAGTCAAAGATACTTATGACTTCGACTACTTAACTCCAATCTACTGCGACGAAATACTTCCAGGAGACACGATCAACCTAAACCTCTCAACCTTTCAGCGACTCGCGACCCAAAAAGTCCCAATCATGGATAACTTAAAAATCAATTACTTCTTTTTCTTCGTCCCCAACCGCCTAGTCTGGAACAACTGGGAAAAATTCATGGGCGCCCAAGA…
Xanthomonas citri phage CP2	5	32	3.44715	4.9	64.3295	55.102	>_Xanthomonas_citri_phage_CP2_contig_1 Depth-of-coverage:2.06059 Taxon:1188795 refseq:NC_020205.1 AAATCGAATGGACGGATTCCACGTTCAACCCGTGGGTCGGGTGTACAAAGGTCAGCCCGGCATGTGACCACTGCTATGCCGAAGGTTGGGCTAAGCGTTCCGGCCTGGTGCAATGGGGTGCGAACCAATCTCGCCGACGCCCAAGCGCGGCAAACTGGAATCTTCCGTTTAAGTGGGATGCGCA - >_Xanthomonas_citri_phage_CP2_contig_2 Depth-of-coverage:2.05502 Taxon:1188795 refseq:NC_020205.1 GAGGTGGTATGGATCA…
Enterobacteria phage phiP27	4	32	3.62889	4.7	59.5192	57.0312	>_Enterobacteria_phage_phiP27_contig_1 Depth-of-coverage:2.69224 Taxon:103807 refseq:NC_003356.1 GGAGCCGACAGATCGGGTGCGCGAGCTGGGTGATGCAAGCGTGCCGTTTGAGTTTGATGTGCATGCCATGATTTACAGCGAGGATGCGCCAGCGCTGGAGCGGGCGCTGCACCTTCACTTCCTGCGAAGCCAGGTCAACAAGGTGAACCCGCGCAAGGAGTTTTT - >_Enterobacteria_phage_phiP27_contig_2 Depth-of-coverage:5.86428 Taxon:103807 refseq:NC_003356.1 TTGAAACCATCGTAGGCGATCCGCCAGATGGTCAGTC…
Bacillus virus phi29	3	31	9.78633	3.8	49.2375	42.0881	>_Bacillus_virus_phi29_contig_1 Depth-of-coverage:2.2463 Taxon:10756 refseq:NC_011048.1 CGTTGAAGAGTTTGCCATAGTATTTTGCACCTACCTCGAAATTCTCGAAGGTAACCTCGGTCAGCGCGCCCTCGGGCGCCCCCGCTGCGTCCTCCGGGTGCTTCTCCGCGAAGTCGAAGCAGCGTGCGGGAAGCCCCGCGCAGTGGACGTTGAGCTTGCCGTCTTCGACAAACACGTAGCTCTTGGCGCGCAATGCCTTGAACCTTGTGAACGTGTGCTCGTGCTTCCAGGCGCCCAGCTCGGCATCGTCTATGCGGAGCGTGTCGGGCACCTCCGTGCCGCGCAGATACAGCGAGTCGGTATCGGCGTAT…
Microviridae Fen7918_21	2	30	25.1727	6.7	52.1654	45	>_Microviridae_Fen7918_21_contig_1 Depth-of-coverage:6.20654 Taxon:1655661 refseq:NC_027647.1 CGTACCAGGCGACAAATTTCGCATCGGTTGCGAATCTCTTTTAAGGTTCGCTCCCCTGGTATCTCCAATGATGCACCGAGTAGACGTATCAATGCACTACTTCTTCGTGCCGTACAGGATCTTGTGGGAGAATTGGGAAAAATTTATCACGAATACCCCACTGGTGGGAACTACATTACCCGCATTTCCTACGATCAATATTGTTGATGAGAGTGAACCAGGATCGCTAGCTGACTATTTAGGAATACCTCCAAGTAATCCTGCTGAGGAAGAAACAGTAAGCGCATTGCCATTCGCCGCTTACC…
Ralstonia phage RS138	6	30	5.48389	2.9	58.9171	53.0928	>_Ralstonia_phage_RS138_contig_1 Depth-of-coverage:2.48647 Taxon:1483485 refseq:NC_029107.1 CGTCCGTGCGCAGCCTGTTCTGGCTGATGCGCCAGCGCGCCAAGAATGCCAAGGCATTCGGCACGGAAATGCAGGGCGACCCGCGCAGCGATGAAGACAAGGTCTTCGCCCCGGTGCAGTTCTACATCAGCCGCCTGGCACACTGGGTCATGTTCGGCGCCTGCGACCCCTCCATGGGGCGCGGCGAAGGCTCCGACCCGTCGTCACTGGTTGCCGGTGCCTGGGATCGCGAGCGCCAGCGCCTGCACATCGAGTCTGCCGCTATCAAGCGCCGCCTGCCCTCCAAGCTGGAGGCCGATTTGATCGA…
Escherichia phage vB_EcoM_4HA13	1	30	1.19863	10.6	97.9656	98.1308	>_Escherichia_phage_vB_EcoM_4HA13_contig_1 Depth-of-coverage:8.99165 Taxon:2601675 refseq:NC_049466.1 TTCACTTCAATGGGTAGTGGGACTGGTCACGACGATTGCGTCGATAACGTATCTGATCTGGTTGCAATTGAGTTCTCTGGCCCAAGTGCCAACTACGAAGCATGGGTAAATGAATAATGGCAGTAATAACCCGTATTGATGCCCGCTCGCGTAAGAACAATTCCCTACAGATTCAAGATTTGGAGGGGAACATTCTGTGCACGATTGAGGCAGTTTCAAACACAGAAGTTGACAAGGGCAAGTTAGGCCACGAAGCAACTTTGCGCCTACACACCTCAAGCAATGTTCAAATTGTTA…
Escherichia phage EC6098	3	28	42.2006	3.4	55.6447	51.3158	>_Escherichia_phage_EC6098_contig_1 Depth-of-coverage:5.3574 Taxon:2720215 refseq:NC_048874.1 GTTTCGATGAAAAACATAGGCGTATTCATTACTTGATAAATATACGCCGACTGACACCATCGAAACGTGAAATTACACTTTTCCGTACAACAGGTGAGAGTATGTGTCTAATGCCCGTTAAGCTTGCTAAGTACCAATTCTTTACGGTTCCGTGCGGCAAGTGCATAGAGTGCCGTATATCCCACTCGATAGAGTGGGCATATCGTGTCGTTGCGGAGACGAGAGCGCATGAGCACAACTGCATGATTACGCTTACTTATGCCGATGAGTATCTTCCTCACGACATGAGCGTAAGCATGTACGAA…
Bacillus virus SRT01hs	2	28	5.07602	5.8	48.8971	38.1215	>_Bacillus_virus_SRT01hs_contig_1 Depth-of-coverage:3.62805 Taxon:2495532 refseq:NC_049973.1 CCATTTAATGCGTCACACAACAACAACTCCACTAACATCTTGTCTAACTTTTTCTCATTCTCATTGCCACCATTACCACCATCACCGCCTTGACCATCAACCCAATTCAAATCACACTGCCATGGAATCCCTCCGGCATTAAGGATTGGAAAGGTTGTTTTCGTCACATTATCGCAACTTGAAAACACGTGCCACAGCTTACTTGGATTAGGTAACCCTCCATTTTGCCACATGGTCGTAAATTTTTCTTTACTTGCTTCGATATGCAAATGGTCACCAAAACTATTACCGGAATTTCCGGTGTGT…
Lynx canadensis associated microvirus CLP 9413	2	27	28.238	4.2	62.8494	65.5941	>_Lynx_canadensis_associated_microvirus_CLP_9413_contig_1 Depth-of-coverage:3.96059 Taxon:2219141 refseq:NC_040329.1 GATGTTATGCAGAAAGTTCAGGGATTTTATGGCGATGTTACTGAACTTCCTGATACTTATGCTGGTGTCCTGGATGTTATCCAAAAGGCCAACACTCTGTTTGCTCAGCTTCCGTCTGATAAGCGTGCTATGTTCCACAATAATCCGGAAGAATTTATTGCGGCTCTTGATAACTCTGCTGTTATGGCCAGTGTTTTTGGCACTGATGATGGTGGTTCTGATGATCCTGAGCCGGTTGTAAAGGAGGGAGACGAAGAATGAACCGTAACACAAATTCGCATT…
Flavobacterium phage vB_FspS_hattifnatt9-1	2	27	3.88162	4	72.8534	77.381	>_Flavobacterium_phage_vB_FspS_hattifnatt9-1_contig_1 Depth-of-coverage:7.67006 Taxon:2686246 refseq:NC_048832.1 TTCCGGATTGCGCATTTGATTTTCAAAAATACATTATTGAAAAATCTGTAAAAAAAGGCCGAATAGCTGACTTTATAGATACGGGTCTAGGCAAAACATTGATTCAATTGTCGTGTGTTTACAACGTGGTAAGGCACACGAATAAACATGTTTTGATTCTTTGTCCTATCGCTGTTGCTTTTCAGTTTTTACAAGAAGCGGAAAGGATAGGCATTGATGATATCGAATATTCAAAGGATGGAAAGTTTACAAAAAAAATAGTGTTGTGCAATTACGAAAGGCTGCA…
Sphingomonas virus Scott	4	26	3.45196	4	66.442	64.1129	>_Sphingomonas_virus_Scott_contig_1 Depth-of-coverage:1.79021 Taxon:2733954 refseq:NC_048029.1 GGTCGATGGCTAGGTACTTCTGCCAGTAGCGTACAGCACCTTCCAAGGCGTCAGCCCGGTCATCGTGGACCAGGGCGCCGCGCTCAGGGGTGAGCTTTGCTAGTTGGAAGAACAGGGAGTACACCTGCCGGTCCTTGGGGGAGTAGCGGGCGCAGTCTGCCTTGTCCTGTTCGATGGCAGACACCGTGATGATCAGAGCACCACGGCCAATGACGGGCTCAAGGGTAGCGATGATACGCTTCTCTTTCTGGCCCGTGACCAGATCGTCCTCTACTGCGCACT - >_Sphingomonas_viru…
Pseudomonas phage MD8	3	26	3.93049	3.5	63.3038	60.9108	>_Pseudomonas_phage_MD8_contig_1 Depth-of-coverage:2.02366 Taxon:1868596 refseq:NC_031091.1 GGTACAACCTGAAAGCCGCCGCGGACAAGACCCCCGTGTTGTCGATATTCGACGACATCGGTGCCTATGGCGTGTCTGCAAAGAGTTTCCTCAACGACCTGCGCACCGTCACCACGGACGAGGTGGATGTGGAGATCAACTCGCCTGGCGGCGATGTGTTTGCGGGCCTGGCCATCTACAACGGCCTGCGCGCCTCGGGTAAAAAGATCAACGTCAAAGTGCTGGGCCTCGCGGCAAGTGCCGCGTCGCTGGTGGCCATGGCTGGCGACACCATCGAGATGCCCGAAAACGCATTCATGATGATTCA…
Klebsiella virus 1513	2	25	3.45316	3.3	96.897	98.2987	>_Klebsiella_virus_1513_contig_1 Depth-of-coverage:2.8589 Taxon:1920862 refseq:NC_028786.1 CGAATGGTTCACCCCAATATCCAGTATGTTAACATTTGGATTGACAAGGATTTTGACGTGAAGCGATCGATTCTCGGCATTCCCGATCCCGACTTCATTTTTGCCTTCCCGTCATGCACGCTGTTAGCGCATAGCGGAATAAAGCACGTAAGGGAAGATAATGACGTTCTATCAGCCGCAGATGATGCGAAGATGGTCGAGCAATTAGGCAATAAGTATGGTTGCCCCTGGATGGTCGAAAACCCGGTTGGAAAATTGTCGACACTATGGAGAAAGCCTGACTTCTATTTTCACCCTCGCGACTTCGG…
Lactobacillus phage T25	3	24	3.04521	4.5	60.6365	61.4035	>_Lactobacillus_phage_T25_contig_1 Depth-of-coverage:4.62534 Taxon:2036055 refseq:NC_048625.1 ATTTTCTCAATCGCTTCTTTGTAAAATGGTTTGTATATTTCAAAACCATAGGAATGGCGGCCATTCTTTTTCGCGGCAAGTAACGTTGTACCGCTTCCGGCACACGGATCAACAACCACATCGCCCGGATCCGTAAATGTCTTGATTAATTTTTCAAGCACGTTGACGGGTTTTTGTGTTGGGTGGATTTTCGGAATATCTTTCACGCTATCCCGATTCCATTCAAACCAGTTCAGGATCATTTTTTTGCCTGTTTCGTCTTGTTGCCATTCGTTGTTAAACTTCGGCAGCTTATCCCGATAGAA…
Stenotrophomonas phage S1	5	24	4.37858	3.1	63.6723	58.4746	>_Stenotrophomonas_phage_S1_contig_1 Depth-of-coverage:3.65496 Taxon:573591 refseq:NC_011589.1 GCTCAAGTGAATTGCTTATCCGTTGCAGCACCCTGGCGCGAAAATGGCCACGGCGGTGGTGATGTTCGGCTCTGAGGGGCCGGGTAAGAGTTTGTTGTGGGAGCAGGTGATCCGCCGGATCTACGGCGACTACGGTACGACCATCGGCCAGGCGCAGTTGGAGAGTCAGTTTACTGGCTGGCAGAGCCGCAAGCTTTTTGCGCTGGCTGAGGAGGTGGTCAGCCGTGAGGAGATGCGCCACTACAAGGGCGTGTTGAAGCACCTGGTGACGGGTGAGACGTTGCAGATCAACGAAAAGAACATA…
Flavobacterium phage vB_FspS_morran9-1	1	23	1.50059	9	91.6667	97.9167	>_Flavobacterium_phage_vB_FspS_morran9-1_contig_1 Depth-of-coverage:7.04632 Taxon:2686258 refseq:NC_048836.1 TAGTAAATAACTTATCTTGTGGGGCAAATAGCCAATTAGGAACAGGAACAAAATTCTGTCCTCAAGATATTGAAAACCCTACCGTAGTAGTATTTGCAGAAAAAGGAACAAAATTTGCTCCAAGTGATGACCTTACTTTATCAGCAGTACAAGAGCTACAACAAAAGGGTAAATTAATCGTTTTAAGCGGTGTTGTATCTTTTACAGATAACACAGCGGAAAACACAACAGGAACACGTGAAAGTACAGGTATTAAGTACACAACTTTATTAAATCCTTACGACTTTACT…
Agrobacterium virus Atuph03	2	22	3.76757	2.9	68.7796	70.4251	>_Agrobacterium_virus_Atuph03_contig_1 Depth-of-coverage:3.52361 Taxon:2733891 refseq:NC_047846.1 AGAGCGATGTCATCGAGCGTCAACTGATCCTGCTCCGGGGTATGCCCGGTGCAGGCAAGTCCACAATGGCCAAATGGTTGGTGGACAACGTGGTTTATAGTAACACCATGATCCACGTCGAGGGCGACCAATGGCGCGGCTTCGGTGATGAGCGGCAGTACAGCAGCGAGTTCAATCATAACGCGCATGCATATGTCATCGGCAAGACCGCCGATATTCTACGGTTCCACCATGCTAACGTTGTTGTGTCGAATGTGTTCCCAACTCTGGCGCACTTGAAGCCGTACTTCGATATCGTCAA…
Lactococcus phage P1048	1	21	0.36985	10.4	83.7363	84.8684	>_Lactococcus_phage_P1048_contig_1 Depth-of-coverage:9.72766 Taxon:2662295 refseq:NC_049857.1 ATCCTTGAGGACCTTGCAGTCCTGTTGCACCAGTGTTCCCCATCATTGCAACTGAATATCCTGTTTCGCTTGTATTATCCGTATAATCCCAAACAGTCTTAGTCCATAGGTATTGTCCAGCAGGAACGCTAGGCACTGCGGTTGTATATCCAGTAGTTGGAGCAGTAGTACCATTGGTATGACTAGCGTAAGTGATAGCAGTAGTCCTAATACCAACACCATCTTTACCAGCAATTCCATCTGTACCGTTGTTACCGTCCTTTGAAATGTAAGTTACTGAGTAACCTGTTTCAGACGAATTGTCT…
Alteromonas virus H4-4	4	20	3.41164	2.8	72.2118	71.9397	>_Alteromonas_virus_H4-4_contig_1 Depth-of-coverage:3.88854 Taxon:2733905 refseq:NC_047834.1 TATCTAAGGACGTTCACGATATCCTTACCAATCTAACAGAGGCAGAACGGCACGGTGTCATCACTACGCTAAAGCTGTTCACGCAATATGAGCTTATCGTCGGGGACGAATACTGGAAGAGAGTAGGTGAGATGTTCCATAAGCCTGCCGACATTCACAGGATGACTAGCACGTTCTCGTTCTTTGAGCTTGGTGTACATGCTCCGTTCTACGCTACGATCAACGAAGCTCTGGGCCTAGCCAATGACGAGTTCTACACGGAGTACACTAGGGACGAAGTGCTGGCTGATAGAA - >_Alterom…
Escherichia virus FFH2	2	20	0.407136	8	89.576	88.3598	>_Escherichia_virus_FFH2_contig_1 Depth-of-coverage:1.79977 Taxon:1914856 refseq:NC_024134.1 CCTTTATTTAAGCCTCCAGCGAAAATTTCACAATCGCCTAAGTCGCCAAGCCCTGTTTCTTCCCATCTGTCCCACATAAAATTCTTACCGAAGATGTGCCCGAACACTCCACTGTTCTTCATCATCTCACGTGCTTCTGAGGATGTTTTTGCTGTCTCCAATTCCGCAACAACTTCTGCCCCACGAAGACGGATACCCTCTTTGACAAAAGCCTCCAGACGCTCTTGGAATCCACCATCGTCGTGCCCCTCTATGGTCCATTCGCGCCCAGGGTTAATATTGCAAGCCCCGATAGGGATCTCTACA…
Escherichia virus mEpX1	1	19	1.52525	6.8	99.3691	99.5261	>_Escherichia_virus_mEpX1_contig_1 Depth-of-coverage:7.41409 Taxon:2169927 refseq:NC_019709.1 AATTACTTCAAGTAAATCTGAGTGCCCACAGTGCCTTGAGGAGAAAATTCGTAAGAAAGAGATTGAACGTGAGCAGGCAGAACAAAGAGCAAGACAATCAAAAATTGAATATTTGTTGAATTCTCTCAATATTCCAGAGAGGTTCAAAAATTGCACTCTTCAGAATTATGAGCCTGTTAACGATGATGCAAAGCGAGTTCTTAAGGTATGCCAGGCATATGCCAGTAAGTGGCCTGAACGCCTTCAGAAAGGTGGCGGACTGGTCATGTGTGGTAAGCCTGGAACTGGAAAGAACCACCTTGCAC…
Nonlabens phage P12024L	2	19	3.27611	3.7	64.5656	59.0793	>_Nonlabens_phage_P12024L_contig_1 Depth-of-coverage:3.85616 Taxon:1168479 refseq:NC_018272.1 ATAATATGGCTATAATGAAGACTTTTAAAGACAAAGAGTTTGACTTGGCTATTGTTGACCCGCCTTATGGGATAGGTGAGCAAGGCGGTAAATGTAGAACACGAAAAAAGCATAACAACAAAGTAAGGCACGATAAAAAGAATTGGGATAACGAAACACCTAATAAAGAGTTCTTTAATGAGTTGTTTAGAGTTTCTAAAAACCAAATTATTTGGGGTGCAAATTACTTTACAAAAGAATTACCAATATTAAAAAATTATATTTTTTGGTATAAAAAAGGAATGTCAAAAGATGAAATGTTTAAT…
Bifidobacterium phage BadAztec1	1	19	3.10169	7.7	52.7928	43.1579	>_Bifidobacterium_phage_BadAztec1_contig_1 Depth-of-coverage:4.34963 Taxon:2713243 refseq:NC_048858.1 CATTGGCCGTTGCGGTGGCTTCGGCAATGGATTTACCGGTGGAATCCGTTTTTCCGGTTTCCGTTGACGTTTCAGTGGTAGCTGTTCCGATATCCCGCTTCATGGTTTCGGTGTCACGGTAGGTTGATAAGGGATCAATTTTCAACAATTCCGATTTGTACAATTGATTGTAGTAAGGCATGATCATGTTCATGGTATGGTTCAGATAGTGCTTGAACCGTTCCGGTGTTTCCTGGCCGATCTCCCTAAAATAGTATTCATCCACGATCTTTTTATTCAGAGCGTTCCGATACGATT…
Dickeya virus AD1	2	18	0.391733	4	88.3902	89.645	>_Dickeya_virus_AD1_contig_1 Depth-of-coverage:5.6511 Taxon:2734080 refseq:NC_048054.1 GTCCTCAATTCGAACGGGAGCTGGAGAATGAGCGTCTTGGTAAAGCTGAACGTCGCCGTTTGATTAAGAAAGCTCGTCGTCTTAGTTCTCAGCGCGAGCCTGTGCGTTTTCTCGTTGACCACCAGCACAAGGTCATCTACCCGATTATCATTACCGGTGTATCGTCTGACAATCAACTGCGTTTGAAGTATCACGCACTGTCAGATGGCTGGGATTCATGTGCTATGGTCGACCGCATCTTCGAAACACCAGAAGAGTTGCCTCAGTCGTATCGTATGCTCAAGGAAGGGGAGAACGCAGAATGACGTGGCA…
Arthrobacter virus Decurro	4	18	13.9655	1.9	57.5172	55.2957	>_Arthrobacter_virus_Decurro_contig_1 Depth-of-coverage:1.84193 Taxon:1982105 refseq:NC_028692.1 TGCCGTGGCAGCGGTGGGCGGTTCGTGTCATCACGGAGAAGCGGGTCGATGACCCGCGCCGGTATCGGCACCCTGACGTTACGGTCACTGTGGAGCGGCAGAGCGGCAAGACGACCGTTGTCCGTGGCGTGATGCTGACGCGCGCGATGATCTACCGGCACCGTTCGGCGTTCTACACGGCGCAGACTGGTAAGGATGCGACGGAGCGCTGGTCGGATCTCGTGCAGCGCGTCGAGCACTCTGCGCTGAAGCCGGGCATCCGGGTGCGCAAGGCGATCGGCACGCAGCGCATGGTCGTGGTG…
Acinetobacter virus 133	3	18	0.903624	2.8	95.1456	98.9247	>_Acinetobacter_virus_133_contig_1 Depth-of-coverage:1.79304 Taxon:279006 refseq:NC_015250.1 ATTGTTGAACACGATTTCAGTGAACTTTTTGCCCTGGTATTCAACGGTTTTGACAAGTGGTTCCTGCATCACCACGACTTCACCATCGATGAACATATCTTGCGTTTTGTACAACTGTTTACGGATAATGCCATTTAGGTTTTCAACTGATTTATTTGTATAAGCAAGCATACGGTTTTCAAATAAATCATCTGGGGTTTGAACGATTTCAAAATACTTCCCGAAGAAGTTACGCAATGATTCCGTGCCGGATAAATCAAATACACCTTGGCCATTTTGTACGTTGTTTTCAATCCAACCCCCAGT…
Gokushovirinae GNX3R	3	18	25.3452	3.9	60.5566	69.8925	>_Gokushovirinae_GNX3R_contig_1 Depth-of-coverage:5.70732 Taxon:1701405 refseq:NC_028994.1 ATGCACCGGAATCAAAGCGTTAACACCCACAGCTTTGCAATGATTCCGAGGGCGGATATCCCTCGAGCCTCATTCAGTCAACAAAGCGCACACAAAACAACATTTGATGCAGGATACCTAATACCGATCTACATCAATGAAGTATTACCGGGAGACAGCTACAAACTGCGAATGACAGCATTCGCGCGATTGGCAACACCACTGTTTCCAATCATGGAC - >_Gokushovirinae_GNX3R_contig_2 Depth-of-coverage:2.38119 Taxon:1701405 refseq:NC_0289…
Lynx canadensis associated microvirus CLP 9413	2	18	13.3283	5.7	74.435	83.1224	>_Lynx_canadensis_associated_microvirus_CLP_9413_contig_1 Depth-of-coverage:8.02086 Taxon:2219141 refseq:NC_040329.1 CTGTATCTTGATACCTATTATTTCTTTGTTCCCAATCGAATTGTTTGGCAACATTGGAAAGAGCTTATGGGAGAGAATAACGAAAGTGCTTGGATACCCACCACAGAGTACGAAGTCCCGCAGATTACGGCTCCTTCTGGTGGTTGGAGTATCGGTACTATTGCTGATTATATGGGTGTACCTACTGGTGTTAGTGGTCTCTCTGTCAACGCTCTTCCTTTTAGAGCATACGCTTTGATTTGTAATGAGTGGTTCAGAGATGAAAACCTCTGTGACCCGTTG…
Pseudomonas phage PMBT14	5	18	3.09494	2.8	62.44	61.5226	>_Pseudomonas_phage_PMBT14_contig_1 Depth-of-coverage:2.18759 Taxon:2059855 refseq:NC_048687.1 GAGATTCTGTACGGAGGCGCGGCCGGAGGCGGGAAAAGCCATCTGATGCGCGTTTGCGCAATCGCTTGGTGCGTCGATATCCCCGGCATTCAGGTCTATCTCTTCCGCAGAACACATCCGGACCTGTGGAAGAATCACATGGAAGGCGGCAGCAGCTTCCCAGCATTGCTTGCCGAGTGGATGGCGGCCGGGCTGGTGAAACTAAATCTCTCCGATGGACAGGTGATCTTCTGGAATGGCTCGAAGGTCCATCTGTGCCACTGCCAGCACGAGAAGGACGTGATCAAGTACCAGGGCGCTGAAA…
Escherichia virus JenK1	2	16	1.05026	5.7	85.8934	79.0419	>_Escherichia_virus_JenK1_contig_1 Depth-of-coverage:2.92462 Taxon:1921119 refseq:NC_029021.1 AACAGGGTAAAATTCTTCGTGAAAATCCTGAAAAAGCAGGCCGTCTGGCAGCCATGGCTGGCGTAGACTTGAAGCGTCCAGTACGTCCAGTTAAAAAATAATAAAATTTGTTGACACTCCCTCCGGTTGGTGCTAGTTTTACATCAACCGGAGCACGGGCTCCGATCAATCAAGGATTATTGGAGCCTCCCACGGCGGTAGAGTTCCAAAGTAAATCGATTAACTTTGCGGAGACTACCATGTCTAAAATTCTGTCAGCTCCGATGCTTAATTTGCGAGCTACCAATTCAATTCTTCTGTCTGCT…
Klebsiella virus IME260	3	16	0.840554	3.5	89.5954	86.8327	>_Klebsiella_virus_IME260_contig_1 Depth-of-coverage:3.69234 Taxon:2560539 refseq:NC_041899.1 TCCGTTTACCGTTGGGGTAAATCACTGTGTGAGTGATCGCCCACGAAGACAGGCCCTTGTTATAACCCATTTCCAGCGCACAGACGCCGGAGCGATAGTTACCAGACGTAATCCCCGGCGAGTGGACGTGGCCAGTGTTTGATTTCGAGCCCATCCGAACGTACGCGGTGGGGGTCGCCCTAGCACCATTGGCACCTAAGTGACCGTGCATCCCGCACTCGATAC - >_Klebsiella_virus_IME260_contig_2 Depth-of-coverage:1.99357 Taxon:2560539 re…
Chimpanzee faeces associated microphage 2	2	16	22.8781	3.2	53.9346	50.6667	>_Chimpanzee_faeces_associated_microphage_2_contig_1 Depth-of-coverage:2.23559 Taxon:1676182 refseq:NC_030476.1 ACAGCTTCCTTGTGGTCGTTGCGTTGGCTGCCGTTTAGATAAGTCCCGTGATTGGGCTAACCGTGGCATGCTTGAAATGCAGTATCATGACAGTGCTTATTTCTGCACTTTTACGTATGACGATGATCATGTCCCGATCGGATACGCCGTTGATCCGGCAACTGGTGAAGCTTTTCCTGCCCAGACTTTGGTTTCACGTGATTTTACGCTTCTGATGAAACGTATACGGAAAAGGAGATTTGAGAATGACGAGACCATTCGTTTCCTTGGATGTGGTGAGTATGGTC…
Enterobacteria phage RB27	1	16	0.474031	4.6	99.8723	99.2157	>_Enterobacteria_phage_RB27_contig_1 Depth-of-coverage:8.51833 Taxon:69609 refseq:NC_025448.1 TAATATTTCTACGGAAGCAAAAGAAACTTTCGGCACTGTATTCGAAGCTACCGTCAAGCAGCACGCCGTTAAATTAGCTGAATCTCATATCGCTAAAATTGCTGAAAAAGCAGAAGAAGAAGTAGAAAAAAATAAAGAAGAAGCCGAAGAAAAAGCTGAGAAGAAAATCGCTGAGCAAGCTTCTAAATTCATTGACCATCTTGCAAAAGAATGGCTCGCTGAAAATAAATTAGCAGTTGATAAAGGCATCAAAGCCGAACTGTTTGAATCCATGCTTGGTGGATTAAAAGAGCTCTTTGTTGAAC…
Burkholderia virus KL1	4	15	4.0974	1.9	65.729	70.6597	>_Burkholderia_virus_KL1_contig_1 Depth-of-coverage:2.88115 Taxon:1921548 refseq:NC_018278.1 ATGCGTTTCTTCAAGAACGTGGGTAAGGGTTATGGAGCTTTTTGGAAGGGTGTAATTTTTGACATGGAGTTCGATAACCTCTCCGGACTGGTTGCTGACTCCAAAAAGTGGTTCTCAAAATTCAACGACGGCGCCCAGTTCCTATCGTCTCCTACCCACTACAAATGGGTTTGGCCTACCGGTGAGGAATTGCTTTTTCGCCACGTGAAGCGTATTTCGGATTATGAAAAATTTCACGGCCACGAATATCCATTTATTGGCTGGAACGAGCTTACGAAATACCCCGATAGCGAACTTTACGACAAG…
Escherichia virus Seurat	2	15	1.5658	3.8	83.6303	81.6327	>_Escherichia_virus_Seurat_contig_1 Depth-of-coverage:3.15175 Taxon:1921555 refseq:NC_027378.1 TTGTTCCTGGCCCTGCGGATAATAGTATTTGGGATGTAGAGAACGGAAATTCCATTGCTGCGGATATGGCAAAGCCTGTTAAGCTAAATGGCAAACGCTATAAAGGTGTTCAGTGGCACAGAAGCGATAAAGCTAAAGGTAGTCGAACTGCTGGATGGAAACAACTGCGTCAATATCTTAAAGATGCCTTACCCGTTAAGGTAAAGGATGCAAATGGAGTTGAAGTTGTCATACCTCGCGAAAAGCCTGGAATGTTTATCTTCAATACCTGTAAAATGTTTGCAGAACTGTTCCCTGTTGCTCC…
Lepus americanus faeces associated microvirus SHP1 6472	3	15	16.3285	3.3	61.3217	51.312	>_Lepus_americanus_faeces_associated_microvirus_SHP1_6472_contig_1 Depth-of-coverage:1.41347 Taxon:2219217 refseq:NC_040341.1 GGTCAGAAAGGTATTAATATATCTTCGTTTCCTTTCCGTGCATATGAAAGTATTTATAATGCTTTCTATCGTGATTAGCGTAATAATCCGTATATGATTGATGGTGTACCTGAGTATAATAAGTGGATTCCTTCGCAGGATGGAGGTGCCGATACGCATGTTTATTCACTTCGTTATGCTAATTGGGAACAAGATTTCTTGACTTCTGCTGTACAGTCTCCCCAGCAAGGTATCGCGCCTCTTGTTGGTATTGTTTCAAATAACAGTATTTCT…
Escherichia virus Golestan	2	14	0.76736	8.9	82.8169	95.4545	>_Escherichia_virus_Golestan_contig_1 Depth-of-coverage:5.68867 Taxon:2560464 refseq:NC_042084.1 GTTATGAGAGAAGCATTTGAACGGTGGGCCGTCGTCGAGGGTCTGCCGGTTAACAAGGGTTCAAAGAAAGAGTACCTGAACGTTAAGACGCGTCTCGCGTGGCGGGCGTGGAGAGCTGGTGTGCAA - >_Escherichia_virus_Golestan_contig_2 Depth-of-coverage:5.68867 Taxon:2560464 refseq:NC_042084.1 GGTGTAACAGGTCAATAGGTTACTATTTGGCTTAGTGACTTACGCTGCTACACAGCAGCGTACAACTTTAACTTAG…
Gokushovirinae GAIR4	1	14	15.085	5	67.5039	73.7931	>_Gokushovirinae_GAIR4_contig_1 Depth-of-coverage:5.18839 Taxon:1701404 refseq:NC_028993.1 ATCTGAATTATCAACAGGGTTTGCGGCGGCACTGGTCGCGTCAGACCAGGTACGACTATTATTTCCCGGCGTTCGCTATGCTCGGCGAGCAGGCCATCTCGAACAAAGAAATTTACCTGACGGGTGGCGCTTCGGATGACCAGGTGTTCGGTTATCAAGAGCGGTGGGCTGAGTATCGTTATTCGCCGTCGCAGATTACTGGTCTGTTTCGCTCTACTGCTCCCGGTACTTTGGACCCGTGGCACCTGGCGCAGAAATTTACGTCTTTGCCTACGTTGGGTGATACGTTTATTCAGGATACCCCGCCT…
Enterobacteria phage fd	1	13	4.10424	10.8	56.6176	51.6484	>_Enterobacteria_phage_fd_contig_1 Depth-of-coverage:4.02601 Taxon:10864 refseq:NC_025824.1 AAAGGCAATATATCCTATGCCAAAGCTGACAAGTTGTTCTTGTTTTACAATGGCATTCGCGACTATGGTTATGACGGTTTGCAACTTCGTTTACCTCGGAACACTTTTTGGCGGCATGTCAAAGACTTACAGCTTTGCGGTTTCTCTAAGGCATTTTTGCAAAATCTTTCCGCTGATATGCAGCAAAATAACGTTGTCCCTATTCTGCGGTTTGTCTCCGTGGATTTCTCTGCTCAACGGCCTGACTGGTACGTTGAGCCATCTTTCAAACT
Chimpanzee faeces associated microphage 2	1	12	6.32716	7.9	50.5814	55.8824	>_Chimpanzee_faeces_associated_microphage_2_contig_1 Depth-of-coverage:1.85587 Taxon:1676182 refseq:NC_030476.1 GACGATGAAACTTTCGGCTATCAGGAAGCTTGGGCAGACTATCGCATGAAGCCGAACCGAGTAAGTGGTAAAATGCGCAGTAACGCAGAAGGAACGCTAGACTTCTGGCACTATGCGGACAACTACAACTACGTGCCGACACTCAGCCAAGAGTGGATGAACGAGGGGAAAACCGAAATTGCGCGGACACTCATCGTACAGGATGAGCCGCAATTTTTCGGAGCAATCCGAGTAATGAACAAAACCACGCGCTGCATGCCGCTGTATAGCGTGCCGGGACTGGAAAA…
Shigella phage SHFML-26	1	12	0.395283	4.1	98.9521	99.5495	>_Shigella_phage_SHFML-26_contig_1 Depth-of-coverage:5.16233 Taxon:1863009 refseq:NC_031011.1 TAATACATCAAAAAGATTAGTTACTGTCCAAATGTCATGACCGATGGTATCTTTTCCACCATTAAAATATACACCCTGTAATGAACTAACCATATTAGCGAGTCGTGTATATTCTTCAGAAACTTCATCTATACTGAAGTACTTCATCATAAAATCTAACTCAGGATACTTGATAATTTTATCAATATATCGTTTAGCTGAACTTGAATAACCTACATACTTATCATAATCTACATCATCAAAAGCATCTACATATAAATCACGCAAAGCTTCAAAAATACATTGGCACTGACCGAGTTCTTTTA…
Gokushovirinae Fen7875_21	1	12	11.0343	5.7	58.2627	52.5316	>_Gokushovirinae_Fen7875_21_contig_1 Depth-of-coverage:3.76011 Taxon:1655659 refseq:NC_027645.1 TTGCGGTATAAGGATTTTCAGTTGTTTATGAGGAAGGTCCGGAAGTCTTTTCCGGGTTGTTCGTTTTACATGTCAGGAGAGTATGGTGATAAGAATGGGCGACCACATTTTCATGCAGTGTTGTTCGGTGTGGATTTCGACGACAAGGTGTCCCTGGGGAAGTCTGCCTCTGGCTCGGAGCTATATGAGTCAGCGGTGCTGTCCAGGTTGTGGGGACACGGGTTCGCCTCTCTTGGGGCTCTTACGTTCGAGTCCGCTGCTTACGTTGCCAGATATGTCCACAAGAAATTAGTTGCTGGTGGA…
Pseudomonas virus PMBT3	2	11	0.95876	3	84.4498	85.2399	>_Pseudomonas_virus_PMBT3_contig_1 Depth-of-coverage:4.71665 Taxon:2734251 refseq:NC_047902.1 GTGATGTTGTAGACCGGTTCCATTTCAACTGCGCCCCCAACCTCCAGCGAGTTGTACAGTTCAGCCAGTTTTTTGTAGTCGATTGAGGCCCGTGGTTCACGGCCTTCTTTTGGAACGACTTTCATGCGCGGCTCCTATGCTGGGTACGGTTCAAGCCTTGAACGCCAGCTTGTTAAAGATCAATTCCAACTGTGCGCGGCTGAACGCCACGTACAAAAGCCGCTGCCTTTCACTGCGGATTGGATTCTCCAGCAGATCTTTGACATCGACCATGACTCGTTTGAAGGTACTACCCTGGCTGCGAT…
Escherichia phage ESCO13	1	11	0.309719	5.4	84.0517	90.9677	>_Escherichia_phage_ESCO13_contig_1 Depth-of-coverage:5.89664 Taxon:1881104 refseq:NC_047770.1 GTTTTAAATGTGTCATCATTCCTCCTTATCCAGTAGATTGTTAGCCAAAAATACAGCACGAGCAAAACCGCGTGCGGTTAAAGATCGGAGTTGCTTTGTCTTAGCACTTGCGCCACCCAAGCTTTTCCAACCCCAGAAGCAACCAATATGTTCCACAGGTTTCTTTGTCGGTTGAACAAAACCATTCCCGTGCCAAATACAAGTTTTCTTTGTGTACCCATCACGGGTAGGCATTTTAGGGTGAAAGCTACCCTCTTCATCAAACAGGTATCCACCGTATTCGTAAGGATCAAAATAGAAATTC…
Escherichia virus slur04	2	11	0.316202	4.7	99.0548	99.4253	>_Escherichia_virus_slur04_contig_1 Depth-of-coverage:6.98268 Taxon:2560461 refseq:NC_042130.1 CAACCATATCGTCGTCACGGCTGTCATAGACATTGTGAACGAAGTAACTATATTTCTTTGCAACTTCCTTACGTTCTTTTTTAATACGTTGGACGAATGCATTAAAACAAGCTTG - >_Escherichia_virus_slur04_contig_2 Depth-of-coverage:4.4698 Taxon:2560461 refseq:NC_042130.1 CTGCGTGCTTTGCCACAAGATGTCGAGGCAGATATTCAGGTTAATCTTCATTCTCGCAATGGATTACCTCATACTGCGGTGATGTTCACCGG…
Apteryx rowi circovirus-like virus	2	11	37.9376	3.1	52.7295	44.7761	>_Apteryx_rowi_circovirus-like_virus_contig_1 Depth-of-coverage:1.91026 Taxon:1634476 refseq:NC_040528.1 AACATGAGCCAAGCAAAAAACTGGTGCTTCACCCTTAACAACCCTGACCTTTTCCCCAATGACGTGCAGGAGCAACTCGAATCACTTGATATCGAGTGCGCCGTCTTCCAACTAGAGACGGGAGAGCAAGGAACCGTCCATTATCAAGGATTTCTCATCCTCAACAAAAAGGACCGCCTGACCGCCTTACGCGGATTATTCGGTGGTCGTGCTCATTGGGAGATAGCAAAAGGAACCCCAGCCCAGAACATGGCCTACTGTACGAAACCCGGAGGAATCGGCGAGCCCTGCATT…
Changjiang tombus-like virus 21	1	11	10.7833	5.8	46.5116	35.4167	>_Changjiang_tombus-like_virus_21_contig_1 Depth-of-coverage:7.59103 Taxon:1922815 refseq:NC_032991.1 TACGACCCTCGCCTTTATGATTTTGCCAAGTTCAACATCGCAACCGAAGGTATGCAAGCCGCTGGCGGTACCTTAGGCGAACTATGGGTTACCTATGAAATCGAGCTGTTCAAGCAGCAATACAACCCATCTGGTCTGATAGATCACTTGTACTTTACCAATGTTACTGTGGCCCGAGCACTCGGAACCGCTCTTACCCCACAAAACAATCTCGCTCGTGGTGCTACACTTGGAGGTACTCTCGACGCCAACGGGCAGTCGTATCGTTTTCCACCCTCCATCTCTAGCGGCAAGTTT…
Salmonella virus IKe	1	10	11.1725	2.7	43.7198	28.1407	>_Salmonella_virus_IKe_contig_1 Depth-of-coverage:4.51364 Taxon:1977304 refseq:NC_002014.1 ATATACTACTTAAATTATGGAATGTAGCGTTTGACCCTATTTTTAATACGCTCAAGGGTGAAAGTATGAATTTTTCAAGTGATGGCGATGTTTTAGATCATTTACGCTCTAATCTATTTACTGTTACAAAGTCTGGCAAAATAAGTCACACAAAAGCAAATAATGCTTTTTAATTTTATTGTTTATTACGGCAGATTGGTTGGGAGCAGATAAAGAATATTTATAAAGAATCCACATTCTATGACAACGTAAACTCACTCATTAAATCGGGTTTTTCAAAAGCTTACTTGCAAAATTTACATAAAAAT…
Phytophthora parasitica virus	1	10	22.915	2.6	66.3963	68.4028	>_Phytophthora_parasitica_virus_contig_1 Depth-of-coverage:2.60586 Taxon:1608451 refseq:NC_027197.1 TTTGCCTTACTCGGGTTGGGTGAAACACCACAAGAAGACCGAGAGCAAGTTGGACGAGACTTCCTTATGTCTGTACGAATATGGCACGCTGCCGTTGGACAAGGTGGGAACATCGGATCAAGTGACCAAGCGTAGTGATATCGAGAAGAAACGCAAACTGGATGAAATCATCATTGAGATGAAAGATATGATCGAACGCGGTGAAGACGACGAGGCATTCAAGAAGTTTCCTCGTAACTACCTTACCTACGGTGAGAAGCTCAAGTCCATCATCCACCAACGTCGTGACTTCTTTCAAA…
Gokushovirinae Bog1183_53	1	10	9.37297	5.2	57.8704	49.2308	>_Gokushovirinae_Bog1183_53_contig_1 Depth-of-coverage:4.10417 Taxon:1655646 refseq:NC_027633.1 TCCCTTGTGGTAAATGCATCGAATGTCGTCTTGATCATGCTAAAATGTGGGCACTTCGCTGTTGGCATGAATCATTAAAATATCCTTTCTCTAGTTTTGTCACTCTTACCTATGACGATGATCATCTTAATTCACCGTCTTTAATTAAAGAAGATTTCGTTTTGTTCATTAAGAGGTTTAGAAAAAAGTATGGATCTGGTCTCAAATACTTTCATTGTGGTGAATATGGAACTCTTAATTTTCGGCCTCATCATCACATTATTATCTTTGGCTTCATATTCCCCGATCAAAAATTCAATTTAT…
Streptococcus virus 9874	1	10	1.70296	4.1	86.8468	85.7143	>_Streptococcus_virus_9874_contig_1 Depth-of-coverage:4.62561 Taxon:1814960 refseq:NC_031023.1 ACCAGCAACGACGCACCCAGAGCGAAGCGGTTATGCCCAAACTTGGTATAACCTTTTCGCTGGTGTACCTATCCCTAAAGCTGATTGGCGAAATCCAATCAGAGTGGCTTATATCATTACTCAAGAATGGGACCAAATCGGTTATGGTACAGGTCAAATCCATGGCGGTATTGATGTAGCGCCAACTGGTGGAGCAACACCGCCGATATACGCTGCTAGAATCGGAAAGGTCGTTCAAATAGTCCCTAATCACGAAGTTGGAGGTAATTACGTTGTAATTGAACATGATGGATACTGGACATAT…
Sewage-associated circular DNA virus-12	1	9	37.5069	3	43.75	33.9286	>_Sewage-associated_circular_DNA_virus-12_contig_1 Depth-of-coverage:4.08875 Taxon:1519388 refseq:NC_040305.1 AGTGGTTTTTTTATACTTCCATCTGGAAGTGGTTTAAAAAAGGTTACAGAACATATTCTTCTGTCCAATGCTTCATAGTTTTCTATGTTTGGGTACCATTCTTCATATGGTTTGTTCGAAGTTATATAAACTTTGTCCCAATTAGCATAAGTGAAATTACCTTTAATTTGTAATTTAACTTGATTACCTTCAGTTAGTCTTAATAACTGTCCCCAAGGTATCCAACCATAGAAATCGTCGATTAATAGGACTTTTTCTTGATCGTAACCGTCAAACCAAACTTCATTTT…
Salmonella phage SSU5	1	9	0.57503	3.4	83.8983	91.0112	>_Salmonella_phage_SSU5_contig_1 Depth-of-coverage:3.7 Taxon:1177632 refseq:NC_018843.1 ACTATGTGTTGACCATCCCGAAAGCGGCAACCGCGGGCAACTTCACTATGACCTACCAGTCTGATGATGTTCGTGTGTTCTCTGTTCAGTTCAGCGCATACCCGGATGATGAAGGCGTTCTGGGCAAAATGAGCGGTCCTAAACCGGTAAAAACTGTGTCGATCTCACCGGAATCTCCAACCGTAAAAGCTGGAGAAACTGTGCAACTGACAGCCGAAATCACTCCAGCTGATGCCGCAGACAAAACCGGTGTTTGGGAATCCGAAGACCAGGAAAAGGCCACGGTAGATCAAACGGGTCTGGTACGTGGT…
Actinomyces virus Av1	1	8	3.0866	3.4	56.3433	57.5419	>_Actinomyces_virus_Av1_contig_1 Depth-of-coverage:5.70125 Taxon:338473 refseq:NC_009643.1 TAGGGGTGGTTATCGGGGTGGTTGGACATACAGGGATGAGAGATTTTCGCAAACAATGGTGGGGCCAGGCGCAACATACGATGTTAATTCATTGTATCCGTCTGTTATGTATAATTGTCCTTTACCTTGGGGGCATCCTGAATGGTTTCCTGATATTCCTGAACAGACAGATGAATTTCCGTTGTTTATTATGTCTATCACTTTCACGGCTAAGCTTAAGCCTAACCATGTACCAACAATCCAGTTAAAGTCACACCCTATTTTCGTTTCTACAGAATATGTTCGTGAGATTAAAGAACCGGAAACAA…
Klebsiella phage KNP2	1	8	0.177835	7	91.5385	97.1429	>_Klebsiella_phage_KNP2_contig_1 Depth-of-coverage:4.25091 Taxon:1871716 refseq:NC_048647.1 TGGTGCTACGGACTGGACTTGAACCAGTGACAACTCGATTATCGGTCGAGCATTCTACCAACTGAATTACCGAAGCATTGTTTGGCGGAAGATGCAAGGGTTGAACTTGCACACCCTTTCGGATGGCGGTTTAGCAAACCGCTGTGGCTACCATTTCACCAATCTTCCATTTGTTCTTTGATCTCTTTTCTGAGATCTGCTTTTTCTTTTGCACGAGTTATAGTAACAGATTGGATTTCCTCTGCTACTCCACAATTACT
Phytophthora parasitica virus	1	8	12.5233	3.8	59.5745	61.7834	>_Phytophthora_parasitica_virus_contig_1 Depth-of-coverage:2.82413 Taxon:1608451 refseq:NC_027197.1 GAAGAAAAAAAGCGGAAGCTAGACGATATTTTGATCGAGATGAAGGGGATGTATGAAGCGGGTGAAGACGATAAGGTGTTTACAAAGTTCCCTCGTACGTGTTTGCAGTACGGGGAGAAGATTAAAGCGATGTTGCATCAGAAGAAGCTAACTGAAGACGGTAGTGGTGATCCTCATATCTGGTTGTGGGGTGGTCCAGGATTCGGAAAGAGTGCGGTACTGAGCTATATCTATCCCAGCACGTACAAGAAAAACCTGTACAACCGATTCTTTGATCTCTACGACCCAAGCAAGCATAC…
Alces alces faeces associated microvirus MP21 4718	2	8	12.7199	3	63.7437	65.6566	>_Alces_alces_faeces_associated_microvirus_MP21_4718_contig_1 Depth-of-coverage:3.84687 Taxon:2219138 refseq:NC_040349.1 TCTCTGGCTGATTATCTTGGTCTTCCCCTTGGCAATGCTTTGACTGTATCCGCCCTCCCCTTCCGCGCCTATGATTTGATTTGGAATGAGTATTTCCGTGACCAAGACCTACAGCCGGAGCTTTCCATCTCTCGTGAAAGTGGCGCGGATACTACCACGTCTCTTACTTTGCAGCGGCCTGCATGGCAGAAAGATTATTTTACTACTGCCCGCCCTTGGCCTCAGAAAGGCCCTGCTGTTACTATCCCTG - >_Alces_alces_faeces_asso…
Vibrio virus VFJ	1	7	7.81999	2.4	48.9489	41.4414	>_Vibrio_virus_VFJ_contig_1 Depth-of-coverage:3.24114 Taxon:1977307 refseq:NC_021562.1 TGTCGCCACTAATTTGGATATTGACTTGTCGGCCATGTTCGGCCCTCGGTCCCGCATCACTTACATCCGTGTTCCTGATAAGCCTTGCGAGTTCGATTTGCTCGCCGCTGGCCATGGCAATCCTGACTCATACGATGAGGACAAAAATGGTGCCTTGATCCTTGATGAGCTTGGCACCTGGTTTAACGCTCGTACCTTCAATGACAAAGGTAGGGCCGGTGCCTTGGACTACCTCGCTCACGCTCGCAAGCATGGCTGGGATTGCTTCTACATCATGCAGGACATTGCACAAGTGGATAAACAGCTCCGTGA…
Klebsiella phage vB_KpnS_15-38_KLPPOU149	1	7	0.805013	4	94.9622	99.2481	>_Klebsiella_phage_vB_KpnS_15-38_KLPPOU149_contig_1 Depth-of-coverage:2.44042 Taxon:2686209 refseq:NC_049842.1 GGTGACGCCCTGTCAAAAGGCAACTCTGATCGCGTGATTAAGATCTTCTCATCGAGCGAGTGGCAGGAGCTATGGCCATCAAAGTTCGGGCGCAAGCAGATCGATGAATTTCAGGTGATGGATGATAACGACCGCGTAAGGCTGGAAATGGTCTCCCGTTCGTCTGGCGGTCAGATCGTCGGTAAGCGTGGCGGGTACATGACGCCAGGGTTTAGCGGCCTTATCGCGCTGGATGATATCGATAAGCCTGATGATATGTTCTCAAAGGTGAAGCGTGAGAAGAACCAC…
Parabacteroides phage YZ-2015a	1	7	6.68397	5.1	66.9903	62.1359	>_Parabacteroides_phage_YZ-2015a_contig_1 Depth-of-coverage:4.77324 Taxon:1655644 refseq:NC_029012.1 GCTACTATCAACGACCTTCGTCGTGCGATCGCCCTCCAACGTTTCTACGAGATTTCTGCCCGTGCCGGCTCTCGGTATATCGAAACGATCATGGGTCATTTCCATGTTCGTAGTTCCGATGCCCGCCTTCAGCGTCCCGAGTATCTCGGTGGCGGCGTGACCGACATTAACGTTGGTGAGGTTCTTCAGACTTCCGCCACGGATCAGACCAGCCCGCAGGGTAACATGGCCGGACGTTGTTTTGGTATCGGTCGTTGGAATCAGTGTACCTATCGTGCAGAGCAACATGGCTATTTGT…
Lepus americanus faeces associated microvirus SHP1 6472	1	7	11.2003	2.3	62.6973	53.8793	>_Lepus_americanus_faeces_associated_microvirus_SHP1_6472_contig_1 Depth-of-coverage:2.0101 Taxon:2219217 refseq:NC_040341.1 TGTTGTTCCTGCTATTACTACTGAGGATGGTCGTACATATGGAATTGAGTTTAAGGCTAATGAGTTCGGTCTTGAAGGTGTTGATTATACGGAACTCGGCACAGGTGCTAAAATATCTCCGGTTTATTCTATGTATGCTTTGGCCCAGTCTGGTATTTCAATAGAAGACTTCCGTATGACAAATGCTTATCAACGTTATTTAGAGTTGAATATGATGCGTGGCTATTCTTACAAACAGATTGTTGAGGGTCGTTTTGAGGTTAACGTTAAATAT…
Lepus americanus faeces associated microvirus SHP1 6472	2	7	8.90357	2.9	62.9764	54.0984	>_Lepus_americanus_faeces_associated_microvirus_SHP1_6472_contig_1 Depth-of-coverage:3.27968 Taxon:2219217 refseq:NC_040341.1 CTTATATCCGTTATGTTCGTAATAATCCATTTAAGAAGGATGGTAAAGCTGTCTATAATGAGTGGCTTCCTACTATGGAAGGTGGTCCTGATACTACGCCTTATAAACTTTATCGTTGCAATTGGGCTGCTGACGCTTATACTACTGCTGTTCAGTCTCCGCAACAGGGTTTTGCTCCCGTTGTTGGTCTTTC - >_Lepus_americanus_faeces_associated_microvirus_SHP1_6472_contig_2 Depth-of-c…
Enterovirus B	2	6	11.0028	1.7	82.4108	94.4649	>_Enterovirus_B_contig_1 Depth-of-coverage:3.60842 Taxon:138949 refseq:NC_001472.1 ACGGGAGCCCTGGCGCCGGTAAGTCGGTAGCAACAAATCTAATCGGAAGATCACTCGCTGAGAAACTTAACAGCTCAGTGTACACACTACCACCAGACCCAGATCACTTTGACGGATATAAACAGCAGGCCGTGGTGATCGTGGACGACTTGTGCCAGAATCCTGATGGAAAAGATGTCTCTTTGTTCTGCCAAATGGTCTCTAGTGTAGACTTTGTGCCACCTATGGCTGCCTTGGAAGAGAAAGGCATTCTGTTCACTTCTCTATTCGTCCTGGCGTCAACTAACGCAGGGTCTATCAACGCCCCAACCGTGTC…
Ralstonia virus PE226	1	6	6.52055	3.9	53.5613	43.5897	>_Ralstonia_virus_PE226_contig_1 Depth-of-coverage:5.98299 Taxon:2011083 refseq:NC_015297.1 AGGGCTGCTCTTTGGTCACCGACTGGCCCAGCCTGCAAGAGCTGTTGGAAGGCTTCGGCGCTGCCCTGTCGCGTGTCGACCTGGCTGTGGACTTTCTTGACGGTGAATACACCGTAGACGACGCCGTAGACCTCTACGAAGACGGCGCATTTATCAACCGTGGCCGAAACCCTGAATTTGATGCGCAGGGGGCTTGGAATCAAAACGGAAAAAAAGGACGCACCGTGTACATCGGCAAACTGAAAAACGGCAAAAGCCTCTGTGTCTACGAAAAAGGTAAACAGCTCAACGACTTGGATAGCAATTG…
Human associated gemykibivirus 5	1	6	17.9487	3.3	68.4729	67.7852	>_Human_associated_gemykibivirus_5_contig_1 Depth-of-coverage:3.8522 Taxon:2004962 refseq:NC_030448.1 CCCTTGATACGCGTCGCGTGTCACTTCGGTACGATAAGCTTCGCCAGATTAAGTCAAACAATCAATCTGGTACAACCAGGGTGTTCAAGGAATGGTTTCCTATGAACAAGAACATCTACTATGAGGATGAAGAGCGTGGCTCTGTAATGAATGAATCTCCTTTTTCGGTCGAAAATAAACAAGGCATGGGAGATTACTATATCGTGGATATATTTGCGCCAAATCGCGGTGCTACCTCGGCTGATAATCTAACATTCACCCCCCAAGGGCGGTACTACTGGCATGAGAAGTGAGGAT…
Klebsiella virus Matisse	1	6	0.261811	2.9	99.7831	99.3506	>_Klebsiella_virus_Matisse_contig_1 Depth-of-coverage:2.38665 Taxon:1985339 refseq:NC_028750.1 ACAATCGGGATCGGGCATTTGCTTATCCGCGAAAAGACTCGCGACACTGCAAAAATTAACGCTGCGATCAGTAAAGCGGTAGGTCGAGAAGTAACAAACGGGACAATCACGGCAGAAGAGGTATCAACCCTATTTGCTCAAGATTTAGCCAAAGTAAGATCTGATATTCAGAGAACCGCTAACGTCCGTGAAGTGTATGTGAACCTAAACCGTCCTCGTCAAATGGCGATCGAAAACATGTCGTTTCAAATGGGCGTCGGTGGTGTTGCTAAATTCACCAATACCCTAAAAGCGATGAAAAATG…
Escherichia virus HY03	2	6	0.318557	2.5	98.7109	97.2678	>_Escherichia_virus_HY03_contig_1 Depth-of-coverage:3.73935 Taxon:2560446 refseq:NC_031047.1 GTTGATAGAGTTGATTGGAATGGTTGTTCCGAAGATACAAAGAAACGATTAATTAGGGAGTTTAGAATGGGATATCAAGCAGCTAAGCCATTTACTGTAACAGATGATAAATTCGTGTGTATTCAAAATGGTCGCGCTAAGTTAACGAATGCTGATTGGTTCACAGATAAGAAGGTTCTTCTGTGGTATATCATTAGTCTTCCTATATCATCATTCGTATTTTACTTTTTTATAAAAATCCAATGGACAGAATAGGCGATTGGATTCTTTTAACTATACTTGTTAATATTTTTACAGCAGCAGTAT…
Hudisavirus sp.	1	6	14.0039	3.5	73.7789	67.2414	>_Hudisavirus_sp._contig_1 Depth-of-coverage:2.39859 Taxon:2021738 refseq:NC_035475.1 TCTGCTCTTCATGCTCTGAGTCTTCCCAGAACTTGTCATCGCTTGTAGGGTTGTTGATGGTGAAGCACCACCTCTTTGCTGCTCCTTCTGTTACTGGCATTGTTGCTCGTTCATTCATGGAAAGAAAAGAGTGTTTAGGATTAGTAAAAGAAAGATGTTGCCCTGCTTAAATGTTGGTTTTTGCCGCACTTTTTCGCTGTGTGCTTCCAATTTTGGCATGTAAAAAGCCACATTTCAACTGTCCCTCCCCGTATTTAAACCCTCTCCTAATTGATTCTTCTTTAATTTTTTATTTCTTAGCACATTTGTGAGT…
Phytophthora parasitica virus	1	6	15.0813	2.4	56.912	55.1351	>_Phytophthora_parasitica_virus_contig_1 Depth-of-coverage:2.77686 Taxon:1608451 refseq:NC_027197.1 AATGGGACGCCCGATTCAATGTGCAGTCAGATGAAGACCTTGACAAGCTTATTGGAGGAATCAAGCGAGACAATGCTGGAGGAAAACTCAAGTATATTTTGGTTGGAGGATGCGAGATCGGAACCCGTTCCTATCAAGACGATTACGGAATCAGACATGTCCACGTTGCGGCAATCTTCCACAACAGGGTTAGCAAACGAGCTATCCTTAAGAATTGGGACGTCAAGCAAGGGAACGGCTACTATCTTGTACCAAGGAACCGAGATTTGCCTTACAAAGGATGGCGTGATCACCATATC…
Gokushovirinae Fen672_31	2	6	11.2889	2.6	72.8324	73.9884	>_Gokushovirinae_Fen672_31_contig_1 Depth-of-coverage:2.96161 Taxon:1655656 refseq:NC_027642.1 ACTTCCCCAGGTGGTGGATACGGTGAAATGTCTTTGCATGATTATTTTGGTTTGCCTACTAAGGTAGCTGGGCTAACGCATCAATCGATTTGGCATCGTGCTTATAATGAGATTTATAATCAGTGGTTTCGTGATCAGAACTTGCAGGATTATAAGGTTGTTGATAAGGATGATGGGCCTGATGCACCTGCGGATTATGTTCTTCTGAGGCGTGGCAAGCGTCATGATTATTTTACATCTTGCCTTCCCTGGCCGCAGAAGGGTGATTCGGTTACTATTCCGTTAGGTACTACAGCGCCTAT -…
Hermit crab associated circular genome	1	6	61.0536	2	46.8613	39.9123	>_Hermit_crab_associated_circular_genome_contig_1 Depth-of-coverage:2.30203 Taxon:1692251 refseq:NC_027790.1 ACACACGCTCCCGTGGGTGGTGCATCACGTGGAACAACCCTCCCGGGACGTTCGAGGAGATGAAGACAGTCCTGACTAAGGTCTTCGAAGGCGCACAGTACTGGGTGAGCGGTGAGGAGATCGGCGACAGTGGCACAAGGCACTGGCAGATCTACGTGTACTACGAGAATCCGAAGAAGTTTTTGACAGTGAAGAACCGGTTCAAACCGGCTCAGCCGCATATCGAAGCGGCAAAGACCACGAAGCAGGCGGCCACCTATTGCAAGAAGGATGGTAAGTTCGTGGAGGTC…
Escherichia virus mEpX1	1	5	1.3376	2	81.6547	91.3514	>_Escherichia_virus_mEpX1_contig_1 Depth-of-coverage:2.81019 Taxon:2169927 refseq:NC_019709.1 AGTTTATGTTGAATAATCTTGATATTCCTGAACGATTCAAGGGTTGCACACTACAGAACTACGAGCCAGTCAACGACGATGCAAAGAGAGTGCTCAGGGTGTGTCAGGCATACGCCAGCAAATGGCCTGAGAGGTTACAGAAAGGCGGTGGGCTGGTTATGTGTGGAAAGCCTGGTACTGGAAAGAATCATCTTGCACTGGCTATCGCCCGGCACGCAATTACGGAACATCAAAGCTCAGCTATTTTCACAACGGCGCTGAAAATTGCCAGAGAATATAAATCAACATGGTCGAAAAACTCCACC…
Escherichia virus ECML134	1	5	0.185271	3.7	98.0583	95.1456	>_Escherichia_virus_ECML134_contig_1 Depth-of-coverage:5.68767 Taxon:1914202 refseq:NC_025449.1 TTCTAGGATACGACAAGATTTTCTATGGCCGCAAATCTACTGATGTTAGATGGTCAGCCGATGATGTCAGATTTAGTTCTCAGGATATAACATTTGCTAAACTTGGCGACCAATTACATCTAGGATTTGATGTAGAAATTTTTGCCACTTACGCGACTTTACCAGCGAATGTATACCGCATTGCAGAAGCTATTACTTGCACCGATGATTACATTTACGTTGTCGCCAGAGACAAAGTTAGATACATAAAAACGAGTAATGCACCTATAGATTCTGATCCATTATCTCCAACATATTACCAAA…
Klebsiella virus KP36	1	5	0.743017	3.1	97.561	97.9798	>_Klebsiella_virus_KP36_contig_1 Depth-of-coverage:4.06072 Taxon:1920861 refseq:NC_029099.1 TCCATGTTCTCGCAAGCGATTTTAAGATCATTAATGAGGCGATTGATTCTTAAATCAGTCATTACATGGTGATGGCGGATATCAATAATCCCGGCAACAACTAACAGCATGACGGCAAAGATAAAACCACCAGGCCCGGACATACATAAAATAGTTAACATCATCAAGATAATAAATTTCATTTCCTTTTACTCCGTTGCGTTTCGATTGGGTAATGCTACCCGACTTTCGCCGGGTAGTTTTAGCAATTCGTGCTATTCTCGATAATTCGCCTGGAACACGGCGCGGGCAAAACCTCGCGGAGTAA…
Koala retrovirus	1	4	5.14767	2.1	51.4019	47.8873	>_Koala_retrovirus_contig_1 Depth-of-coverage:7.83728 Taxon:394239 refseq:NC_039228.1 TGCAGCACACTTTAAAAGGATTAAAGCCTGTTATCACTCGCCTGCTAGAGCATGGCCTTTTAAAGCCTGTAAACTCCCCTTACAATTCCCCCATTTTACCTGTCCTAAAACCAGACAAGGCTTACAGGTTAGTTCAGGATCTGCACCTTATCAACCAAATTGTTTTCCCTATCCACCCTGTAGGGCCAAAGTCATATACTGTTCTATCTTCAATACCTCCCTCCACAACCCATTATTCTGTTCTAGATCTCAAACATACTTTCTTTACTATTCCTTTGCACCTTTCATCCCAACATCTCTTCGCTTTCACTAG…
Klebsiella virus KPRio2015	1	4	0.904562	2.3	96.7005	96.1832	>_Klebsiella_virus_KPRio2015_contig_1 Depth-of-coverage:2.06094 Taxon:2733601 refseq:NC_047779.1 CCACGGTGCGCAGCTGCAGCGACTACATCTTCGAAGGTGCTTGCGTTGAGGGGTACGAGGGTACCGATACTAACAGTCTGTGGAACCTGGCGTGCTACCTGGCACCGCGTATGCGCGCTGCTATTGAGGAGGCAAACCCTGCCGCTGCGGCAGTTATGGGGTACTTGCAGAGCCTCGCTAGACGTGTACCGGCAAGCCAGCACCTGCAGTGGTATACGCCGCTGGGTGGGCTCGTAATGAACCGCTACACGCAGCGTGAAGAAGTGCGCGTACGTATTGACTGCATGAACCTGTCAGCGGTG…
Escherichia phage slur14	2	4	0.213176	2.5	99.7199	99.1597	>_Escherichia_phage_slur14_contig_1 Depth-of-coverage:7.63197 Taxon:1720504 refseq:NC_028448.1 TTATATACGCATGTGGGTTTTTATATTTCGTTTCATCAAAATTGTGAAGCCCCTTAATAGAAGCTTCTATACCATCTGCAATCATTTCTTGTTTCCAAGACTGGGTGTATCCTGAAAAGTTGAAACGTTTAGATAAGCCTTCTGCAATAAGCATAATGGCTAATCCGATAGTATCATTCTGACGAACTACTTTATTTGGGTCTTTATTATTTGCTAATTCTGTTTTCCAATCAATAATA - >_Escherichia_phage_slur14_contig_2 Depth-of-coverage:5.78408 …
Gokushovirinae Bog8989_22	1	4	7.28093	2.6	56.7251	56.1404	>_Gokushovirinae_Bog8989_22_contig_1 Depth-of-coverage:1.50158 Taxon:1655650 refseq:NC_027637.1 TACCCATGAGACTCCTATGGTCTAACTGGAAAAAATTCAACGGAGAACAAAAAAATCCAGCAGACTCAACCAACTTCATCATGCCAACAACTAAAGCCCCATCAGCAACCGGCTATCTAGAATCATCACTAGCAGACTACATGGGACTTCCAATCAAAATTAAAGATCTCGAACACAGATCAGACTTCTTTCGCGCCTATAACCTTATCTACAACGAATGGTATAGAGACGAAAACTTACAAAATTCAGTACTAGTCCCTACAGGAGACGGACCAGACTTATCAACAGACTTCATCGTTCTTC…
Gokushovirinae GAIR4	1	4	11.8174	1.7	63.5496	72.0588	>_Gokushovirinae_GAIR4_contig_1 Depth-of-coverage:1.94383 Taxon:1701404 refseq:NC_028993.1 ACCCTTGATGCTTGGCATTTAGCTCAAAATTTTGGTTCTTTGCCTACTCTCAATAGTACTTTTATTCAAGAGAACCCCCCTATTGATCGTATTAAGGCGTTAGGTGCTAATTATCCTGACTTTATTAGTGATATGTTTTTTGATTTAAAATGTGCTCGTCCTATGCCTGTTTATTCTGTTCCCGGGCTTATCGATCATTTTTAACCATTTTGTTGGCTTCAACAATAAGGTGTTTTTATGTCTTTTTTTGATGATGTCCCTATTCTTGGCCCCTTGTTTTCTGCTTGGGGTCAGTCATCTGCTAATCG…
Uncultured phage WW-nAnB strain 3	1	4	7.40883	2.3	90.7692	94.898	>_Uncultured_phage_WW-nAnB_strain_3_contig_1 Depth-of-coverage:4.63428 Taxon:1449897 refseq:NC_026613.1 GATTCCCGGTCGTTCCTAACGATTGAGAGAAAACGCCGCCGACCATTTTAATGGTCGGCGACGTTTTCTCGTTTTATGATGAAAGGATTTTATGCTATGCTTTATGGTATTCTTATCTTTTGCGTTTGCTGGCTTTTAGTTTATATCGATAATTATTGCAAAAACCCCTACAAGCTTGAGGCTGTTGTTGGTTCAAAAGGCTCTGGTAAGTCTTTGTATATGTCTCGTGTTGCTGATAAGTGGCTACGTGGTAATAAGGGGCTTATCTATAGCAATATGGGTATTGGTTATGAGT…
Ecklonia radiata-associated virus 1	1	4	8.02419	4.5	70.8543	68.1818	>_Ecklonia_radiata-associated_virus_1_contig_1 Depth-of-coverage:1.96712 Taxon:2480191 refseq:NC_040707.1 AAAGAGATGCTCGATTGAGAAGTTAGATGTAATAAAAAGGTATTTAAACATAAGGGGCACTGTAGCTCCTTTTACTTCGCCAGTGCAGGCATAATGATCTAGCCAAATTTTGAGATAATGTCCAAGGGTGGGGGTGTCCAGATCGTCTAGCAATGCGATAGGTTCTCCTCCGTATCCATCCCACCACTTGTTTTAGGGC
Lactococcus phage 936 group phage PhiM1127	1	4	1.16884	2.4	93.9791	96.9466	>_Lactococcus_phage_936_group_phage_PhiM1127_contig_1 Depth-of-coverage:4.71326 Taxon:1636586 refseq:NC_049368.1 TAATCAAAATGAACTATTGCCTTTGTATGTTAATGACTTGGTTGATATTTGGTACGAGGGTAAACTGTATTCAGGTTACATAGCAGACAGAGTTAAAACAGAGTCCAATGATAGACTTATTTTTGTAGAAAGTGGAGACAAACCAAATGTTATATGAGTATGTAGCTACTTATGGCGACAAATATAGAATAGATAGCTTCACAGGGTACAGAGAGCTTCGTAAAGACCACTTAGAAACTTTGTCAGGTAAAGTATACTATAATAGCAAAAACACGCTTAGAATCGA…
Fire ant associated circular virus 1	2	4	20.3038	1.4	64.2748	61.4679	>_Fire_ant_associated_circular_virus_1_contig_1 Depth-of-coverage:1.82182 Taxon:2293280 refseq:NC_040366.1 GAGCGTTATACTCAGTTACAGGTTTTGGCGACTATAAGGTCGAGCATAATACCCTTTTGGAGACTAATGGTCCTCCTATAATCAAAAATCAAGGTAAAGAGTTCGTAATTCGTCATCGTGAATTCGTTGGTGATGTGTACACGGCCTCGGGTACTGCTAATAGTCCATCACCTTTCAATCTACAGTCCTATGCTGTTCAACCTGGGCTTCCTAACTTGTTCCCATGGTTGGCTCCACTTGCTAGTCAATTTGAGCAATATAAGATCGACGGTATGGTCATCGAGTACAAGTC…
Escherichia virus CF2	2	2	0.303232	0.9	98.0392	99.4565	>_Escherichia_virus_CF2_contig_1 Depth-of-coverage:8.53982 Taxon:2560441 refseq:NC_041919.1 AAAAGATTATTATGAAAGGCGCAGGGTCTTGTTCAACTAAACCAGAAGTTGAACGATATGTTAAGTTCAGTGATGATTTCTT - >_Escherichia_virus_CF2_contig_2 Depth-of-coverage:3.37055 Taxon:2560441 refseq:NC_041919.1 GATTATGTATGTCCATTTAGTTCTCCAGTAAATGGAATGCTAAAACCTGCTCTACGCGATCTTTATATTGCGATGAACGAAGAGATGATAAAAGAGTTAAAACGTCAACTGAAGGTGATTCAATTTGGCC…
Pseudomonas phage 73	1	2	1.15352	0.9	98.9919	97.5309	>_Pseudomonas_phage_73_contig_1 Depth-of-coverage:1.65744 Taxon:347325 refseq:NC_007806.1 CAAACGAACGGGCAAACGACCGCGAAGCAATCGCAGTTCGCCAAGTTAACGAAGCCCGCGAAGCTTCCGAACAACAGGTAAAGGCGGTACAAAATGCGAAAGACGTTGCTTCCGATAATTCTACTTTTGACGACGACGAAGTTACTAAGCGGCTGCGCGACGAATGGTCGCGCGACTGAACCGCAAAGCATCGCCGACGCAGTGCAAACGAAGCCCGTTGTAATCGACACGGCTTGCAAATGGGTTTCGCCCATTTGGATTTCGAAGGCCGACGGCTTGACCGCTGGCACGGCCCGGCAAATTCTGAAC…
Xylella virus Prado	1	2	0.830678	1.3	84.593	80	>_Xylella_virus_Prado_contig_1 Depth-of-coverage:1.81597 Taxon:1985736 refseq:NC_022987.1 GAGCTGCTGGGCACGTTCCGCTTCAGCCACGTCGGAGGCAGCTCGCCGCTGTATGCGGTGCTGCGTGACCTGCCGCACAAGATGGGCGCACGGTTCCGCACCGAAGTGGAACCGTTCAACGGCAAGCCGATCTTCCACGAGCTGATCCCGGCAGGCGTGGCCGGACTGCGCCGTGGCGAAATGCTGACCCAGCCGATTGCCCGCCCGAACGGTGGCAAGTCCCTGCTGGATGCCGACCTCGCCCTGCTGGAAGGCCACGTCCAGCCGATGGTGCCTGGCCGCAGCGTGACCGGGCGCTTCCCGATGCAG…
Escherichia virus VEc3	1	2	1.08475	0.9	97.3251	96.9325	>_Escherichia_virus_VEc3_contig_1 Depth-of-coverage:1.78858 Taxon:2053697 refseq:NC_047899.1 GGAGCAGTAGAGTTGAAAGGTACAGCCAGTTACAACATAGTCAGTAATGTTATAGGGGCAGATTGCCAGCATGTAACTTACAACGGCACTGAAGGGCCAATAGCTCCTTCTAATAACCTTATCAAGGGGTGATGGCTAATAATCCTAAGTATGCAGCGGTTGTTGCAGGCAAAGGTAGTACGAACTTAATATTAGATGTGCTCGTAGATTACTCAACCTCTGATGCTAGGCAGGCTCATGGTGTTACAGTAGAAGGTTCTGATAACGTCATAAATAATGTGCTTATGTCAGGATGTGATGGTACTA…
Aeromonas virus AS4	1	2	0.291686	0.9	98.3264	98.75	>_Aeromonas_virus_AS4_contig_1 Depth-of-coverage:1.68651 Taxon:1921528 refseq:NC_014635.1 GAAAATCAAATTTTTGAGCAGAAAGGTACTCCTGACTTCTCCAAAACACGTGTGCTTATCTGCGACGAAGTGTCGTTTTATACCCGCAAATTGTTGGACATTCTGATGCGAAATGTTCCATCTCACTGTGTTGTTATCGGCATTGGAGATAAGGCGCAAATTCGGGGAGTATCAGAAGACGATACGCATGAACTCAGTCCATTCTTCACAGACAATCGATTTGAACAAGTTGAATTGACCGAAGTAAAGCGTCACCAAGGCCCAATCATTGAAGTTGCAACAGATATCCGAAATGGCAAATGGATTTAT…
Lactobacillus virus Ld25A	1	2	1.18296	1.2	93.0412	95.3125	>_Lactobacillus_virus_Ld25A_contig_1 Depth-of-coverage:2.02479 Taxon:1981024 refseq:NC_025415.1 TCATGATCAAGAACGTTTCGACACTAAAACGTTTAAGGAGGAGAACCGCATGATCTATGACGAGTACGTAAAAATGGTTCATGTCAAGGATTCAGTAAGAATTAGAGTGAAGGATTAAGCGAATGGACAGCAACTACGAAAGTTGGGATATTCGGGGGCAATGCCTCGAATATTTTGATGACACGCACACTTATATCTATGATGGAGTAATTCTTCCGTCAGTTACTCAGATCATTAAGGTCAAGTTCGGACACAAATATGACGGAGTTCCTGCTTTTGTCCTCCAACGAGCAAGCGTAAAGG…
Escherichia virus PBECO4	1	2	0.104564	1.2	85.7534	86.9565	>_Escherichia_virus_PBECO4_contig_1 Depth-of-coverage:2.57749 Taxon:2560463 refseq:NC_027364.1 TGGTTGAAATACTGCATCAGAACTGTCCAAACCCTGAATAGTTAGAATCATCTCTAAGTATTCGTTTTCATTAAGTATATAACTATCATCCGTTGTGGTTTCTTTGTTGATACTCAAACGCACAAGAATGTCTTGTCCTTCTTGTATATATCGAGCATCGGCTTTTATATCCCATCTAGGGGTAAAAGTTGTCATTATAATTCTCCATAGCCAAGCTACCATTATCTATAGATTATTTATATAAAGGACAAGGAAGACCCATAAAGGTCTTCCCTGTTTATAATCAATCTTCAGTTTTTGGCGT…
Enterobacteria phage P4	1	2	3.14006	1.2	47.8495	38.843	>_Enterobacteria_phage_P4_contig_1 Depth-of-coverage:2.53189 Taxon:10680 refseq:NC_001609.1 ACCTCTTTTAAAACTTCAGCATGTGAGTAGCAACGTGCTTTGACGATCAATTCAAAACCATCGCCTGCACCACATTGATTACATATCCATGTGCCTTTGCCCTGTTTGTCATCACAGCGGAAACGGTCAGTACCACCGCAAATTGGACATGGTCCATGTTTGTTTTTATGAACTGGTACAGTGATAGCAAAGGCAGGAAATATCATATCTTTCCAACGACCAAGCGCTGCATCACGTACTTGAGGGAATGTTAGAGCCATCATTTCACCTCATACATTAATTCAAATACTTTAATGAATTGGATTGC…
Microviridae Bog9017_22	1	2	6.82937	1.3	51.9288	50.8929	>_Microviridae_Bog9017_22_contig_1 Depth-of-coverage:2.14963 Taxon:1655651 refseq:NC_027638.1 AAATGGTATTCGTCAAATCTAAGGAATTGCAAGTGCCTTGTGGAAAATGTCCCGAATGTGTAAAAGCCAGATATTATTCTTGGCTTTTCCGTTTGGACAAAGAATTAGAACGCTCTGACAATCCTTTATTCGTGACTTTAACTTTGCGTGATGAACATATAACTTGGACTAATCAAGGAAATCAAACACTTTGCAAAAGAGATTTACAACTATTCTTTAAAAAACTTAGAAAAAAACATGAAAAAGCTTATCCTACGTATCAAAAAAAGATTAAATATTACGCTGTCGGCGAATATGGCAGTCGT…
Gokushovirinae GAIR4	1	2	10.8326	1	63.5021	66.1538	>_Gokushovirinae_GAIR4_contig_1 Depth-of-coverage:1.28636 Taxon:1701404 refseq:NC_028993.1 CACCCGATATGATTTTTACTTTCCAGCGTTTGCTAATCTTGGTGAACAGGCTGTTTTGTCGAAAGAAATTTTTTGTGACGGCAATTTGGCTGACAATGATGTCTTTGGCTACCAAGAACGTTGGGCGGAATATCGTTATCATCCGTCATTGATTACTGGTCGTTTTCGTTCTACGGCTGCTTCTACGTTGGATTCCTGGCATTTGGCGCAAAAATTTGCTACTCGTCCCTTGCTGAATGACGTGTTTATTACTGAAAACCCGCCGATTTCGCGCGTTAGTGCTGTGAATACGTCGCTTACGAATCAAT…
Gokushovirinae Bog5712_52	1	2	6.88736	1.5	59.1362	64	>_Gokushovirinae_Bog5712_52_contig_1 Depth-of-coverage:1.42765 Taxon:1655649 refseq:NC_027636.1 AGCCACAATCAACCAATTAAGACAAGCCTTTCAAGTTCAATCGTTATTAGAACTGGATGCACGTGGAAGAACACGCTATGTCGAAATCTTACAAGCCCACTTCAAAGCCACATCTCTCGACTTCCGTCTTCAACGAGCGGAATACCTCGGCGGCGGCGAAGTCACGATTAACGCTCATCCAGTTGCGCAGACTGCGCCAACTTCTGGAACGCAAGTCCCAGGCTCCCTCTCATCTTTCGGCACAGCATCAGGATCAGGCATCGGATTCACACACTCCTTCGTTGAACACGGTTATGTTATC
Chimeric virus 14	1	2	11.1429	1.3	54.4944	46.2185	>_Chimeric_virus_14_contig_1 Depth-of-coverage:2.11678 Taxon:1608440 refseq:NC_027196.1 GCGGCGTATCCGAATAAGCTGATTATGGAGAATGCCCAGTATAGTGTATCAACGAAGCCGTCTTGTTCAATGATTCATGCGATTGAGTGTGATCCTGCTGTGACAAATAGTTCTATTTTGTATACCCGTGATGGATCTGTTCCTGCCGGTGCTGATGTGCGTCTTTATGATCACGGTAATTTCCAGATTGCTACTTCTGGGTTACCGGCGGGTGGTGGTGGTTCAACTATAGGTGAATTGTGGGTTTCGTATGAAATTGCTTTGTACAAACCACAGATTCAACAGATTCCGGGTATTTCTGCTATGTTTAC…
Alces alces faeces associated microvirus MP21 4718	1	2	7.70056	1.3	60.1124	58.8235	>_Alces_alces_faeces_associated_microvirus_MP21_4718_contig_1 Depth-of-coverage:1.87227 Taxon:2219138 refseq:NC_040349.1 CGAGGTCTTGCAGACCGGTGGTGACGCCGTTGGTCAAATGTATGGTCATGGTATTTCTGCCATGCGCTCCAAGCGCATGCGCCGCTTTATTCCCGAGCACGGTTATGTGATGTCTCTGGTGTACGTGCGTCCTGTCCCCGTGTATGCGCAGGGCGTTGAACGTTTGTGGCATCGTGAGACAAAAGAAGACTATTGGCAGAGAGAATTTGAACATATCGGCCAGCAGGAAGTTTTGAACCAAGAGGTTTATGCTGATGGTACTGAGGCTGATAAGGGCG…
Parabacteroides phage YZ-2015a	1	2	11.0102	0.9	87.8193	95.858	>_Parabacteroides_phage_YZ-2015a_contig_1 Depth-of-coverage:1.27063 Taxon:1655644 refseq:NC_029012.1 ATCTTCGTACCTCGAACGCCCTTCAACGCTGGTTTGAGCGCAATGCTCGTTCCGGTTCTCGTTATATTGAGCAGATCTTGTCACACTTTGGCGTGCGTAGTTCTGATGCCCGTTTGCAGCGTCCGCAGTTCCTCGGAGGTGGTCGTACTCCTATTTCTGTTTCCGAGGTTCTCCAAACGTCCGCTACTGATTCTACTAGCCCGCAAGCTAATATGGCCGGACACGGTATTTCCGCTGGCGTGAACCACGGTTTTACCCGTTATTTCGAGGAACATGGTTATATTATGGGTATTATGTC…
Baboon endogenous virus strain M7	1	2	5.67768	0.9	83.0189	83.0189	>_Baboon_endogenous_virus_strain_M7_contig_1 Depth-of-coverage:5.95702 Taxon:11764 refseq:NC_022517.1 CGGACATCAGAAAGGACAGGATCCAGTTGCAGTGGGAAACAGACAGGCGGACCACGTGGCCAAGCAGGCAGCCATGGCAAAAGTACTAGCCTTAGCCTCAGAACCCAACAAAACCGACCAGGATGGACACACCTACACCCCAGAAGACCAGGAAGAGGCAAGAGCCATAGGAGCTATAGAAAACAAGGACACCAAGAACTGGGAAAAAGAAGGAAAGACAGTTCTCCCACAAAAAGAAGCCGTGGCTATGATCCAGCAGATGCACACCTGGACACACTTAGGTAGCCGGAAGTTAAA…
Microbacterium virus MementoMori	1	1	0.361693	1.1	85.0746	91.4286	>_Microbacterium_virus_MementoMori_contig_1 Depth-of-coverage:1.88355 Taxon:2734252 refseq:NC_047987.1 TGGCTGGCGAAACCGTAATCACTGTGGTCGGAAACATCACCGCGGATCCCGAACTTCGGTACACGCAGAACGGTCTCCCGGTGGCGAACTTCACCATCGCGAGCACTCCACGAACGTTTGACCGTCAGGCGAACGAATGGAAGGACGGTGACGCACTGTTCCTTCGCGCGTCGGTCTGGCGTGAGTTCGCTGAGCATGTCG
Mycobacterium phage DRBy19	1	1	0.205592	1.9	80	90	>_Mycobacterium_phage_DRBy19_contig_1 Depth-of-coverage:2.02174 Taxon:2725612 refseq:NC_051650.1 GTACCGCGCTGAAACCCGCCCTTGAGCCGATTACCGTGGCCCGCAAGCCGTTGGTGGGCACCGTGGCGGCCAATGTGCTGGAGCACGGTACGGGTGCGCTGAACATTGATGGGTGCAGGG
Escherichia phage Lambda_ev099	1	1	0.254108	1.9	85	87.5	>_Escherichia_phage_Lambda_ev099_contig_1 Depth-of-coverage:1.7936 Taxon:2742953 refseq:NC_049953.1 ACTCCATGCCGTCAAACTGCGCGTGTTCATTGATGATGCGGCTCCAGCCATCTACCCCCACAACCGGCACGATGCCGTTTTTCTTGTCAGGGAAGGCGTAGATTTCCTTGGTCCACGGGT
Lactococcus phage bIL286	1	1	0.382464	1.4	89.9371	91.3043	>_Lactococcus_phage_bIL286_contig_1 Depth-of-coverage:2.32574 Taxon:151536 refseq:NC_002667.1 GTAATATTTAGAAAGTGAGTAGAGATGAAAACAGAAGAAATAGTGCAAAACTACCAAATAAAGTTGTTAAAGATTATATTCAAAGAAATTGATAATCTGATGACGAAAAAAGAAGATGCGGATATTAACACACATAAACTCGCTGAAAATGGGTACTCT

## Sheet: Spiked PBS RNA
Assignment	# Contigs	# Reads	Coverage (%)	Depth <br/>of Coverage	NT Identity (%)	AA Identity (%)	Contigs
Hepatovirus A	1	1115051	99.7593	26662.3	98.9447	98.7876	>_Hepatovirus_A_contig_1 Depth-of-coverage:27805.0 Taxon:12092 refseq:NC_001489.1 GAATTTCCGGAGTCCCTCTTGGAAGTCCATGGTGAGGGGACTTGATACCTCACCGCCGTTTGCCTAGGCTATAGGCTAAATTTTCCCTTTCCCTTTTCCCTTTCCTATTCCCTTTGTTTTGCTTGTAAATATTGATTTGTAAATATTGATTTGTAAATATTGATACCTGCAGGTTCAGGGTTCTTAAATCTGTTTCTCTATAAGAACACTCATTTCACGCTTTCTGTCTTCTTTCTTCCAGGGCTCTCCCCTTGCCCTAGGCTCTGGCCGTTGCGCCCGGCGGGGTCAACTCCATGATTAGCATGGAGCTGTAGGAG…
Escherichia virus MS2	1	536961	98.487	27344.5	99.744	99.6513	>_Escherichia_virus_MS2_contig_1 Depth-of-coverage:26217.3 Taxon:329852 refseq:NC_001417.2 GGGTGGGACCCCTTTCGGGGTCCTGCTCAACTTCCTGTCGAGCTAATGCCATTTTTAATGTCTTTAGCGAGACGCTACCATGGCTATCGCTGTAGGTAGCCGGAATTCCATTCCTAGGAGGTTTGACCTGTGCGAGCTTTTAGTACCCTTGATAGGGAGAACGAGACCTTCGTCCCCTCCGTTCGCGTTTACGCGGACGGTGAGACTGAAGATAACTCATTCTCTTTAAAATATCGTTCGAACTGGACTCCCGGTCGTTTTAACTCGACTGGGGCCAAAACGAAACAGTGGCACTACCCCTCTCCGTA…
Enterovirus B	1	311263	99.9729	7497.8	77.7957	88.2514	>_Enterovirus_B_contig_1 Depth-of-coverage:3850.55 Taxon:138949 refseq:NC_001472.1 TAAAACAGCCTGTGGGTTGTACCCACCCACAGGGCCCACTGGGCGCTAGCACACTGGTATCACGGTACCTTTGTGCGCCTGTTTTATACCCCCTTCCCGCAACCGCAAATTTAGAAGCAAAGCTAACCCGATCGATAGCGGATGCGGCATGCCAGCCGCATTTTGATCAAGTACTTCTGTTTCCCCGGACCGAGTATCAATAGACTGCTCACGCGGTTGAAGGAGAAAACGTCCGTTACCCGACCAACTACTTCGAGAAACCTAGTAACATCATGAATGTTGCAGGGCGTTTCGATCAGCACGACCCTGGTGTAGA…
Murine respirovirus	1	243199	99.545	2842.7	88.9121	94.6465	>_Murine_respirovirus_contig_1 Depth-of-coverage:1901.56 Taxon:11191 refseq:NC_001552.1 TATATAATGAAGTTATACAGGATTTTAGGGTCAAAGTATCCACCCTGAGGAGCAGGTTCCAGACCCTTTGCTTTGCTGCCAAAGTTCACGATGGCCGGGTTGTTGAGCACCTTCGATACATTTAGCTCTAGGAGGAGCGAAAGTATTAATAAGTCGGGAGGAGGTGCTGTTATCCCCGGCCAGAGGAGCACAGTCTCAGTGTTCGTACTAGGCCCAAGTGTGACTGATGATGCAGACAAGTTATTCATTGCAACTACCTTCCTAGCTCACTCATTGGACACAGATAAGCAGCACTCTCAGAGAGGAGGGTT…
Rotavirus A (segment 3)	1	68663	96.7966	4900.6	77.7113	83.0918	>_Rotavirus_A_segment_3_contig_1 Depth-of-coverage:3119.94 Taxon:28875 refseq:NC_011508.2 AGTGTGGCTCAGGTGTATGCAGATACTCAAACCTATTTACATGATGATTCAAAAGATGAGTATGAAAATGCATTTCTCATTTCTAATCTAACTACACATAATATATTATACCTGAATTACAGCCTTAAAACATTAAAAATATTAAATAAATCAGGTATAGCAGCAGTTGAAGTACAATCTCCAGATGAATTATTTGCGTTAATAAGGTGTAATTTTACGTACGATTATGAGAATAACATAGTTTATTTACATGATTATTCATATTATACTAACAATGAAATAAGAACAGATCAACATTGGATAACTAAA…
Rotavirus A (segment 1)	1	54406	99.9394	2951.1	79.1212	90.2663	>_Rotavirus_A_segment_1_contig_1 Depth-of-coverage:3199.37 Taxon:28875 refseq:NC_011507.2 GCTATTAAAGCTGTACAATGGGGAAGTACAATCTAATCTTGTCAGAATATTTATCATTTGTTTACAATTCACAATCTGCAGTTCAAATACCAATTTACTATTCTTCTAATTCAGAATTAGAAAAGAGATGTATCGAATTTCATGCTAAATGTGTTGACAGTTCTAAGAAAGGTCTGTCATTAAAACCTTTATTCGAAGAATATAAAGATGTAATAGATAATGCAACTTTACTATCTATATTATCATATTCTTATGACAAATACAACGCTGTAGAACGAAAGCTAGTCAATTATGCTAAAGGTAAACCAT…
Rotavirus A (segment 7)	1	50445	86.2443	9475	75.7608	77.492	>_Rotavirus_A_segment_7_contig_1 Depth-of-coverage:2920.5 Taxon:28875 refseq:NC_011501.2 TTTAATGCTTTTCAGTGGTTGTTGCTCAAGATGGAGTCTACTCAGCAGATGGTAAGCTCCATTATTAACACTTCTTTTGAAGCTGCAGTTGTTGCTGCCACTTCAACATTAGAATTAATGGGTATTCAATACGATTACAATGAAGTATTTACTAGAGTTAAAAGTAAATTTGATTATGTGATGGATGACTCTGGTGTTAAAAACAATCTTTTGGGTAAAGCTATAACTATTGATCAGGCGTTAAATGGAAAGTTTGGCTCAGCTATTAGAAATAGAAATTGGATGACTGATTCTAAAACGGTTGCTAAAC…
Rotavirus A (segment 4)	1	25714	99.9153	1952.8	69.8345	70.7474	>_Rotavirus_A_segment_4_contig_1 Depth-of-coverage:848.341 Taxon:28875 refseq:NC_011510.2 TCTATAAATGAGCGAAGCCATTTTATAGCCAGCTTCTCACTAATTCATATTCAGTAGATTTACATGATGAAATAGAGCAAATTGGATCAGAAAAAACTCAAAATGTAACTATAAATCCGAGTCCATTTGCACAGACTAGATATGCTCCAGTCAATTGGGTTCATGGAGAGATAAATGATTCGACTACAGTAGAACCAATTTTAGATGGTCCTTATCAGCCAACTACATTTACTCCACCTAATGATTATTGGATACTTATTAATTCAAATACAAATGGAGTAGTATATGAAAGTACAAATAATAGTGACT…
Rotavirus A (segment 2)	1	15606	99.0345	1038.1	80.4162	91.676	>_Rotavirus_A_segment_2_contig_1 Depth-of-coverage:657.043 Taxon:28875 refseq:NC_011506.2 CGTACAGGAAGCGCGGAGCTAGACGTGAAAACTTACCACAACAAAATGAACGTCTGCAAGAAAAAGAAATTGAAAAAGATGTGGATGTAACTATGGAGAATAAAAATAACAATAGAAAGCAGCAATTATCTGATAAAGTACTATCACAAAAAGAGGAAATAATAACTGATGCACAAGATGATATTAAAATAGCTGGTGAGATTAAAAAATCATCAAAAGAAGAGTCAAAACAGTTGCTCGAAATATTAAAAACGAAAGAAGACCATCAGAAAGAAATACAGTATGAAATTCTACAAAAAACGATACCGA…
Rotavirus A (segment 8)	1	15086	99.8111	2554.8	81.6462	87.1069	>_Rotavirus_A_segment_8_contig_1 Depth-of-coverage:730.937 Taxon:28875 refseq:NC_011502.2 GCTTTTAAAGCGTCTCAGTCGCCGTTTGAGCCTTGCGGTGTAGCCATGGCTGAGCTAGCTTGCTTTTGTTATCCTCATTTAGAGAACGATAGTTATAAATTTATTCCTTTTAATAATTTAGCAATAAAATGTATGTTGACAGCTAAAGTAGAAAAAAAAGATCAAGACAAATTTTACAATTCTATTGTTTATGGAATTGCGCCACCTCCACAATTTAAAAAACGTTACAATACTAGTGATAATTCAAGAGGTATGAATTATGAAACAATTATGTTTAATAAAGTGGCCGTTTTAATCTGTGAAGCACTT…
Rotavirus A (segment 5)	1	12877	87.9182	1681.2	53.5376	35.8796	>_Rotavirus_A_segment_5_contig_1 Depth-of-coverage:510.703 Taxon:28875 refseq:NC_011500.2 AGGTTGTACCATGTATCATGTTTGTCAATGGTGTAGTCAATATGGTAGATGCTTTCTTGATGATGAACCACATTTATTAAGGATGAGAACTTTTAAAAATGAAATAACAAAAGATGATTTGAAGAATTTAATTGATATGTATAGCACATTATTCCCTATGAATCAGAAAATAGTATGTAAATTCATTAATAATACGAAACAACACAAATGTAGAAATGAATGTATGACGCAGTGGTATAATCACTTACTAATGCCAATAACGTTACAATCTCTATCAATTGAATTAGACGGTGATGTTTATTACGTATT…
Moloney murine leukemia virus	2	12643	99.748	272.3	99.651	99.4224	>_Moloney_murine_leukemia_virus_contig_1 Depth-of-coverage:261.792 Taxon:11801 refseq:NC_001501.1 TATGCGCCTGCGTCGGTACTAGTTAGCTAACTAGCTCTGTATCTGGCGGACCCGTGGTGGAACTGACGAGTTCGGAACACCCGACCGCAACCCTGGGAGACGTCCCAGGGACTTCGGGGGCCGTTTTTGTGGCCCGACCTGAGTCCAAAAATCCCGATCGTTTTGGACTCTTTGGTGCACCCCCCTTAGAGGAGGGATATGTGGTTCTGGTAGGAGACGAGAACCTAAAACAGTTCCCGCCTCCGTCTGAATTTTTGCTTTCGGTTTGGAACCGAAGCCGCGCCGCGCGTCTTGTCTGCTG…
Rotavirus A (segment 9)	1	11772	99.7175	1989.8	76.1095	81.9572	>_Rotavirus_A_segment_9_contig_1 Depth-of-coverage:1674.95 Taxon:28875 refseq:NC_011503.2 CATTAAAAGAGAGAATTTCCGTCTGGCTAACGGTTAGCTCCTTTTAATGTATGGTATTGAATATACCACAATTCTAATCTTTTTGATATCAATCATTCTACTCAACTATATATTAAAATCAGTGACTCGAATAATGGACTACATTATATATAGATTTTTGTTGATTACTGTAGCATTATTTGCTTTGACAAGAGCTCAGAATTATGGACTTAACTTACCAATAACAGGATCAATGGACGCTGTATATACTAACTCTACTCAAGAAGAAGTGTTTCTAACTTCTACGTTATGTCTGTATTATCCAACTGA…
Norovirus GII	1	7622	95.2647	190.7	67.6499	73.5036	>_Norovirus_GII_contig_1 Depth-of-coverage:134.003 Taxon:122929 refseq:NC_029646.1 AACACCCCATACACTGTCCCTCCATTAAGTGAGAGGGAGCACAGACCGGCCACTGAACCACTTCCTGGCACAATATTGGAGATGTGGGATGGTGAATTTTACCACTACTCCGTGTACGTCAGCGACGGTAAAGCTCTGGGGGTCCACAAACCACCGGCGGCTATAAGCCTCGCGACAATAGAGCTCACCCCCATATCACTTTACTGGAGGCCCGTTTATACCCCCAATTATCTGGTCTCCCCGGACACATTGAAGGGCCTCGCTGGTGAGAAGTTCCCCTACACGGCCTTCAGTAACAACTGCTATAACTTCTGTT…
Mammalian orthoreovirus (segment L1)	1	4144	99.9474	195.2	91.3947	97.9479	>_Mammalian_orthoreovirus_segment_L1_contig_1 Depth-of-coverage:120.904 Taxon:351073 refseq:NC_013225.1 TGTCATCCATGATACTGACTCAGTTTAGACCGTTCATTGAAAGCATTTCAGGTATCACTGACCAATCGAATGACGTGTTTGAAGATGCAGCAAAAGCATTCTCTATGTTTACTCGCAGCGACGTCTACAAGGCGCTGGATGAAATACCTTTCTCTGATGATGCGATGCTTCCCATCCCTCCAACTATATATACTAAACCATCTCACGATTCATATTATTACATTGATGCTCTAAACCGTGTGCGTCGCAAAACATATCAGGGCCCTGATGACGTGTACGTACCTAATTGTTCTAT…
Rotavirus A (segment 6)	1	4024	98.9676	536.7	78.3159	91.9598	>_Rotavirus_A_segment_6_contig_1 Depth-of-coverage:301.768 Taxon:28875 refseq:NC_011509.2 AGTTTTCGACATGGAGGTTCTGTACTCACTGTCAAAAACTCTTAAAGATGCTAGGGACAAAATTGTTGAAGGTACATTATATTCTAATGTTAGCGATCTTATTCAGCAATTCAATCAAATGATAGTAACTATGAATGGAAATGATTTTCAGACTGGAGGAATTGGTAATTTACCTGTTAGAAATTGGACTTTCGATTTTGGTCTATTAGGTACAACACTTTTGAACTTGGATGCTAATTATGTTGAGAATGCAAGAACTATAATTGAATATTTTATTGACTTTATTGATAATGTATGTATGGATGAAAT…
Pseudomonas virus phi6 (segment L)	1	3343	98.8704	95	99.9048	99.8964	>_Pseudomonas_virus_phi6_segment_L_contig_1 Depth-of-coverage:91.5382 Taxon:10879 refseq:NC_003715.1 GTAAAAAAACTTTATATAGTCTTTTACCTGGATTCTCTGTGCAGAACTGAGAACTGAACGCTACCCTTGCGGGGGATGCGGCCCCGGGCTACGGCCTAGGGATCCAGCGTGGCTCACGGGCCGCCGGAACTGACGTCCGTAACAAACGTCCTTGGGATAGGAGTACAGTAACCACTCTTAGATACCCGATTCCCCTGTTTCTGCGTGGAAGCCTTTCGACAGCTACCCAGCTTAGATCGTCTGGTGCCCTAAATCCCTGGAGATAACCAATGGCTACATTACAAGATGTGCATCTACG…
Mammalian orthoreovirus (segment L2)	1	2335	99.9483	108.1	76.939	92.9403	>_Mammalian_orthoreovirus_segment_L2_contig_1 Depth-of-coverage:71.3346 Taxon:351073 refseq:NC_013226.1 TGGCGAACGTTTGGGGAGTGAGACTTGCAGACTCATTATCATCACCCACCATTGAGACACGAACACGTCAATATACCTTACACGATCTTTGCTCAGACCTAGATGCTACTCCGGGGAGAGAACCATGGAAACCGCTTCGTAACCAGCGTACCAATAACATTGTGGCTGTGCAATTATTCAGACCGTTGCAGGGTTTAGTTTTAGATACCCAACTTTATGGATTTCCAGGAGCGTTCGATGATTGGGAACGATTCATGAGAGAGAAGTTGCGTGTGTTAAAGTATGAGGTATTGCG…
Mammalian orthoreovirus (segment M1)	1	2320	97.9565	188.3	91.0658	95.9128	>_Mammalian_orthoreovirus_segment_M1_contig_1 Depth-of-coverage:209.494 Taxon:351073 refseq:NC_013227.1 GTCATGGCTTACATCGCAGTTCCTGCGGTGGTGGATTCACGTTCAAGTGAGGCTATTGGACTGCTAGAATCGTTTGGAGTAGACGCTGGGGCTGATGCGAACGACGTTTCATATCAAGATCATGACTATGTGTTGGATCAGTTACAGTATATGTTAGATGGATATGAGGCTGGCGACGTTATCGATGCACTCGTCCACAAGAATTGGTTACATCACTCTGTCTATTGCTTGTTGCCACCCAAAAGTCAACTACTAGAGTATTGGAAAAGTAATCCTTCAGTGATACCGGACAACG…
Rotavirus A (segment 10)	1	2012	76.1651	629.6	81.4685	82.9545	>_Rotavirus_A_segment_10_contig_1 Depth-of-coverage:183.575 Taxon:28875 refseq:NC_011504.2 GCTTTTAAAAGTTCTGTTCCGAGAGAGCGCGTGCGGAAAGATGGATAAGCTTGCCGACCTCAACTACACATTGAGTGTAATCACTTCAATGAATGACACATTGCATTCTATAATTCAAGATCCTGGAATGGCGTATTTTCTATATATTGCATCTGTTCTAACAGTTTTGTTCACATTACATAAAGCTTCAATTCCAACCATGAAAATAGCATTGAAAACATCAAAATGTTCATATAAAGTGATTAAATATTGTATAGTCACGATCATTAATACTCTTTTAAAATTGGCTGGATATAAAGAGCAGGTTA…
Mammalian orthoreovirus (segment L3)	1	1803	98.1481	84.6	84.4864	98.1058	>_Mammalian_orthoreovirus_segment_L3_contig_1 Depth-of-coverage:40.0943 Taxon:351073 refseq:NC_013229.1 GGCAAATCCAGCGGAAAGGGCAATGACTCAACAGAAAGATCGGACGATGGCTCGAGCCAATTACGAGACAAGCAAAACAATAAGGCTGGCCCTGCCACTACGGAGCCTGGCACATCTAACCGAGAGCAATACAGAGCCCGACCAGGTATTGCATCTGTGCAGAGGGCCACTGAAAGTGCAGAACTGCCCATGAAGAATAATGACGAAGGGACGCCAGATAAGAAAGGAAATACTAGGGGCGACTTAGTTAATGAGCATAGTGAGGCTAAAGACGAGGCGGATGAAGCGACGCAGA…
Spleen focus-forming virus	9	1370	67.9161	57.1	99.5806	98.8636	>_Spleen_focus-forming_virus_contig_1 Depth-of-coverage:3.56425 Taxon:11819 refseq:NC_001500.1 CCCTCAGCAGTTTCTTAAGACCCATCAGATGTTTCCAGGCTCCCCCAAGGACCTGAAATGACCCTGTGCCTTATTTGAATTAACCAATCAGCCCGCTTCTCGCTTCTGTTCGCGCGCTTTTGCTTCCCGAGCTCTATAAAAGAGCTCACAACCCCTCACTCGGCGCGCCAGTCCTCCGA - >_Spleen_focus-forming_virus_contig_2 Depth-of-coverage:71.0404 Taxon:11819 refseq:NC_001500.1 TTTGGACCGCTTCTAAAAACATGGGAC…
Mammalian orthoreovirus (segment M3)	1	1120	99.643	89.9	85.2018	95.9778	>_Mammalian_orthoreovirus_segment_M3_contig_1 Depth-of-coverage:45.678 Taxon:351073 refseq:NC_013230.1 TGACCACGGTCACTTCATTCAAGGGATTCTCCGTCAACACTGTTCCAGTTTCCAAGGCCAAACGTGATATATCATCTCTTGCCGCTACTCCTGGAATTCGCTCACAACCCTTCACTCCGTCTGTAGACATGTCTCAATCGCGTGAATTCCTTACAAAGGCAATTGAGCAAGGGTCTATGTCTATACCTTATCAGCATGTGAATGTTCCAAAAGTTGATCGTAAGGTTGTTAGTTTGGTAGTGCGACCGTTTTCTTCAGGTGCTTTTTCTATCTCTGGAGTGATTTCACCGGCGCAC…
Rotavirus A (segment 11)	1	1048	98.5007	286.8	88.0734	87.6289	>_Rotavirus_A_segment_11_contig_1 Depth-of-coverage:259.802 Taxon:28875 refseq:NC_011505.2 AGTGCTACAGTGATGTCTCTCAGAGTTGACGTGACGAGTCTTCCCTCAATTTCTTCTAGTATCTTTAAAAATGAATCGTCTTCTACAACGTCAACTCTTTCTGGAAAATCTATTGGTAGGAACGAACAGTATGTTTCATCAGATATCGAAGCATTCAATAAATACATGTTGTCGAAGTCTCCAGAGGATATTGGACCATCTGATTCTGCTTCAAACAATCCACTCACCAGTTTTTCGATTAGATCGAATGCAGTTAAGACAAATGCAGATGCTGGCGTGTCTATGGATTCATCAACACAATCACGACC…
Astrovirus MLB1	4	995	96.516	29.9	99.8993	99.7475	>_Astrovirus_MLB1_contig_1 Depth-of-coverage:27.9584 Taxon:568715 refseq:NC_011400.1 CCAAGAGTGGTGGTATGGCTGTGCCTTTCCATATTGGTGTGTCAGACAAAGTTATGAATCTGGGTTCAGCTCGCTCACGTGAGTGGCTTAATGAGCTACCCAGCACAGCACTCAACCAGCTGCGTGACATCTTCCCATTTGAAGTCCCAATTAATACTATGATAGTACCTAAGTCCAGATATCAATTGGGTACTGGTGTCACACTTGCAGTCCAAGGTATGGTTACATTGGGTTGCTACAGCACATATGCACTTGATGGTGAAGCATGGATTGAAGTTGATGAAACCAGAATAGATCCAAAGTGTGCATATGTT…
Pseudomonas virus phi6 (segment M)	1	898	95.8897	41.2	99.5895	99.0374	>_Pseudomonas_virus_phi6_segment_M_contig_1 Depth-of-coverage:39.638 Taxon:10879 refseq:NC_003716.1 GTTGAGCTCCGTATAAAGCTCCGTGCCCGCACACGCCCGCTACGGCGGTATTGTCTAACCGGCGACAATAAACAGCTGCTGCTTACAAGCTTACAGTTGACCGGAGTCTCGGCGTGCAGCGCCTAAACACGGGAAACCGTGGTGGTGACACCCTCTGCTGAGGGCTTATAGTGGTGATATTCCTCCCCAGGAGTTCCCTCCCATTTCGGCCACTCGCGCTCTAACCATGAGCGCGGTCTCTTTGAGAGTGTCGCTCTTCTGCCTACGCGCTCATTCGTTCCCTCGAGTTGACGCTTCAA…
Pseudomonas virus phi6 (segment S)	1	677	98.1004	41.9	99.6889	99.5408	>_Pseudomonas_virus_phi6_segment_S_contig_1 Depth-of-coverage:40.1794 Taxon:10879 refseq:NC_003714.1 GGAAAAAAACTTTATATAACTCTTATATAAGTGCCCTTAGCGGGGCTCCCCGGCTACGGTCGGATCCCTACGGGGAGGATAGGGTGAAAACCCCTAGTGCAAGCTGACACTCATACCTCCCAAGGTCCATGAGTCGACGCAAAGGTCCTCGAAAGCATGTTGTCCTTTCGTACAACCGAGTAGGTTCGTTGCCTTAATTGGTGACGCTTGCAGGATGAGGATGGTCCCGACGCCTAACGGACCTTGCTGCCTTCTTTCCCTGGATTGGCGGTGTTGTTCCCACTAATAATAAAGGAAT…
Mammalian orthoreovirus (segment M2)	1	565	99.906	47.6	84.6588	98.1638	>_Mammalian_orthoreovirus_segment_M2_contig_1 Depth-of-coverage:30.7839 Taxon:351073 refseq:NC_013228.1 TGGGGAACGCTTCCTCTATCGTTCAGACGATCAACGTTACTGGAGATGGCAATGTATTCAAACCCTCAGCTGAGACTTCATCCACCGCTGTACCGTCACTGAGTCTATCACCTGGAATGTTAAATCCTGGAGGAGTACCATGGATTGCGATTGGAGATGAAACATCCGTTACTTCACCGGGTGCATTGCGGCGAATGACTTCGAAGGATATCCCAGAGACAGCAATAATCAATACGGATAATTCATCAGGCGCGGTGCCAAGTGAATCAGCATTAGTGCCCTATAATGATGAGCC…
Mammalian orthoreovirus (segment S2)	1	520	95.417	73.3	86.6929	98.5646	>_Mammalian_orthoreovirus_segment_S2_contig_1 Depth-of-coverage:30.2041 Taxon:351073 refseq:NC_013232.1 CTATTCGCTGGTCAGTTATGGCTCGCGCTGCGTTCCTATTCAAGACTGTTGGATTTGGTGGTCTGCAAAATGTGCCAATTAATGATGAGTTATCGTCACATCTACTTCGAGCGGGTAATTCGCCATGGCAGCTGACTCAGTTCTTAGATTGGATAAGTCTTGGAAGAGGATTAGCTACATCAGCTCTTGTTCCAACCGCTGGTTCAAGATATTATCAAATGAGTTGTCTATTGAGTGGTACCCTCCAGATTCCATTTCGCCCTAATCATCGATGGGGAGATGTTAGGTTTCTGCG…
Mammalian orthoreovirus (segment S3)	1	364	94.2404	57.7	85.2967	96.7302	>_Mammalian_orthoreovirus_segment_S3_contig_1 Depth-of-coverage:36.7589 Taxon:351073 refseq:NC_013233.1 CTAAAGTCACGCCTGTTGTCGTCACTATGGCTTCCTCACTCAGGGCTGCGATCTCTAAGATCAAGAGAGATGATGTTGGTCAGCAAGTTTGTCCAAATTATGTCATGCTTAGATCATCGGTCACAACGAAGGTGGTACGAAACGTTGTTGAGTATCAAATCCGTACAGGTGGATTCTTTTCGTGCCTAGCTATGTTGAGACCGCTCCAGTATGCTAAACGTGAGCGTCTGCTTGGACAAAGGAATCTGGAACGCATATCGACTAGGGACATTCTTCAGACACGCGATTTGCACTC…
Mammalian orthoreovirus (segment S3)	2	283	79.8831	52.9	86.6249	94.9324	>_Mammalian_orthoreovirus_segment_S3_contig_1 Depth-of-coverage:28.4642 Taxon:351073 refseq:NC_013233.1 ATTTCGCACCACCTTTGTCATGCTTCGGTCCTCTGTCACAACAAAGGTGGTGCGAAATGTGGTTGAGTATCAGATTCGGACAGGCGGATTCTTTTCGTGCTTAGCTATGCTAAGACCACTCCAGTACGCTAAGCGTGAACGTTTGCTTGGGCAGAGGAATCTAGAACGTATATCGACTAGGGATATTCTTCAAACTCGTGATCTACACTCACTATGTATGCCAACTCCTGATGCGCCAATGTCTAATCATCAGGCATCCACTATGAGAGAGCTGATTTGTAGCTACTTTAAGGTC…
Human polyomavirus 2	9	273	66.5692	14.3	100	99.7753	>_Human_polyomavirus_2_contig_1 Depth-of-coverage:1.0 Taxon:1891763 refseq:NC_001699.1 GCCTCGGCCTCCTGTATATATAAAAAAAAGGGAAGGGATGGCTGCCAGCCAAGCATGAGCTCATACCTAGGGAGCCAACCAGCTAACAGCCAGT - >_Human_polyomavirus_2_contig_2 Depth-of-coverage:1.0 Taxon:1891763 refseq:NC_001699.1 CTGTATATATAAAAAAAAGGGAAGGGATGGCTGCCAGCCAAGCATGAGCTCATACCTAGGGAGCCAACCAGCTAA - >_Human_polyomavirus_2_contig_3 Depth-of-coverage:…
Pepper mild mottle virus	6	259	71.5117	10.2	99.802	99.9119	>_Pepper_mild_mottle_virus_contig_1 Depth-of-coverage:1.86239 Taxon:12239 refseq:NC_003630.1 TGCTGCTCACATGTTTAAAGGTCGTGACTACGTTCATTGCTGCATGCCTAACATGGACTTACGTGACGTCATGCGTCACAATGCTCAAAAGGATAGCATTGAACTGTAC - >_Pepper_mild_mottle_virus_contig_2 Depth-of-coverage:11.1788 Taxon:12239 refseq:NC_003630.1 GCAGCACTTCTGAGGAGAAATGTTCATGTCTGCTATGCTGCCTTCCACTTTTCTGAGAATCTTCTTTTAGAAGATTCGTATGTCAGTCTTGACGACATAGG…
Mammalian orthoreovirus (segment S4)	1	186	92.2587	32.9	85.6861	96.7359	>_Mammalian_orthoreovirus_segment_S4_contig_1 Depth-of-coverage:11.3639 Taxon:351073 refseq:NC_013234.1 TCTACAGCGCGCAAGAGGGATGGGACAAAACAATCTCAGCACAGCCAGATATGATGGTATGTGGTGGTGCCGTCGTTTGCATGCATTGTCTAGGTGTTGTTGGATCTCTGCAACGCAAGCTGAAGCATTTGCCTCACCATAGATGTAATCAACAGATTCGTCATCAGGATTACGTCGATGTACAGTTCGCAGATCGTGTTACTGCTCACTGGAAGCGGGGTATGCTGTCCTTTGTTGCGCAGATGCACGCGATGATGAATGACGTATCACCAGAGGATCTAGACCGTGTGCGTAC…
Norovirus GV	7	147	36.2232	9.8	99.8878	99.2599	>_Norovirus_GV_contig_1 Depth-of-coverage:2.20383 Taxon:1246677 refseq:NC_008311.1 GGCATGACTGTCCCCTACGTGGCCACCACCGTCAACTGTTATCAGGTCTGCTGCTGGATTGTTGGCATCAAGGACACCTGGCTGAAGAGGGCGAAGATCTCTAGAGATCTGCCCTTCTACAGCCCCGTCCAGGACTGGAACGTCGACCCCCAGGAGCCCTTCATTCCATCCAAGCTCAGGATGGTCTCGGATGGCATCCTGGTGGCCTTGTCGGCAGTGATTGGCCGGCCAATTAAGAACCTACTGGCCTCAGTTAA - >_Norovirus_GV_contig_2 Depth-of-coverage:2.99507 Taxon:…
Otarine picobirnavirus (segment 2)	2	127	41.5877	32.4	63.6752	65.812	>_Otarine_picobirnavirus_segment_2_contig_1 Depth-of-coverage:28.3688 Taxon:1187973 refseq:NC_034161.1 AAATAAAGAAGTCAATTTGGGACAGTACTTTAACCTGCCCAATCCGGGATTGAAGTCTTATTTTGACATAGTCAGAGTGGGACAACCGGAAGAATACCGTACAACATTTGCGAAAGGAAGTGATGTAAGAACGGTTCTCAAACAGTGGATGCCTACCCTTCAGACACTCTCTGACAGGTGGCCTTCACTTGTAGAATTTGAGAATGACCTTGCGGAAAAGGTCGGTCCGATGTCGATCATGAAGCCCCTGTCAGAGCGCATGAAGGATATTGATCATTACTACGAGGATATTCTCC…
Human mastadenovirus C	8	117	9.59457	6.1	99.6516	98.6643	>_Human_mastadenovirus_C_contig_1 Depth-of-coverage:11.8232 Taxon:129951 refseq:AC_000007.1 AAACCCCACGGTGGCACCTACGCACGACGTAACCACAGACCGGTCCCAGCGTTTGACGCTGCGGTTCATCCCTGTGGACCGCGAGGATACCGCGTACTCGTACAAAGCGCGGTTCACCCTGGCTGTGGGTGACAACCGTGTGCTTGATGGCTTCCACGTACTTTGACATCCGCGGCGTGCTGGACAGGGGGCCTACTTTTAAGCCCTACTCCGGCACTGCCTACAACGCTCTAGCTCCCAAGGGCGCTCCTAACTCCTGTGAGTGGGAACAAACCGAAGATAGCGGCCGGGCAGTTGCCGAGGATGA…
Picobirnavirus dog/KNA/2015	2	19	17.762	11.3	76.3333	82	>_Picobirnavirus_dog/KNA/2015_contig_1 Depth-of-coverage:13.1629 Taxon:1961162 refseq:NC_035206.1 TCTGGCGGAACTAATGCTGATGAGACATTAGTTCATCGCGCCCTCCAATATGAATGCGCAATGTCTCATAACCAGAGATTAAACCCAAATTCACAGTGTTTAGGTGATGACGGT - >_Picobirnavirus_dog/KNA/2015_contig_2 Depth-of-coverage:6.19955 Taxon:1961162 refseq:NC_035206.1 GGGGCCGAAAATGGTTGCGTTGAGACAGCTGAGCATTTTGGAGAACGTGAAGTATCATCCGCTCAAGACAGAGTTTGTCGACTTCT…
Macaca mulatta polyomavirus 1	2	13	15.2012	3.2	98.7688	97.1154	>_Macaca_mulatta_polyomavirus_1_contig_1 Depth-of-coverage:3.2684 Taxon:1891767 refseq:NC_001669.1 TTACCTAAACTTTGTGTTTGATTTCTATTTGTTTTACAAATCTGGCCTGCAGTGTTTTAGGCACACTGTACTCATTCATGGTGACTATTCCAGGGGGAAATATTTGAGTTCTTTTATTTAGGTGTTTCTTTTCTAAGTTTACC - >_Macaca_mulatta_polyomavirus_1_contig_2 Depth-of-coverage:4.75834 Taxon:1891767 refseq:NC_001669.1 GTAGCCTCATCATCACTAGATGGCATTTCTTCTGAGCAAAACAGGTTTTCCTCA…
Harvey murine sarcoma virus	1	4	37.8134	1.9	75.0663	91.2698	>_Harvey_murine_sarcoma_virus_contig_1 Depth-of-coverage:1.0 Taxon:11807 refseq:NC_038668.1 TCCAACAATAGAGGATTCCTACAGGAAGCAAGTAGTAATTGATGGAGAAACCTGTCTCTTGGATATTCTCGACACAGCAGGTCAAGAGGAGTACAGTGCAATGAGGGACCAGTACATGAGGACTGGGGAGGGCTTTCTTTGTGTATTTGCCATAAATAATACTAAATCATTTGAAGATATTCACCATTATAGAGAACAAATTAAAAGAGTTAAGGACTCTGAAGATGTACCTATGGTCCTAGTAGGAAATAAATGTGATTTGCCTTCTAGAACAGTAGACACAAAACAGGCTCAGGACTTAGCAAGA…
Assignment	# Contigs	# Reads	Coverage (%)	Depth <br/>of Coverage	NT Identity (%)	AA Identity (%)	Contigs
Friend murine leukemia virus	2	400	10.6812	80.7	84.2165	92.9054	>_Friend_murine_leukemia_virus_contig_1 Depth-of-coverage:17.988 Taxon:11795 refseq:NC_001362.1 CCCAGTAGCAGCTGGGTGGCCCCCTTGCCTACGGATGGTAGCAGCCATTGCCGTTCTGACAAAAGATGCAGGCAAGCTAACTATGGGACAGCCGCTAGTCATCCTGGCCCCCCATGCAGTAGAGGCACTGGTCAAGCAACCCCCTGACCGCTGGCTATCCAACGCCCGCATGACCCACTACCAGGCAATGCTCCTAGACACTGACCGAGTTCAGTTCGGACCAGTGGTGGCCCTCAATCCTGCCACCTTACTCCCTCTCCCGGAAAAAGGAGCCCCCCATGATTGCCTCGAGATCTTGGCTGA…
Lake Sarah-associated circular virus-2	1	103	23.3811	37.8	54.3033	55.4688	>_Lake_Sarah-associated_circular_virus-2_contig_1 Depth-of-coverage:37.7075 Taxon:1685746 refseq:NC_029610.1 TTTACGATATTTGTCAGTTATAGTAAACTCAGCTTGAGCACCAAGCCATTGTTTATAAGAAGTAAACTTAGTCCAATCAAAATCATCAAAAATACCATATTTACAATCAGCATGGAGTTCATCCATGTTGAACATGCCGTTCATGTAGAAGTGCTTGTCTAAGGATCTAGCCCAAGCAGTTTTGCCAAGTCTACTTTCTCCGACCAAGATGAGAGACTTGGGTCGAGTACCTGCCTTTGCAAAAGAAAGTAAGTGCAATTAGCCCTAACACTGATACCAACTAGGTTCGG…
Porcine picobirnavirus (segment L)	1	102	22.168	31.1	61.7347	66.3265	>_Porcine_picobirnavirus_segment_L_contig_1 Depth-of-coverage:27.3549 Taxon:442302 refseq:NC_029801.1 CCGAATGACTGGCGGTGGTATGCTCAGAATGAGCAGCTGCTGAGGGACAGTAGTTCCTTTCCGTACAGCTGGCCGCTCGGGAACAAGCTTAACCTTGGCGTCAATGCTCCTGAGGTTAACAAAGGTAGCCTGCCTGGTGTCATGGCTATCTGGACTACTCCTACTTTTGGTTGGAGTGATAATCCTAATTCGCCTGTCAACGTTGCCGCCCGGAACGTCTATTCTTTCGTGCGCCACGCTAATAGTGGACATGCAAACTATGATGCTCCGGACCTCATGCTGTACATGTGCGCTATG…
Changjiang tombus-like virus 9	2	93	17.0449	22.8	55.0685	55.5556	>_Changjiang_tombus-like_virus_9_contig_1 Depth-of-coverage:1.73271 Taxon:1922823 refseq:NC_033161.1 ATCAAAGCCTTCGTGAAATGCGAGAAATATAACTTCACAGCGAAGAAAGATCCGGTTCCTAGGGTTATCCAACCACGTGACCCTAGGTATGGTATCAGTGTTGGTCGGTATGTAAAACCGATCGAGAAAAGAATTTACAAAATGATTGACAAGCTATGGCAAGGTAGCACAATCATGAAGGGGTTAAACATGACACAAAGAGGGAAGGTGATTCTAGGTCACTGGGACTCGTTTGATAACCCTGTGGCGGTTGGTTTGGACGCATCAAGATTTGATCAGCATGTTTCAGAGAAAGCAT…
Synechococcus virus ST4	1	75	0.232491	31.9	80.9976	93.5714	>_Synechococcus_virus_ST4_contig_1 Depth-of-coverage:960.525 Taxon:2734145 refseq:NC_048049.1 TTGTTGAATGAAGCGTATTGGAAGATTAAACGACCAAAGTAACCGTGTGCAGCTACGATGTTGTAAGTTTCTTCTTCTTGACCGAATTTGTAACCATAGTTAGCAGATTCGTTCTCAGTAGTTTCACGGATTAAGCTAGATGTAACTAGAGAACCGTGCATAGCAGAGAATAGAGAACCACCGAATACACCTGCAACACCTAGTTGGTGGAATGGGTGCATAAGAATGTTGTGTTCAGCTTGGAATACAAGCATGAAGTTAAACGTACCGGAGATTCCTAGAGGCATACCATCAGAGAAGCTTCC…
Sclerophthora macrospora virus A (segment RNA 2)	1	75	18.9803	35.7	62.5	60.3175	>_Sclerophthora_macrospora_virus_A_segment_RNA_2_contig_1 Depth-of-coverage:18.3704 Taxon:191289 refseq:NC_005818.1 ATTCCGTTAATGCATAAGAATGATCAGTCAGTGATGGTTCGGCATAAGGAATTCATTGGTGAAATTAAAAGTTCAGTGGATTTCAAGGTTCAGTATTCCTTAGAATTGAACCCTGGAATGGCTGATACGTTTCCATGGTTGTCAAATATCGCACGCAACTACCAGGAGTATAGGTTTAAGGGAGTTATTTTCCATTATGTTCCAACTTCTGGTAGTGCTGTTGCAAGTACCAACAACGCGTTAGGTAGTGTAATGATGCAGACTAGTTATAGAGCAACAGATA…
Japanese iris necrotic ring virus	1	59	6.20329	40.9	57.7519	55.814	>_Japanese_iris_necrotic_ring_virus_contig_1 Depth-of-coverage:14.5917 Taxon:77344 refseq:NC_002187.1 GAGCATTCAATTTACAATTGGTTGTATGATTACGACCCTGAATTGGTTAGATTGCTCCGTATGCAGCTTAGAAATGTTGGAGTTGGGTTTTGTGACGATGGAAAGATTAAGTATTCGGTAGAGGGACGCAGGATGTCAGGTGACATGAACACAGCGCTAGGAAACTGCTTGCTAGCCTGTGGAATTGTTTATTGTTACATGCAGGGCTTGGGTATTGACTACAAGTTCATCAATAATGGTGATGATTGTGGTGTTATA
Synechococcus virus ST4	2	59	0.256238	22.8	81.4655	88.3871	>_Synechococcus_virus_ST4_contig_1 Depth-of-coverage:1.22066 Taxon:2734145 refseq:NC_048049.1 TAATACCCATAGCAGTTAACCAGATACCTAAAACTGGCCATAAAGCTAACAAGAAGTGTAAAGCACGAGAGTTGTTGAATGAAGCGTATTGGAAGATTAAACGACCAAAGTAACCGTGTGCAGCTACGATGTTGTAAGTTTCTTCTTCTTGACCGAATTTGTAACCGTAGTTAGTAGATTCGTTTTCAGTTGTTTCACGAATTAAAGAAGATGTTACTAATGAACCGTGCATAGCTGAGAATAAAGAACCACCAAATACACCAGCAACACCAGCCATGTGGAATGGGTGCATTAAAATGTTGTGC…
Wenzhou tombus-like virus 16	1	58	11.5961	20.3	51.1719	46.1988	>_Wenzhou_tombus-like_virus_16_contig_1 Depth-of-coverage:1570.74 Taxon:1923669 refseq:NC_033426.1 CCAGACACAGTGTATTCGTACTGTTCCATTTCTGCTTTGTTCACAAACAAAGGCATCGCTACATTATACTGCGTGGACATGATGACTGTTCCTAATGCTGTGTTGACGCTGTTAAGTGCGTCCGCTGATGTAGAGTTAAACTCGAATACAAGTCCCTTAATCCGGTAGGACTGGAACGGTGTGCCTATGATGCACAACCATAAACGTAGTGTGACCATCACCCACAGAGAGTATCTGGGTGACATAACAGGTTCGGTAGGATTCGAATCACGTAGTTATGCCATTAATCCCGGATCATCC…
Saguaro cactus virus	1	46	9.38386	22.6	55.4945	46.6216	>_Saguaro_cactus_virus_contig_1 Depth-of-coverage:1466.05 Taxon:52274 refseq:NC_001780.1 TGGTCGGTATGTAAAACCGATCGAGAAAAGAATTTACAAAATGATTGACAAGCTATGGCAAGGTAGCACAATCATGAAGGGGTTAAACATGACACAAAGAGGGAAGGTGATTCTAGGTCACTGGAACTCGTTTGATAACCCTGTGGCGGTTGGTTTGGACGCATCAAGATTTGATCAGCATGTTTCAGAGAAAGCATTAGAGTGGGAGCATTCCATATATGAGATGTTCTACCCCGGTAATGATGAACTGAAGAAGCTGTTGAGATGGCAGAGGGCAAACCAGGGTAGTGGTAGGTGTGAGGACGGTAAG…
Sanxia tombus-like virus 2	1	46	3.9359	58.8	60.7143	65.2174	>_Sanxia_tombus-like_virus_2_contig_1 Depth-of-coverage:1.70112 Taxon:1923386 refseq:NC_033187.1 GTTTCACTATGGAGAGTGAAGGGTTTGTATCTGAATTTGAACATATCAAATTTTGCCAAACTCAGCCAGTCTGGACACCATCAGGTTATGTTATGGTGCGTGATCCAAAAGTGGCTATACCTAAAGATACCCGTACTCGA
Picobirnavirus green monkey/KNA/2015	2	46	21.5583	22.4	66.8478	62.0968	>_Picobirnavirus_green_monkey/KNA/2015_contig_1 Depth-of-coverage:14.9372 Taxon:1961155 refseq:NC_034452.1 GGCCCTCTTTCTGTTCAGCTGCCTCTCAATCAGCGGTTAGAGAGTATTGAACAGTACTACACTGCTCCACTCAAGCAGTCAGAGCCTATAGATGCCCGTGCAGTTAAGGCATTCTGTAGCACACTCACGCCCGTGAGAGGAATAAGACTTCGCTCCCAGGAGTCCACGGTTGAGCAGATGCGTAAGTCAACGAATAGTGGAAATCCATTTT - >_Picobirnavirus_green_monkey/KNA/2015_contig_2 Depth-of-coverage:13.4962 Taxo…
Synechococcus phage S-RSM4	2	42	0.110052	35.1	83.1776	83.0986	>_Synechococcus_phage_S-RSM4_contig_1 Depth-of-coverage:1.44497 Taxon:555387 refseq:NC_013085.1 CCTTGGCTATCAACAACTGATTGGTTGAAGTTGAAACCGTTAAGGTTAAATGCCATAGTCATTACACCAAGAGCAGTGAACCAGATACCTACAACTGGCCATAGACCTAAGAAGAA - >_Synechococcus_phage_S-RSM4_contig_2 Depth-of-coverage:1.0 Taxon:555387 refseq:NC_013085.1 AGAGAAAGAACCTTGTCCGATAGGGTAGATGATGAATACAGCAGTAGCAGCTGCAACTGGTGCAGAGTAAGCTACAGCAATCCAAGGACGCA…
Chicken picobirnavirus (segment RNA 2)	1	37	9.29412	41.9	68.3544	78.8462	>_Chicken_picobirnavirus_segment_RNA_2_contig_1 Depth-of-coverage:21.6831 Taxon:1930304 refseq:NC_040439.1 TGAGGACAGGCAAGCATGGTATGGGATCCGGTTCTGGTGGTACCAATGCGGATGAGACGCTAGCTCATCGATGCCTACAGCATGAGGCTGCTCTCCTAGTTAAGAAGGTCCTAAACCCTCATTCACAATGTTTGGGAGACGACGGTATCCTTAGTTTC
Sclerophthora macrospora virus A (segment RNA 2)	1	36	21.7062	12.9	48.1928	41.5663	>_Sclerophthora_macrospora_virus_A_segment_RNA_2_contig_1 Depth-of-coverage:1.86819 Taxon:191289 refseq:NC_005818.1 TGTAACACCCAAATCGTACATCAGTAAGTTATCCCCCTCAGATAAAGCAACCTGTCTAACATATTGAATATTAAACGGATTCTCTGACGGATTACACTCGATAGGATGGCACGTGGTCTCAAAAGGTGCCGTTTCAGTTGACCAATATTCATTCAACAATTCTCGTTTTGAGTCAGGCGGTGTATCTGTTGCTCTATAACTAGTCTGCATCATTACACTACCTAACGCGTTGTTGGTACTTGCAACAGCACTACCAGAAGTTGGAACAACGCGTTAGGTAGTG…
Human picobirnavirus (segment 2)	1	31	13.8109	23	59.751	50.6173	>_Human_picobirnavirus_segment_2_contig_1 Depth-of-coverage:13.6338 Taxon:145856 refseq:NC_007027.1 CCCTTTTACAGAGGGAAAGCCTTATCGCTGGTCTTGCAAGAGTGGATCAAGCAACTTGAGCCGCTGACAACTCAGTGGCCTTCGTTGTATGACTTTGAAATTGACCTAGCTGGTAAGGTCGGGCCGATGAGCATCCAGTTTCCGCTCAAAGACAGGATAGCTGACATCGACTCTTACTATGACTCTGTTCTCCCAGAGTCAGAGCCACTCTCTGAATTAGCTATCAACGCAGTGAAAATGG
Phytophthora parasitica virus	1	30	4.02345	35.6	65.5629	68	>_Phytophthora_parasitica_virus_contig_1 Depth-of-coverage:591.39 Taxon:1608451 refseq:NC_027197.1 GCCTGAAGAAAAAAAACGTAAATTAGACGAAATACTAATCGAAATGAAAGACATGATTGCTGCAGATCAAAGTGAAGAAGCGTTTAAAAAATTTCCTCGTAATTACTTGACATATGGTGAAAAAATAAAAGCAATGTTGTATCAAAAACGT
Synechococcus phage S-RIM2 R1_1999	1	28	0.0866442	33	86.1842	88.2353	>_Synechococcus_phage_S-RIM2_R1_1999_contig_1 Depth-of-coverage:1017.54 Taxon:869662 refseq:NC_020859.1 TTAGTTACTTCATCTTTAATCAGAGAAACTACTGAAAACGAATCATTAAACAACGGTTACCGTTTCGGACAAGAAGAAGAAACATACAACATCGTAGCTGCTCACGGTTACTTTGGTCGTTTAATCTTCCAATATGCTTCATTCAACAACTC
Synechococcus virus SIOM18	1	26	0.0983719	27.5	81.0651	83.9286	>_Synechococcus_virus_SIOM18_contig_1 Depth-of-coverage:2.34994 Taxon:2734147 refseq:NC_021536.1 TTCGTGAGCCAGTTGCTGGTTCTCTACTATACGGTAACAACATAATCTCTGGTGCTGTAATTCCTTCTTCTGCTTCTATCGGTATTCACTTCTACCCTATCTGGGAAGCTGCTTCTCTTGACGAGTGGTTATACAACGGTGGTCCTTACCAACTAATCGTTGATCACTT
Synechococcus phage syn9	1	26	0.100959	26	81.5642	88.1356	>_Synechococcus_phage_syn9_contig_1 Depth-of-coverage:1.50902 Taxon:382359 refseq:NC_008296.2 ACAATGGTTACCGTTTTGGTCAAGAAGAAGAAACTTACAACATCGTAGCTGCACACGGTTACTTTGGTCGTTTAATCTTCCAATACGCTTCATTCAACAACTCTCGTGCTTTACACTTCTTCTTAGCTTTATGGCCAGTTTTAGGTATCTGGTTAACTGCTATGGGTGTAAGTACGATG
Synechococcus phage S-RSM4	2	23	0.136793	15.5	80.8271	78.6517	>_Synechococcus_phage_S-RSM4_contig_1 Depth-of-coverage:1.56715 Taxon:555387 refseq:NC_013085.1 CCATACCTAAGTCAGCACGGTTGATGATGTCAGCCCATGTGTTAATAACACGACCTTGAGAATCAACAACTGATTGGTTGAAGTTGAAACCGTTTAAGTTGAACGCCATTGTACTAACACCCATAGCAGTTAACCAG - >_Synechococcus_phage_S-RSM4_contig_2 Depth-of-coverage:7.6514 Taxon:555387 refseq:NC_013085.1 AAATGATGAATACAGCTGTAGCTGCAGCAACTGGTGCTGAGTAAGCTACACAAATCCAAGGACGCATA…
Chrysochromulina ericina virus	1	22	0.0411776	20.2	82.0513	95.3846	>_Chrysochromulina_ericina_virus_contig_1 Depth-of-coverage:8.42584 Taxon:455364 refseq:NC_028094.1 AGACTCCTTTTGAATATTGTAGTCAGACAAAGTACGTCCATCTTCCAGTTGCTTGCCAGCAAAGATCAGTCTTTGCTGATCAGGAGGAATTCCTTCCTTATCCTGGATCTTGGCCTTTACATTTTCTATCGTATCCGAGGGTTCAACCTCGAGGGTGATGGTCTTCCCCGTAAGGGTTTTCACGAAAATCTGCAT
Sewage-associated gemycircularvirus 5	1	20	19.6166	8.4	49.2958	38.4615	>_Sewage-associated_gemycircularvirus_5_contig_1 Depth-of-coverage:7.18704 Taxon:1519400 refseq:NC_026161.1 AGCCTTTCGTGATTTATAACGTAATCTTTTGGTGAGACTTCGCACACCGTCGTCCAAAAGACCTCTACCGTAGATGCCGAGAGAACGCTTGCCCATTTCGTAGTTAAAGTTCCTGGAGCGCCGTGGTCACAGTAGTCTCCGTCCTTCGAAACGTAATCAAAAGTCGCCTTAGGATCACGTATACGACTGTCAATATTGGGATGATAGCCGTCAATGTCAAATACACTAGCCAACCGGAAGTTGGGTTTTCGATCGAGTCTGATGAAAGCGTGCAGGTGGAATCCTCCGTCT…
Equine infectious anemia virus	1	16	1.89018	18.1	100	98.1132	>_Equine_infectious_anemia_virus_contig_1 Depth-of-coverage:11.3608 Taxon:11665 refseq:NC_001450.1 TTATCAACTTTGTCCTGAAAATTGGAAAGTACAAAAAATGCAATTAGACATGGTAAAGAATCCAACCCTTAATGATGTGCAAAAATTAATGGGGAATATAACATGGATGAGCTCAGGGATCCCAGGGTTGACAGTAAAACACATTGCAGCTACTACTA
Drosophila C virus	1	16	3.34629	9.2	70	75	>_Drosophila_C_virus_contig_1 Depth-of-coverage:17.4805 Taxon:64279 refseq:NC_001834.1 CGTCAAGTAGAAACAGAGTATTGGGATGGTTACAAAGGACAAAAAATCGTAATATACGATGACGCATTCCAAAAGAAAGATGATAGAGTCACTGGTAATCCTGAATTGTTCGAAGTAATTAGAAGTTGTAACACTTTTCCTCAACATCTCCATATGGCTGCCCTACATGACAAGAATACTTTTATTCAGGCCGAACTTATGATTTATACAACAAATGAAATGGATGTAGATATTTCTTCTTTAACTTTTCCAGAAGCCTTTTTCAACAGAATGTACGAGAACGCCTATATAGTTCAGCCTAAACATCAGT
Synechococcus phage S-CRM01	1	16	0.0655231	24.5	84.6154	89.7436	>_Synechococcus_phage_S-CRM01_contig_1 Depth-of-coverage:1.80476 Taxon:1026955 refseq:NC_015569.1 CTAACATGTGGAAAGGGTGCATAAGGATGTTGTGTTCAGCTTGGAATACGATCATGAAGTTGAACGTTCCTGAGATACCTAAAGGCATACCGTCAGAGAAAGAACCTTGTCCGATAG
Porcine picobirnavirus (segment L)	1	14	10.165	9.2	60.8856	59.3407	>_Porcine_picobirnavirus_segment_L_contig_1 Depth-of-coverage:8.22963 Taxon:442302 refseq:NC_029801.1 AATATTTACTCATTTGTACGACATGCTAATTCTGGACACACGAACTATGAGTCTCAGGATTTAATGATCTATCTTATAGCGATGGATCAGGTGTATAGCATGCTGGCGTTCTGCACTCGTGCCTATGGAGTACTGGGTACCTACTCTCAGACCAATAGGTATCTACCTCGCGCGTGCTTTAATAGCATGCGCCTGGACTTCGACGATTTTATAGTCAACATTGCCGACTTCCGCTATTTCGTTAATAATCTAGCGGTTAAAGTCGGTAGTA
Avon-Heathcote Estuary associated circular virus 22	1	13	12.9445	8.5	57.8755	47.2527	>_Avon-Heathcote_Estuary_associated_circular_virus_22_contig_1 Depth-of-coverage:5.68522 Taxon:1618246 refseq:NC_026649.1 CCATTCGCATTAGGTCTTTATAGTCATTCACCATCGGCATTATCTGTGCATTATGGAATATCTGCATGTATCTACTAAACAGTGTCTTTCCGTTATTTCCATCTTTATCTATTAGTATATCTACGCACCTATCATCGTCTTTTATTAAGTTTTCCTTTAACGTCATTTGCCAAGGTCTCAATTCCTTAATTCCCCTAATATCTCTCGGCACGTACACCTCGTTTTCGTCTGTCCATGGTCCATCAACTCTTGTATCTTCCTTCATTACGTAGA
Cucumber green mottle mosaic virus	1	10	6.22665	4.5	87.8788	90.0763	>_Cucumber_green_mottle_mosaic_virus_contig_1 Depth-of-coverage:6.47633 Taxon:12235 refseq:NC_001801.1 TGCTAATTGGTCATGTGATCGAAGCTATTTTTTCGCAGAAGGCAGGGGTGACAGTCACGGGCCTAGGCACGCTCTCTAGATGGGTGCTTCCGTTGCGTTGTCCAATAATTCTGTAGATACATGTGACGATATGGATGTAACTGAGGATATGGAGGAAATAGTGTTGATGGCAGACAAGAATCACCCTTACATTTCTCCAGAAATGTCGAGATGGGCTAATATGAAATATGGCAATAATAACGGGGCCTTAGTTGAATACAAGGTCGGAACCTCGATGACTTTACCTGCCACCTGGG…
Synechococcus virus SRIM50	1	8	0.0654018	12.6	81.5789	89.4737	>_Synechococcus_virus_SRIM50_contig_1 Depth-of-coverage:1.94936 Taxon:2734122 refseq:NC_031242.1 ACTTACAACATCGTTGCAGCACACGGTTACTTTGGTCGTTTAATTTTCCAATACGCTTCATTCAACAACTCTCGTGCTTTACACTTCTTTTTAGCTTTACGGTCAGTTGTAGGT
Atlauavirus	1	~6	0.0464621	~11	83.0189	91.4286	>_Atlauavirus_contig_1 Depth-of-coverage:11.6046 Taxon:2733092 refseq:NC_026927.1 CTCCTCCAGTAGATATCGATGGTATCCGTGAACCAGTAGCAGGTTCTTTATTATACGGTAACAACATTATCAGTGGTGCAGTTATTCCTAGTTCAAACGCTATCGG
Stx2-converting phage Stx2a_WGPS2	1	5	0.245174	6.3	99.3007	0	>_Stx2-converting_phage_Stx2a_WGPS2_contig_1 Depth-of-coverage:8.01623 Taxon:1226260 refseq:NC_049941.1 ATGGTGCTCTGACGGGTTCGAGTTCTGCTGTGATAACGGAGAGAGACTGCGTGTCACGTTCGCGCTGGACTGCTGTGATCGTGAGGCACTGCACTGGGCGGTCACTACCGGCGGCTTCAACAGTGAAACAGTACAGGACGTCA
Paprika mild mottle virus	1	2	3.74004	1.5	98.3607	96.2963	>_Paprika_mild_mottle_virus_contig_1 Depth-of-coverage:2.04561 Taxon:35281 refseq:NC_004106.1 ATTATGTACACTGTTGCAGGCCCAATCTGGATCTCAGAGATATAATGAGACATGAAAATCAGAAGGATTCAGTTGCAACGTACATTTCCAGACTCAAGGCCAGGAATAAAGTTATACCTGTTTTTCAGCAGGACGCTTTCCAGAGGTACGCCGAAAGGTCTGACGAGGTTGTTTGTTCAGACACTTTCCAGTGCTGCACAAGCAACCGGTACCACTCCGGTAATAGAGTTTATGCAATAGCACT
Changjiang narna-like virus 3	1	2	3.06649	3.2	99.115	96.875	>_Changjiang_narna-like_virus_3_contig_1 Depth-of-coverage:1.0 Taxon:1922778 refseq:NC_033124.1 AGGGATACTGTTGGTGCTCGGTATAAGGAAGATGCGTCTTTCCTCCATGAGATTTTCCAGGCACAAGAAGAACAAACAGAAGAGACCACTTTGTGATCCCCCTGAAATGGTCC

## Sheet: Spiked sewage Total
Assignment	# Contigs	# Reads	Coverage (%)	Depth <br/>of Coverage	NT Identity (%)	AA Identity (%)	Contigs
Parvovirus NIH-CQV	1	10641	81.164	874.9	99.3148	99.209	>_Parvovirus_NIH-CQV_contig_1 Depth-of-coverage:873.992 Taxon:1341019 refseq:NC_022089.1 AGAAAGGATACAAACCTCTATAAGAGAAAGGATACAGGACACATTAATATAACTCGAGACACATTAATATAACTACACAATAATATAAACCGAGACACATTAATATAACACATGCGCAGAACAAAACATAACACTCATTATCCAAATGGCGACCTCCGGCACATTCGTTCCTTTCCACCACGTCGACCGCGAGTGGGATGCCCGCTTCAACGTACCAACGCAAGAAGACCTCGATGTTATCGTCGCTTCCGTCAAGGCCGAAGTCCAAGCTGGTCGGTTCAAGTACGTTCTCGTCTCCGGTGTCGAAGTT…
Human polyomavirus 2	1	3791	100	187.9	100	100	>_Human_polyomavirus_2_contig_1 Depth-of-coverage:186.4 Taxon:1891763 refseq:NC_001699.1 GCCTCGGCCTCCTGTATATATAAAAAAAAGGGAAGGGATGGCTGCCAGCCAAGCATGAGCTCATACCTAGGGAGCCAACCAGCTAACAGCCAGTAAACAAAGCACAATGAGCTCATACCTAGGGAGCCAACCAGCTAACAGCCAGTAAACAAAGCACAAGGGGAAGTGGAAAGCAGCCAAGGGAACATGTTTTGCGAGCCAGAGCTGTTTTGGCTTGTCACCAGCTGGCCATGGTTCTTCGCCAGCTGTCACGTAAGGCTTCTGTGAAAGTTAGTAAAACCTGGAGTGGAACTAAAAAAAGAGCTCAAAG…
Parvovirus NIH-CQV	2	2775	36.9841	499.1	79.3005	76.0638	>_Parvovirus_NIH-CQV_contig_1 Depth-of-coverage:1000.49 Taxon:1341019 refseq:NC_022089.1 CTGAGCTCACTTCATTACCGGTTTTTGCCGCCGCCATGACTAAAAGGAATAGAAAGAGAAGTAGGGGAATATACTCCGTATTTTATTTTGATTACTGAAACATATCGGCTACCATATCATCAACAATCTCATCCAACTCCCAATCTTCAAACACGATCAAGTCTTCCACTGGGATATCATTCTCATCCGCAACTCTCTGGAAACAATCCAACAATCCTTGGCGCTCCACGAAAGTCTGGTCATCCATCCATGAAGCGAGCGCGCCGTTGACCAAGTCATAACGATGCATCATATCCGCAACATCCGTATC…
Klebsiella virus NJS1	10	263	13.8461	9.7	99.5457	99.6628	>_Klebsiella_virus_NJS1_contig_1 Depth-of-coverage:8.14943 Taxon:2734040 refseq:NC_048024.1 TTTAGTGGCCGCTCTTGCCGTAGACTTCGCCGGGGATGCCCTGACCGAGATTTACAAGGCGACCTTGTTCGCGGCTATCGATCTTGGATTGAACGCCAGCGATATCATCCAGGAGGCCAGTCATGAAGAGTAAGACTTCAATAGCCCAAAAACTCATGCGGCAATATAGGGGCATGATAAAAACAATGGATCGGGTTGCACTCCAGCAAGCTGTAAAATATTGCTACCGTGCACCGGACTCCTGGACTTACAGGTTTAAGGATGACTCCGTGATATGGTTCCACAAAGGTAGGGCGCTCATCATCAC…
Human mastadenovirus C	14	51	18.2681	2	99.5585	98.5682	>_Human_mastadenovirus_C_contig_1 Depth-of-coverage:3.14879 Taxon:129951 refseq:AC_000007.1 GGAGCGGGGGGCTTCTGAGGCTACAGAGGAGGCTAGGAATCTAACTTTTAGCGTAATGACCAGACACCGTCCTGAGTGTGTTACTTTTCAGCAGATTAAGGATAATTGCGCTAATGAGCTTGATCTGCTGGCGCAGAAGTATTCCATAGAGCAGCTGACCACTTACTGGCTGCAGCCAGGGGATGATTTTGAGGAGGCTATTAGGGTATATGCAAAGGTGGCACTTAGGCCAGATTGCAAGTACAAGATTAGCAAACTTGTAAATATCAGGAATTGTTGCTACATTTCTGGGAACGGGGCCGAGGTG…
Meles meles circovirus-like virus	1	42	76.7809	6.3	64.932	63.3028	>_Meles_meles_circovirus-like_virus_contig_1 Depth-of-coverage:4.66536 Taxon:1128073 refseq:NC_040362.1 GTCCGCCATGCTAAGAAAGACTGATTCTTTTGATTTTTGAGGGGCAACGCCCCTTGGCCTACTCTGCGACGAGGTGGTTGTCTGGTCCAGTATTACCCAGACAACCTTGTCGCACACATGGACCTTGTCGCACCCCCCGCACCCCGTGCTCCCCGGCCTCGAGCGCAGTCTCCTGAGGCCAAACACTGGTGTTTCACTTACAACAACCCTACCATGTACCCTGACGAGATGATAGAGGAACTCGAAGACCTTGGAGTGACGTACGCAGTATTTCAGCTCGAGGAAGGAAAAAATG…
Phytophthora parasitica virus	2	23	41.0871	3.8	61.5134	58.8477	>_Phytophthora_parasitica_virus_contig_1 Depth-of-coverage:15.6515 Taxon:1608451 refseq:NC_027197.1 GTACGTCATTCCCGATTCTTCCCGGCAATAACCACCTCTCAAGATGACTTCTACCTCTTTTGTTCCATTCCATACCATGGACCGACAGTGGGACGCCCGATTCAACGTGCAAACTGACGAAGACCTTGATCAGCTCGTTGACGCCATCCGGGCCGACTGGGAGGGTGGGAAGCTCAAATACGTCCTGGTCGGAGGACTAGAGGTCGGAACCAGAAGTTATCAAGACGACTACCAAGTCCGACACGTCCACGTCGCCGCCGTCTTCCACAACCGAGTGAGCAAGAGAAGCATCCTCAAGA…
Porcine associated porprismacovirus 8	2	19	45.3775	4	56.7276	50.8721	>_Porcine_associated_porprismacovirus_8_contig_1 Depth-of-coverage:3.77902 Taxon:2170124 refseq:NC_024775.1 TAGATCGTGCGAAGTTTTATTTATATACCCGTGAATTCTTGTTAAGCAACTACCTAAACTAGTTGCGGAGGTTAAGCAAATGGCTTACAGGTCTTATAGAAGGCGCTACTACGGTGGCAGAAGGAATTACAGAACTTACAGGCGCAGGTACTACCGCAGGTGATACCATGGTTACCGTTCGCGTTTCCGAAACCTACGACCTTTCCACCAAGATTGGCAAGATGGGCCTCGTCGGAATCCATACTCCCGATGGTGACCTCGTAGATCGTATGTGGTCTGGTCTCATTCAGA…
uncultured phage WW-nAnB	2	10	15.9435	3.3	83.4635	81.9923	>_uncultured_phage_WW-nAnB_contig_1 Depth-of-coverage:1.61736 Taxon:1074044 refseq:NC_026582.1 TTAGGAAGGCGGTTGACGGATGAGTTTTTTTGACTTCTTCCAGTCCGTTATCGGTCTTTTTGGTAACGGTGGCGAGTTCGTTATCATTGTTGTCATTTTCCTCGTTGCTCTCGGTGTCTACAATTTTGTAAAGGATTTGTTACCATGGTAGATTTTGTTGCTACTCTCGGAGTAGTTACTTCGTTTGTCTATAAAGTGCTTAATATGCCGTTTTTTCATTTGGGTACTTATGGCGGTTTAGTCCTTATGCTTTTTCTGCTTACTCTTGTTGGTTTCGTTCTTCGCGGCATTTGGAATGGGGGTG…
Ungulate erythroparvovirus 1	2	6	19.1176	1.5	88.2413	97.2393	>_Ungulate_erythroparvovirus_1_contig_1 Depth-of-coverage:1.63562 Taxon:1511905 refseq:NC_037053.1 GGCATTCGAGGACGAAGCTGGACGGCGTTTCTCCGCAACGCAGTTGCAGAGTGGGCACGCACCACCGTCCATCTGAACTACGCCGATTCTATTGACATCCCACGGAACACTCACGGAAGAATCCTAGAAGCGGACGCCGACTTTGTATTCAGGTACCTGGCCCCCAAACTTCCACTTAGAGAGGTCACCTGGGCATGGACTAATGAGGACCAATTTAAACCCTTTGCTCTCTGTGAGCCTAAGCGACGAGAGCTTATTCAGCGAGCTACAGCTCAAGATCGAGCCAATGGCCTAGATGGC…
Hudisavirus sp.	1	6	24.6809	2.3	69.7248	67.6471	>_Hudisavirus_sp._contig_1 Depth-of-coverage:2.80993 Taxon:2021738 refseq:NC_035475.1 TTTCGCTGTGTGCTTCCAATTTTGGCATGTAAAAAGCCACATTTCAACTGTCCCTCCCCGTATTTAAACCCTCTCCTAATTGATTCTTCTTTAATTTTTTATTTCTTAGCACATTTGTGAGTGAGTGATCGTGTGCCTACCCAAATGCCTGGCTACTCTTATCGGTACAGACGCCGCTATGGTCGTCGCTATTCACGGTATCGCCGCTATGGTGCGTACTCTCGCTATCGCCGCCGCCGCTCTGGTACGTCGTCTACTGCGTCGTCCCGTGGTCGCATCCGTGTCCGCGTCCCAGTCCAGCAAGTGTTGTCCA…
Sewage derived gemycircularvirus 3	1	4	19.2827	2.4	99.2754	97.8261	>_Sewage_derived_gemycircularvirus_3_contig_1 Depth-of-coverage:2.46189 Taxon:1985409 refseq:NC_026162.1 ATCAGTGGTCTAACACTACCGCTGATGGTGGCTCTAAGCCAATTACCAATGGCATTGTCACACTTGCAGGCCCCGTTGGTGGATACTTTTACTGGCAGGCTACTGCCCGTACACTTGATCAAGGACCAGGCCAGATCGGCATAGTCTCGGATGAGGCTACCCGTACTGCTACTACTTGTTTTATGCGAGGATTATCCGAGCGTATTGACATTCAAACTAATTCTTCGCTGCCTTGGCGTTGGCGACGTATTTGCATTACTACTAAAGATAACAACTATGATCATTCCGATCTTG…
Rhinolophus associated gemykibivirus 1	1	4	25.2753	1.9	72.8814	71.4286	>_Rhinolophus_associated_gemykibivirus_1_contig_1 Depth-of-coverage:1.7758 Taxon:2004965 refseq:NC_026807.1 GATCTGTGCGATACTTCCAGTCTGCATATTTTTCCAGAGAAGGAAAGGAGGTGCACAGAGATCGTGGAGCATGTGCCAAGAGTGCTTCGAAAAATTCTGCTCTGCTCTCTGAAGCGACAATGTCAGGCCAAGGATCTCCTCTCTGTGTTTGTAGTACTCCGGACTCGGGCCGTCCAAGTCCTCCTGCAACAATGTCACCGTCTTTGCACGCATAGTCGAAACCACTTTGTGGTGTTGTGTGCGTAGGTGAAATATTTGGGTGACGGCCTCCAACATCGAAAATGTCGCTGC…
Assignment	# Contigs	# Reads	Coverage (%)	Depth <br/>of Coverage	NT Identity (%)	AA Identity (%)	Contigs
Acinetobacter virus AP22	11	20759	9.97478	1122.3	64.8788	64.1704	>_Acinetobacter_virus_AP22_contig_1 Depth-of-coverage:9.40421 Taxon:1915209 refseq:NC_017984.1 ATGGCTGAGTTGAATTTAACTCCCAAGCAAGAGAGTTTTTGTCAGTTGTATATTGAATTGGGTAATGCGAGTGAAGCTTATCGTCAGTCTTATGATGCTGATTCAATGCAGAGTGATACAGTTAATCGCAGGGCAAAAGAGTTGCTTGATAACGGCAAGATAGGGGCAAGGCTTGATAAGATTAGAAAAGAACATGCGATGCGTCACAATATTACTGTTGATTCGCTCCTGATTGAGCTTGAGGAGGCGAGAAAGACTGCCCTTGATGCTGGGAAGCTGGAGAAATTACAGGTCGCTGCTGCGG…
Erwinia phage PEp14	12	19286	12.8751	617.9	62.2426	60.8882	>_Erwinia_phage_PEp14_contig_1 Depth-of-coverage:1.89841 Taxon:1131315 refseq:NC_016767.1 TTCCACTTTTACGCATGGTGGCCGGAGCCGAAGTACCGCATGGACGCGAGCAATATTCCAATCAGTGCCGCCGACAACAAATATCTTGATGATGTGCAAACCAAAGTCGAGTTGACGATGGGCATTGATTGTAAAATCGACCCTGACCAACGCGCTTGGTATGTGATGACCCGTGACAATGACTTATCAGGCGACCATTCCAAAATGTGGCAGGAGTATCCATCCTACCCCGAAGAAGCGTTCCAAGTGGCGACCGATGGTAACTATTATGCCAAGGATATGTTGACGCTACGGCAGCGCGGTGGTGTC…
Lentibacter virus vB_LenP_ICBM2	6	15847	11.1228	879.4	60.2951	58.9168	>_Lentibacter_virus_vB_LenP_ICBM2_contig_1 Depth-of-coverage:82.4647 Taxon:2301529 refseq:NC_048671.1 CTCTGCTTGGTTTGGTTAGCTACGAACTACAAACGAATGTCATTCGTAAGGACTTGATCGAGGAAAAGAATCTAGAGAGAGAGGTAAAAGAAACACTTAAAAAGTTTGGTGATAGTGAACGTCTTTACCAGTTTAAGATTGCACTTGATGCAGATGTTGACGATATTGTAGAGGAGGTAAGATTCCTAGCTACAGCTATGGGAGTAGACTTCTTCTTCATTGAACCTATCCAGGATTTTATCTCTGGTGACACCTCAACTAAAGAGAACAAACTAACTGACCTTGTTAATAAGCTAA…
Ralstonia virus RP12	40	11215	6.6619	152	63.0223	59.4156	>_Ralstonia_virus_RP12_contig_1 Depth-of-coverage:16.2945 Taxon:2560700 refseq:NC_041911.1 CTTCTTTAGTCTATCTTTTCGACCAATAGCTTCCTCAAAAGACCACCCAAGCCTAAGCCGCCCATAAACTTTGTACAAAACAAGATTCAGTTCTCGACACCAAGCCGATAAAGACTTCTTCACGCCATCAATCTCATAAATCAAATTGTTGCTCCGATTGTTAGCTTGCTCTTTCTTCGTTCCCCAACGACAGTTTGATTTTGAATAACCTTTGTTGTTGTTCTTTCTGTCCAATGTCAGTCCTTTTGGTGGTCTGTCGCCCATATCGTTATAAAACCCCGCAAAGGATTTGTTCCATTTTTTACAAA…
Ralstonia phage RSK1	8	9560	10.6076	565.1	60.638	53.3708	>_Ralstonia_phage_RSK1_contig_1 Depth-of-coverage:559.209 Taxon:1417599 refseq:NC_022915.1 TATCCATGGCAACAAGAGTTCATCGCTGACACGGCCACGCATTCGCAAGTCTGCCTGATCGCGGCAAACAGGATTGGCAAGAC - >_Ralstonia_phage_RSK1_contig_2 Depth-of-coverage:559.209 Taxon:1417599 refseq:NC_022915.1 CAGGGCCAGCATGCGCTGATGGGCGACGGCGTAGACTTCTTTCACATTGACGAGGAGCCGCGCGACCGTGACATATTCCCGCAGGTTCTGGTTCGAACAGCTACCGGCGACAGAGGCAACGGCGGGCGCGG…
Stenotrophomonas virus DLP5	11	7843	6.28638	325.2	64.2093	60.503	>_Stenotrophomonas_virus_DLP5_contig_1 Depth-of-coverage:2.40307 Taxon:2560782 refseq:NC_042082.1 GGGCGATCTGGCCGCTGGTGGCCGCCTGAACCCCGAACAGACCAACAGCTTCATCCGCACGCTGATCGACACCCCGACGCTGCTCCAGAGCGTTCGGACCGTGGCGATGAATGCGCCCGAGATGAAGATCAACAAGATCGGTTTCGGCTCGCGGGTCCTCCGCGCAGCCACCGAGTCGACGGCTCTGTCGTCCGGTGACCGTGTGAAGCCCGATCTCGGCCAAGTCGCTCTGTCGACCAAGGAAGTGATCGCCGAAGTGCAGATCCCCTACTCCGTGCTGGAAGACAACATCGAAGGCGGC…
Acinetobacter virus AB1	20	5675	19.108	165.8	62.6217	58.5851	>_Acinetobacter_virus_AB1_contig_1 Depth-of-coverage:11.8612 Taxon:1915208 refseq:NC_042028.1 AACCTCAGATTTAATACTTCTCATCAGTAAAGCAGTTTCCACCAACGGCTTGTCAAATCCCTTCTTCGCAATCGTATAAGCTGAGTTAGGCGGATCACTCCAAGTATTAATCGATTGAACAATCTGCTCTTGCATGTGAACACCAATCAATCCCATGACTTGTTTAGGGTCGTTGTGCATCTTCATCAAATTCTGTACAGATAAAACCCAATTCTTTTTCTGTTCTGAAACCGTAGTGCGAAAGAAAGCGCGGACAGGGGAAGTGCGTGTACCATACTCATTCCAAAAAGCCACCATTGCTACAG…
Shewanella virus Spp001	9	5484	17.3988	145.6	58.7337	56.5162	>_Shewanella_virus_Spp001_contig_1 Depth-of-coverage:116.38 Taxon:2733978 refseq:NC_023594.2 TGAAACCGTTTACACCAGTTACAAGAGCCAAGCCCATCTTATCGTTCATCAATGCCTGAATTGGGTCGAAGGTAGCACGGTTGCCACTCAAGCCAGTGTTCTGCGAAAGGATTGCACGACTGTTTAGAACCGCGTTGTAATCACTGGTTTGCAGCAAGGTGAATACAATACGACCAGAGCGGTCAGCAATAGTTGCAACAGACATTTCACCACGAGCACCAATTACTTTCGTGTGTTGCACGTTAGTACGGCCTGCAGAAATGATACTGTTGTTATCCGTAAACCCGGTGACAGGAATACCGTCGA…
Sinorhizobium phage ort11	11	4570	8.97274	169.1	64.0822	64.2258	>_Sinorhizobium_phage_ort11_contig_1 Depth-of-coverage:3.98734 Taxon:2599764 refseq:NC_049469.1 TCGTATGGTCTGTCTGAAGCTGGATACGATCTTCGGATTAAGCAGGATGTCACTTTCATCAAAGATGCTTTTGGTGATCGTGTGACTGTCCGTGGACCAGATGGGCCTGAAGAAACCTTCTTTGGTTCTTTCTGTCTGGCTTCCAGTATCGAGGCATTTGATATGCCAAAGAGTCTGGTAGGAGTTGTTCACGACAAATCAACATGGGCAAGAAAAGCTTTGAGTGTCTTCAATACTGTGGTGGAGCCGGGATGGAAAGGAGAGTGTTTGACACTTGAACTAGTCTTCCATGGCTCAGGCATT…
Ralstonia virus Ap1	14	4207	24.0997	98.3	59.7217	55.1763	>_Ralstonia_virus_Ap1_contig_1 Depth-of-coverage:14.4189 Taxon:2733892 refseq:NC_047800.1 TGAAGGGCTTGCAGAAGGGTAACAATGTAGCAGTCTGCGCACCTACTGACCAAGGTAAGAGTTCTCTACTGTGTAAGATGGCGGTGGCCTTCCAAGCGCAAGCCAAGACTATCTATCCCGGTGAGCGTACGTTGTACCTTGTGAATGAGGGTACAGCGGACAACATCCAACGCCGTTTGTATCAGACGGTGTTGCAGCAGACTCGGGTAGGTATGATGCAAAGATCGAACGAGGAACTTGAGGCCGCGTATATAGCTGTCGTAGGTGCCCGTGACGCGATCAAGGCTATCAATATTCACGGTAAGAACG…
Acinetobacter phage phiAC-1	18	3919	17.0423	133.3	62.802	59.7329	>_Acinetobacter_phage_phiAC-1_contig_1 Depth-of-coverage:12.4648 Taxon:1229760 refseq:NC_028995.1 CAACTACTATGAAGATGAACAGCATTGAGATTGCAGAACTGGTGGAGTCTCGACACGACAAGGTTAAGCAGTCTATTGAACGGCTGGTTGCCAATGGTGCAATCTCACAACCCCCATCGGGGGAAGTCAGAGTTCAACGTGAGCGTCGTGCTGAGTCAGTTGTACTCAAGTGTACACTTTCACTGGTGAGCAAGGTCGTCGAGACAGTATTGTAGTAGTTGCTCAACTCTCACCACTCTTTACTGCACGTCTTGTTGACCGTTGGCAAGAACTGGAAGCTAAAATGATTCAATTGACTAAG…
Curvibacter virus P26059B	21	3569	55.3502	39.3	67.3963	68.2304	>_Curvibacter_virus_P26059B_contig_1 Depth-of-coverage:3.94659 Taxon:2733926 refseq:NC_048055.1 TAGACGATGGTGTTGGTTACGGTAGCAGCAGTGAAGCTAGCGGCCGGATTACCGGATGCGTCTTGCAGGCGCTTGGCTGCGGTAGCCGACTGGGTGTACGCAATGAATACAGGACCCGCAGCGAGAGCTACGGTAACATCCACATGGACAAAGGGACCGTCGATGGTGACCTTCTCTACGGTACGCGCCTGACCTGTGACCACGAAGTCGGTCTTATCTGGCACGTTAGCCTTGTTAAGACCTTCATTGTACGTCAGCGTGATCCGCTTGGTATTCGTGGGGGTTGCGCTACGGGTAGCGATA…
Brochothrix phage NF5	4	3504	6.59757	360.4	69.0204	71.0429	>_Brochothrix_phage_NF5_contig_1 Depth-of-coverage:435.216 Taxon:764561 refseq:NC_015252.1 GAGGTGATAGAAAGTGGGTAAACTAAGTCTTAAACAACAAATATTTGCTGATGAGTATATCATCACTGGAAATGCTTATCAGTCAGCAATCAAGGCGGGTTATAGCAAGAAATACGCTAAGGCTCAATCACATAAATTGTTGGAAAATGTTGGAATTAAATCATATATAACAAAAAGATTAGCTGAATTAAAAAAAGAGCGAACTCTGACGATGGAAGAGGCGATTGAGTTAACTAGTTCTATTGCAAGAGGTGAGCCTCAGCACTTTGAGAAAGTAGTACGTGATGCTGAAACAAATGAAATACTAG…
Lactococcus phage Tuc2009	5	3446	8.55086	265.3	67.8277	70.1382	>_Lactococcus_phage_Tuc2009_contig_1 Depth-of-coverage:17.7215 Taxon:35241 refseq:NC_002703.1 TCAAATATGAAACATATAACGATCATTTTCAAAATTACAAGAAATACAACATACCAAAAGCTCAGTTGATTATTGCAGATATTCCGTATAATCTTGGAGTAAATGCATACGCTTCATCAAATGCAAGTTGGTATGAAGATGGCGACAACAAAAACGGTGAATCAAAACTTGCAGGTAAAGAATTTTTTGATACCGACAAAGATTTTAAAATATCTGAGTTTTTACACTTCTGTACTAAAATGCTAAGACCAGAACCAAAAGAAGCGGGTAAATCACCATGTATGATTGTTTTCTGTGCTTTTGAC…
Pseudomonas phage Littlefix	10	3381	10.1489	112.8	62.4123	58.4369	>_Pseudomonas_phage_Littlefix_contig_1 Depth-of-coverage:104.626 Taxon:2079289 refseq:NC_048697.1 CAGCACCAATGGCTTGCCATGTGGAACCATACGATACCACTGTAACCACAATAGCAACGATTAGCATGAAGTACCTGAACCACCCTTGCTGATACCACTTCACCTTCGTGACTACTTTACTGTTGAACACGTACTGCATAGCACGAGAGTACAAGTTCTCCTTGATAGGGAGACTGTATCCACGCACGATTGACATATCGATTGGAATCAGCAGCGTGGTGTCG - >_Pseudomonas_phage_Littlefix_contig_2 Depth-of-coverage:105.096 Taxon:207…
Lactococcus phage BM13	2	3054	3.10256	802.5	58.8113	62.069	>_Lactococcus_phage_BM13_contig_1 Depth-of-coverage:689.862 Taxon:1229751 refseq:NC_021861.1 ATGAAACGATCCCATTCTACAGGCTATCGAACAACAGCAAGGAATTAAGCGACCTGGAACCAATCAAAGCGCTGATCGATGATTACGACCTGATGGCGTGTTACTTATCCAATAACCTGCAGGACTTTTCCGAAGCGATTTATGTAGTCAAGGGATTCCGGGGCGATGATTTAAGTAAGCTAAGGCAGAATATCAAGGCGAAGAAAACCGTCGGCGTCGGATCAGATGGGGGCGTGGACATCCAGACGGTGGAGATCCCGACCGAAGCACGCAAAACGAAGCTAGGCATCGACAAAGAAGCCATTT…
Ralstonia virus RSL2	38	2955	9.89095	33.7	64.3103	62.3505	>_Ralstonia_virus_RSL2_contig_1 Depth-of-coverage:1.89082 Taxon:1980925 refseq:NC_028950.1 CGTAAATCATTCGGGTGTTTTTCTTATTAGCCATACTCACACCCAGTGTATCAAGAATGTGGTAATAAGCACCGCAGCATTCACGCACAATCTTGCGTGCATTAGAACCTTCCAGGATTTCATCTGGAATGCCAGACACCTGAACAATGCTAGTTGGCACATATGCAGTCGTAAGGAAACGACGACCAATACGTGTAAGCTCATCTCGAATGTCTTGTACAAGGAGCTTGTCTTTAATACCATCTAACCAGGTTTCAAATTCAGTAACGTTATTGATTTCCATCGAAACTTTCACCATGGAGTATGGT…
Pseudomonas phage PA11	12	2940	17.041	87.5	62.2225	59.5406	>_Pseudomonas_phage_PA11_contig_1 Depth-of-coverage:3.61711 Taxon:347327 refseq:NC_007808.1 GGTCATAACATTCAACGATTTGATATTCCAGTCCTTGAAAAACTGTTAAAGATAAAAATTAAAGCTAAGCTTGTAGATACATTAGCTTTGTCTTGGTATTTAGAACCTGAACGTGTTAAGCATGGATTAGAAGAATGGGGAGAAGACCTCGGTATTGCTAAGCCTGTCGTTAACGATTGGAAAAATCTAACCGTTGATGAATACATTCATCGTTGTTCAGAAGATGTTAAGATTAATACAAAGCTCTGGAAAAAATTCAAGAGCCGTCTTGCAATTCTATACGGTGATTGGGAAGAAGCTAAGGAGT…
Flavobacterium phage vB_FspS_snusmum6-1	8	2866	14.2208	128.9	68.731	70.7147	>_Flavobacterium_phage_vB_FspS_snusmum6-1_contig_1 Depth-of-coverage:14.1103 Taxon:2686273 refseq:NC_048841.1 ATTTTGTGTTTCTGAAAACTATTTTGGAATAGTCTCTAAGATTCTTGACTTAGCAATCTCAAAATACTTCTCATCTTTCTCGATACCAATAAAGTTACGGTTGAGATTTTTACAAGCTACTCCTGTAGTGCCAGAACCCATAGTAAAATCTAAAACTGTTTCATTTTCCTTCGTATACGTCTTAATTAAGTATTCAAGCAAAGCTACAGGTTTTTGAGTTGGGTGTAGTTTACCTTTTTGATTAGCGTTACTAAATGTCAGTAAGTTGGTAGGGTATTTCTCGGTATA …
Alteromonas phage vB_AmeM_PT11-V22	6	2742	3.79797	196.5	62.6955	59.2498	>_Alteromonas_phage_vB_AmeM_PT11-V22_contig_1 Depth-of-coverage:2.26715 Taxon:2704031 refseq:NC_048847.1 ATGCTCCCTCGTGAGAAGTTCATGTTGTTTAGTTGGGATAGTAAGAACAATGACCCTACCGGAACGAGTCCACTAAATGCTTGCTATAAAGCATGGAAAGAAAAGATTCTGATCGAGAGTTATGAAGTCACTGACGTAGCCAAAAGTTTAGGCGGCCTCATGTGCCTGCGCCTTCCTGTTGACCATATGAACAAAGCAGCTAGTGACCCTGAGTCTGACGAGG - >_Alteromonas_phage_vB_AmeM_PT11-V22_contig_2 Depth-of-coverage:9.63…
Ecklonia radiata-associated virus 1	1	2377	22.8629	998.3	45.3333	37.5	>_Ecklonia_radiata-associated_virus_1_contig_1 Depth-of-coverage:10.8837 Taxon:2480191 refseq:NC_040707.1 TTAAAGCTGCTCTTAGCTCTGATCTGTCTTAGACTATTCTGAGATTCTCTCCAGTGCCTTACTTAACGTCTTCAAATAGAGTGTTGATTGAATACTAAGATGTAATGAAAAAGATTCTGTACATAAGGGGCACCGTACTGTTCTTTACTTCCGCAGTTATGGCATATTTATCTGCCCAAATCTTAAGCGCGTGTCCTGACTAGTTGTCTCTGTAGTCGTAGTCGTCCAAGAGGACTGCTGGCTCTCCTCCGTATCCATCCCACCACTTCTCTGCTGGCTTGAGGAAGAGTTTG…
Acinetobacter virus Fri1	9	2240	22.9566	58.5	61.9896	57.9163	>_Acinetobacter_virus_Fri1_contig_1 Depth-of-coverage:8.78871 Taxon:1985712 refseq:NC_028848.1 AGCCTATACTGTACTTGGTTCATGAGGGCACTGCTGAGGCGCTTACACCGCGCTTCTACGGTACTGTATTAGGTAAGAACAATACGGAGCTTCTGGAACTTCACCATGCAGGTAAGTTGATTCCTGAGTACGAACGTATTGTTGGGTTCAAGGAGCATGTTCGCTTTGTGAACATCCATGGTTGGACGCTCGGTAAGGTAGCACGGTATATCAGTAATGCAAGACCTCACGGGGTTGTTACTGATATGACTGGACGTATACGAATCAACAGCGGTAATAGTAACGACATACAGCAGCTTGAGGA…
Acinetobacter phage Presley	26	2174	18.1175	39	61.3858	54.5826	>_Acinetobacter_phage_Presley_contig_1 Depth-of-coverage:11.3311 Taxon:1406780 refseq:NC_023581.1 CTTAATGTGAAAACACTTAAATTCGTTGATGATGATCCAGCTCCTAAAGTTAAAGTTGGAGTCCTCATTAAAGAATCTAGTTTCCGTGAAGCCAATCTGATCAAGTACTATGTGCAACCTCTAGTTGATGCCGGCATTCCTCGTAAAGAGGTTGTCGCATTCAGCTTAGAATACACACAAGCAGGTAAAGCACCTACACACTTAATCAAGGACTACGTTTAGGTACTTGGTTACAGTCTTTTAAAGATGCAGGTGTTACCTACTTACTATGTGCTGATTCAGCTTACTTCAAGGCACTTAC…
Ralstonia virus RSB3	18	2149	25.055	48.7	61.9518	57.3744	>_Ralstonia_virus_RSB3_contig_1 Depth-of-coverage:29.4494 Taxon:2733922 refseq:NC_022917.1 TCCTAGCCGCACTGGCTAATCGCCGGCGCTTCAAGAGCCTGCGCCACTCCGTACCCACTGGCATGATCGAGGCGGACACGCAGATCATGCTGGCGTGGTATGAGGCGTATTTTAATACCTTCCCCGACCGACCGGACATCGCGGTCGATGAACTCATCAGCCTGATCCGCCTGCGCTCGCAGAGCAGTACCCCTGAGCAGATCGCCGTCACCCTGCACCTCGCAGAGAAGCTGCGTAAGCCGGTGGACCACGAGGTCATCCAGGGTCTTGTGTCGCAGTTGCACGAGCTGGACCTGTCTGGCCGTGCA…
Acinetobacter virus AbC62	12	1980	12.6817	87.6	62.5176	59.9785	>_Acinetobacter_virus_AbC62_contig_1 Depth-of-coverage:5.82387 Taxon:1915206 refseq:NC_024785.1 GAAAAGGAATTAACCTGATTCCCTGCCAATCTGCATTTCAGGTTATTCAATGAGGATTGGATTATGTATTTATGTTTCGGAGTTGGTTTTAACGATGGGTCTAGACCAGCGAAAATTAATGGGAAAAATTTAAGAGAATACACTTTGTGGCGAATGATTATAAATCGCTGCTTCAATGAAAAATATAAAACAAAATACCCAAATTATGCTGATTGCAAAATGGATGAAAGATTCCTTGATTATTCGTATTTCTATGAATGGTGTACAATCAAAATTTAATAAGCGGTGAGCACACATTCCAAT…
Pseudomonas virus VCM	21	1935	10.7194	46.2	59.3998	55.044	>_Pseudomonas_virus_VCM_contig_1 Depth-of-coverage:3.51406 Taxon:2560685 refseq:NC_029065.1 TAGGCCCGCTCGAAGGTGTTTTTGGCGAAGAAGACGGAACCCTTCAGGCCGTGCTTAACCGCTTTTTTACGATACAACTCCCAGGCCTCAACCTTCACACCATCAGCTCCTACCCAATTACCCGAGGCGTCGTAATTCGTCGCCACTACCACAGAACGGACGCCGAAGTTCGCCATGGTGTCACCGAAGAACTTCATAGACTTTCTGTCGAAATAGTGACTTTCAGTCCCTCTGTTCTCTACGTGATACTTCAATTCGCTGGGCGTCA - >_Pseudomonas_virus_VCM_contig_2 Dep…
Bdellovibrio phage phi1402	6	1788	28.8329	66.1	59.319	57.0458	>_Bdellovibrio_phage_phi1402_contig_1 Depth-of-coverage:22.4529 Taxon:1035662 refseq:NC_015721.1 TTATTAGGTGCCCGGGGATATGGAAAAACCGATTTCGTGACGATCATGGGGACCGCTTACGATCTTTATATGCATTTCGTGACGGGCCAAGATATGTCCGAACGAACAAAGCTCATTATTACTAAGTCAAAGTCCAGAAATGCCGCTATCGTCGAAGAAATTAAAAACTCCCTTGAAAAGAACGGGGTGCTTTTAGACAAGGCAAACACAACGATCATTCGGGTCAAAGGTTTAATCGGGCAAGATCATTCAGTCGAAGCCATCACGATCAAGACCTCAATGCGGGGCCGTCACCCCGTGCG…
Arthrobacter virus Circum	9	1779	12.0508	63.5	59.4564	55.8536	>_Arthrobacter_virus_Circum_contig_1 Depth-of-coverage:2.473 Taxon:1982089 refseq:NC_041948.1 TGAATAAATGCTATTCAGAGCTTATTCAGTTTCCAACCTTTCGGGAACGGTTCGATTATCTGTTCATTGGGAATGGCGTTGGATATGAAAACTTCGGGTGGAGACGTTATCTGAATCAGGTGCTTTATCATTCACCAGAATGGAAACAGTTCCGCAACCGAGTCATCATTCGAGATTGTGGGTGTGATCTGGCTTGTGAAGGATATGAGATCTTTGAGCCGATTACCATACATCATTTGAATCCAATCACCTATGATGACA - >_Arthrobacter_virus_Circum_contig_2 Dept…
Acinetobacter virus AB2	9	1681	10.4386	92.4	62.7917	60.7489	>_Acinetobacter_virus_AB2_contig_1 Depth-of-coverage:183.541 Taxon:1915207 refseq:NC_041857.1 TAGTGTTGTTTAATGTAGCGCCACCCACTTCCGATAAGCCTAACGCATCCGCAGCAGTACCCGAACCAAAGCTGATGCTAGAGGTTAAGCCTGTTGTGCCCGAAGCAACAATGAACGCTTGCAATTGGGTATCAAAAGTTACAGTAGCGGTTAATGCTGTGCCGATTAAAGTTGCAGCATTACTAAATGAAGTAGCAGCAGAAAGGTTTACTGTACCTGTTTTCAATGTGCCGTTAATGGTTACGCTTAAGGTGCCATTAACTAACTT - >_Acinetobacter_virus_AB2_contig_2…
Burkholderia phage KS9	7	1636	7.34911	141	61.1491	58.4789	>_Burkholderia_phage_KS9_contig_1 Depth-of-coverage:3.17766 Taxon:335797 refseq:NC_013055.1 CCGCTGCGACTCTCAAGCGAGCGGATGCATTCGACCTGCTCGATGCGCGGAAGGCCAAGCCAACGGCGGCGGCAAAGCTGCGTTCACTGCTGGGCGGCGCGTGGGATTACGCGCTCGATGTCGGGCGGCTCGATGGTGATGTGCCGAATTGGTGGCGTGTTGTCATGAAAGGTCGGCTCAAAAGCAAGGGCAAGGTCATCGGTGGTGTGCACCTGGGCCGCAACCGCCGCACGCTGCAGCCTGCCGAGGTGGGCCAGCTGCTAGCCTGGCTGCCCAACATGCACGAGCTGGGGCGAGATGCGACGCA…
Pseudomonas virus F116	17	1625	18.5904	33.7	65.7908	60.0695	>_Pseudomonas_virus_F116_contig_1 Depth-of-coverage:9.58733 Taxon:280701 refseq:NC_006552.1 CCTCCGCCACCGCATCCGCCTCGCTGATCGCCTGCAACCGTTCCACGCGCACGTCGGTGATTTCGAGGGTGATGCGCGACGCCCAGCGCGGCATGTGGATCGAAGGTCGCCAGCTTGCCT - >_Pseudomonas_virus_F116_contig_2 Depth-of-coverage:8.6017 Taxon:280701 refseq:NC_006552.1 CAAGGGTCATTTGCCCGTGCAATGGCGGTCATAGGTGGTGGTGATACGCTGTTACCGCACATATGCACTTGATCTGATTTAGTGAGTGGTTGC…
Acinetobacter virus AbP2	17	1613	14.7577	60.4	64.5353	60.5596	>_Acinetobacter_virus_AbP2_contig_1 Depth-of-coverage:5.27188 Taxon:2560264 refseq:NC_041998.1 TATCCGCTACACGATTCGTCCAACCTTTGCCATATGTGGACCATGTTGAAAGTGATGTATAAAACCTTAATCGCTCAGCGGTCAAGGTTAGAATCACATCATTTAGATCATGAGCGTTTACAGCTTCCATGGTTTTGGGACCAATAACTCCATCCGCAGTTACACCAACCGCTTGCTGCAACTCCATTACTGCCCGCTTCTTTCCTGCATTAATTGCGAAATCCCATAACTGAAACGTGATAGCGGAATGTAGACCATTGCCGCCCAATTTATCCCACCAGTCTTTTTTGTAGATTTCCTTGGC…
Acinetobacter virus LZ35	6	1592	6.06884	148.2	63.8714	60.1985	>_Acinetobacter_virus_LZ35_contig_1 Depth-of-coverage:51.8287 Taxon:2560267 refseq:NC_031117.1 GGTGAATCTTGAAAGCAACAAAAATACCTTGTGAACACGATTTATTGAGCAGTAATCATTCTGCATGGGCTGATGCTGTTATGCGTTGCAAAACGGGACATCCGTATTGTGGTGCAGATGGTTTTTGTCATGCAGGTGGTGAGTGTTTTGTGGATCAAGAACTTACCAGAGAGCAGGCAATTTTAGAAGTAGATCGCTTGGCGCAAGAGCTTCATAGCCTGAAACGGAATAATGATCTTTTGGGGGCATCAGCAGAAAGCCTAATTAAGCAACTTGAATTAGCCATAAAGCAAAACATTGAAAA…
Acinetobacter virus WCHABP1	19	1590	14.5245	60.1	63.0924	59.6631	>_Acinetobacter_virus_WCHABP1_contig_1 Depth-of-coverage:2.78609 Taxon:2560272 refseq:NC_041966.1 TTAAATTGTTTGCTACTCGATTCATCCAGCCTTTGCCGAATGTTTCAAATGTACTTAGCGAAGTGTAGAACGCAATACGAAAAGAGTAAAACCTAAATAACACTTCATTCACATCTTGTAACCTTGAAGCGTTCAAAGTGTGATTCCCAATTAAGCCATC - >_Acinetobacter_virus_WCHABP1_contig_2 Depth-of-coverage:9.69786 Taxon:2560272 refseq:NC_041966.1 TTATAAAGTCGTCATTTAACTGTTGCTGTGTTCTACCGCT…
Gordonia virus GAL1	4	1567	5.13015	153.5	62.9615	59.5571	>_Gordonia_virus_GAL1_contig_1 Depth-of-coverage:2.43934 Taxon:2560493 refseq:NC_031936.1 CCGCCGGATGATGAGCCGTGGCCCACCCTCGGGGACCAGGTGTGCGAGTTCATCGAGGAGCGCGCGGTGTTCGGTCCGGGCTCCCTGAAAGGGCAACCGGCGCGGCTGAATGCTGATCAGCGGTTCTGGATCTACCGGGCCTACGAGGTGTTCCCGCAGGGGCACCCGTTCGCTGGCCGGCGGCGCTTCAAACAGGTGTCGTGGTCGGTGCGGAAGGGCACGGCGAAGACCGAGGGCCTCGGCCTCACGGCGTACGTCGAGCTGCACCCTGAGGCCCCGGTGCGGTGTGACGGGTTCGACGCGTACGGG…
Synechococcus phage S-CBS3	3	1530	7.89601	145.7	64.4369	57.8054	>_Synechococcus_phage_S-CBS3_contig_1 Depth-of-coverage:2.234 Taxon:753085 refseq:NC_015465.1 GGAGTCGGACGTTGCCATTGCCAACGCTGACGTGGGCACCATGGGCTACCTCACCAACGCCAAGGTGCGCGGCAAGCTCAAGACCACCAGCAAGGTCAGCGGCCAAAACGGCTTCATCTGGGAAGACGGCATGCTCAACGGCTACACCGCCGCCGTGTCCAACCAGGTGCCCAGCAACCTCACCAAGGGCACCAGCTCTGGTGTGGCCAGCGCCATCATCTTCGGCAACTGGTCAGACCTGATCATCGGCCAGTGGGGCACCCTCGATCTGATGGTCGACCCCTACAGCGGCAGCACCAGCGGCA…
Pseudomonas virus Psa374	14	1503	5.3649	71.5	64.5082	60.3399	>_Pseudomonas_virus_Psa374_contig_1 Depth-of-coverage:2.36048 Taxon:2560680 refseq:NC_023601.2 TAGTATCCGTTATGCTCGTTGTATGCCACGAATTGTAGCACGCCCTTGCTGGTGTTGATGTTCACGAACATAGCATCACCCTCATACAACTTCACTTCCTCCTCAAACTTGGCGGGGTTGAGTGCGCTGTCAACAATCTCAATGCCAAGGAAGTTGGCATCAATGAACTCATTGACATCATCATTGGACATAAGGTAGCCCCAGTTTTCACAGCAATTCTGGCCGTTGTCAATGCCCAGCTTGATGATCTGCCTA - >_Pseudomonas_virus_Psa374_contig_2 Depth-of-c…
Pseudomonas virus Noxifer	20	1423	4.15013	31.1	65.2144	63.1537	>_Pseudomonas_virus_Noxifer_contig_1 Depth-of-coverage:1.88275 Taxon:2560671 refseq:NC_041994.1 GATGATGGCAATACCCGTGGAGTGACGTTCGATCACCAGCGTGACGTTTTTGTTTTCAACCAGATACACAGCCAACCAGTTCGCAAACATCAGGATGTTGGTTTCGTTCAC - >_Pseudomonas_virus_Noxifer_contig_2 Depth-of-coverage:1.88275 Taxon:2560671 refseq:NC_041994.1 GGTCCAGACGTTGAAGTAATCTCGGTCAGCAGCATCGCCAGAGGACTTCGTTTCGCGCATCTTGCCCCA - >_Pseudomonas_virus_N…
Citrobacter phage CVT22	16	1325	16.1097	43.5	59.94	53.5658	>_Citrobacter_phage_CVT22_contig_1 Depth-of-coverage:39.1978 Taxon:1622234 refseq:NC_027988.2 CCCCTAACACAAGGGCTTTTCTTGGAGATAGGCTACAGCGATTCCGCGCTGTACACACTAAAAGATAGTGATCACGAGTATAACAATAGAACACTCCCATCAATAAAGCGACTCTACCTAGAGATGGAAGATGTTACAGAATACGAGTTTGCAAACAAATACTTCCTTGGGTGGTCACACTGGCAGCGTATTTGTAACAACAAAGTGTTGCGCAAGTACATTGATGATTGGCGCGTAGAGCTTGAGCTGAAGCTTAGGGCTCGCGCCGCTAAACTCATG - >_Citrobacter_phage_CVT…
Ralstonia virus RSF1	39	1324	10.6471	14.1	64.8692	63.2275	>_Ralstonia_virus_RSF1_contig_1 Depth-of-coverage:3.59799 Taxon:1980926 refseq:NC_028899.1 TAAACGAACGCAGCACGTTCGAGTGGCTTCATCAGGTGAACAAACTCCCATACTGGCCCCATCAGTTTATTCGAAGTGAAGTACAACTTACGCGAACGATCGATGCAATCTAACACATCTTCTTCCGTCGGATACTTCAGCTGGAAGACCATCATGGCATGTTCAATTTCATCCATGTTGGAGATACAGCTAATAGATACCAGATTGTTCAGGATGGTTTCCACATCCATGTAGTGGCGATTACCTTCAATGAACTTCTCATTGTTGGCATTACCTTGCGCCGTAGTGTTACGGCAGTTAGTTGTTAA…
Pseudomonas phage MD8	6	1207	6.95982	100.9	61.6379	51.5968	>_Pseudomonas_phage_MD8_contig_1 Depth-of-coverage:1.76184 Taxon:1868596 refseq:NC_031091.1 AGCTCAAAACCTTTACCAACACCACGCTGGGCGAAACCTGGGAAGAAGACCAGGGCGAGAAAGTGGAGTGGGAAACGCTCTATGGTCGGCGTGAGGTGTATCCGCAAGTCCCCGAGCGCGCCCTTGTCCTGGTCGGCGGTATCGACACCCAAGACGACAGCTATGAAGGCCGCGTCTGGGCATTCGGCCAGGGCGAGGAGTGCTGGCTGATTCATCGCTGGATACTTAACGGAGACCCCGCCAGCGAGGAACTGCGCCGCAAGGTTGGGATTGAACTGCATCGACAGTTCACTCGCGCGGATGGCGT…
Sulfitobacter phage NYA-2014a	14	1119	15.2143	43.9	64.9011	64.2356	>_Sulfitobacter_phage_NYA-2014a_contig_1 Depth-of-coverage:41.077 Taxon:1526550 refseq:NC_027299.1 TCCAGATCAAGACCGCCAGCGCCGGGAAGCTACTCGACGGCGGCGGGCTGTTGCTGGACCGGACGGAGACGGGCGGGAAGTGGCTATACCGCTACAGTCTGTCAGGGCAGCGCCGGGAAATGGGTCTGGGGTCATATCCTGACGTTGGCCTAGCCGACGCCCGCAAGGCCCGCGACAAGTGGGCTGCGGTGCTGTCTGGCGGGTTGGACCCGATCATTGAGCGCAAGCGCCTGATGGAGATCGAGCGCGCCGAGATCAATCGCAAAGACCCGACCTTTGCTGAGGTGACAGACACTGTGT…
Pseudomonas phage PS-1	16	1114	18.6146	31	64.117	61.2172	>_Pseudomonas_phage_PS-1_contig_1 Depth-of-coverage:3.95089 Taxon:1573458 refseq:NC_029066.1 GATGTCCCGGCTGTTCAGCCAGATTTGCGCGAACTCTCCGAAGGATGGAGTGAGGCGGGAGAGGGCATAGCTTGAGCTGGGGAACAGCTCGGCGTACTTGTCATCTGTCATGACGCCGAGCTTGATCAGCTGCTTTACCTGAGTTCTAAGACTTGCGGCCTGGCTGATGCCCGAGGCGGTCGGCGAAACAGCAAGGGTTTCGCAGCGGCGATGCTTCCAGGTGAAGCGGATGCGGACGGCGTTGCCGACGACTTCGACGCCTTCGGGGAGTGCCACTGACTTTCTGCCCATTCGTCGTATCTCCGT…
Vibrio phage vB_VspP_pVa5	3	1083	3.25421	107.4	60.1575	61.9835	>_Vibrio_phage_vB_VspP_pVa5_contig_1 Depth-of-coverage:2.74478 Taxon:1913109 refseq:NC_049379.1 TCCAAGTACGTGTTGAGTTTCGTCGCGGATGCTCCACTCAGTAATCTTGCACAAACCCTTCATCTTTCCAAAACGCTGGAAGTTGAGAAGCATCACAAAACTGCTGAACAGGGACATACCTTCGTTGCAAACTGTTTGAGCCAAGCTGAGGGCAATGCCTTCATCTGTTGATACGTCATTGCTTTGCATCATGGAAATCTTATTTGCCATCGAATCAAACTTAAGAAACTCTGAGTAGATTTTCTCTGGCAAACCAATGGTATCGGTGAACAATGCATATGCACGTTGGTGGATACCTTCGCG…
Acinetobacter virus WCHABP12	6	1079	3.84895	155.4	64.8	62.1951	>_Acinetobacter_virus_WCHABP12_contig_1 Depth-of-coverage:24.976 Taxon:2560273 refseq:NC_041924.1 TACAATAACCTCCAATTATGGAGGTTTTTTAATGAACAGAAAAGTCATACGAGTCACAATCCGAATAAACGGTCAAGAACAGATTTGCACAAGCGAGAATGAATACAATCAATTGCAGTCAACTGGCTTGCGAGTATCTTGCAATATCATCAATGGCAATGGCGCAGTATCACCAACGGCTAATATTCAGATATACGGCTTAGCCTTAGACAAGATGCTCAAGCTCATGCGGATTCAATGGAATACAATG - >_Acinetobacter_virus_WCHABP12_contig_2 Depth-of…
Caulobacter virus Percy	5	1055	3.63543	165	64.2458	59.7015	>_Caulobacter_virus_Percy_contig_1 Depth-of-coverage:5.42976 Taxon:2733946 refseq:NC_029092.1 AGCGATGGGAAAAGTACGCAGCCTTCACACTGCCCCGCCTCTTTACTGCGGAACGATGGGACGAGGACTCCGACGAGCTAGCCCATGACTGGCAGAGCGTAGGAGCGCAGGCTGTCAACCATGTGGTGAACAAGCTGATGCTTGCCCTGTTCGCACCGTCCCGCCCCTTCATGCGGCTGG - >_Caulobacter_virus_Percy_contig_2 Depth-of-coverage:273.443 Taxon:2733946 refseq:NC_029092.1 CAGGTGATCCCGGTCTGGACATGGCTCT…
Acinetobacter phage vB_AbaS_TRS1	18	1053	28.6338	22.9	66.5488	66.3298	>_Acinetobacter_phage_vB_AbaS_TRS1_contig_1 Depth-of-coverage:3.08183 Taxon:1852629 refseq:NC_031098.1 TGGCAACACTTAAAGAGCCTGTAAAAATCTTTATAGTTCAGTCTCTTGCTTGCTTCGATACCCCTCAACAAGTTGTAGATGCTGTAAGAGAGAAATTCGGCATTGAAATTGAACGCCAGCAAGTCGCTTCGTATGATCCAACCAAGGCGACCTGTAGAGGGATTAGCAAAAAACTGAAAGATTTATTTGATCGTACGCGTAAAGATTTTCAAACCAATGTTTATGGCGTTCCCTTGGCAAATAAAGCGGTTCGACTTAAAGAATTGCAAAGAATGTATGAAGACTGGAATAAGAAT…
Pseudoalteromonas phage PH1	11	1043	13.3115	46.4	57.8437	50.397	>_Pseudoalteromonas_phage_PH1_contig_1 Depth-of-coverage:21.1139 Taxon:1874540 refseq:NC_031908.1 TCAACAAAGTTAGTTCTATTAACCGCTACAGTTTGATACACTTGTTCACTTATTGCACCTTTAACTAATAAGAAGTGAAAGTCAATAGGGGTATCTCTTTTCATATTACACTGCCTAGCTCTTCTCTGAGTATATTTAGCTGTACTAAAATCCATACTATATACCACACAAGTTTCATACATAGATAGGTCTACACCCTCAGCAAATGAGGTGCCTTGTAATATAGTAGCTGACTTGAAAGTTTGCTTTAATAGGCTTAATTCATTTTGATATTGATAAAATATAACCAAATTATCAGAGT…
Acinetobacter phage YMC13/03/R2096	10	1006	5.00662	51.3	62.242	57.5646	>_Acinetobacter_phage_YMC13/03/R2096_contig_1 Depth-of-coverage:363.24 Taxon:1560342 refseq:NC_027332.1 ATGAACAAATCCGAACTTCTTACCTTTATGGTTCACCTCTAGGGCAACAGGCAATGCAGCAAAAGTTTTAGCTATGTTGTATTGAGCTAATTCATCAAGCTCGTAAAACCACTCACCACCATTTGAGACGTGACATTGTTTTGCTGAATGATTTTCTAATCCATGAATGCATAAATCCTCATGATTCCCACGAACAGATGTGAACCAAGGCTTTGCCAACAACTCAATGCACTTAATGTTTTGAATGCCACGATCAACCAAATCACCTACTGCAACCAATAGATCGTTTTCAAAA…
Serratia phage Parlo	12	942	11.8133	31.9	62.4647	60.1942	>_Serratia_phage_Parlo_contig_1 Depth-of-coverage:6.75488 Taxon:2557554 refseq:NC_048758.1 TAAGCGCGTAGCCCATCAGGGGCCACACTTTCTGCACAGCATTGGCGCGTGCGATCTTGCGGCCAATCTCAGCATCGAAGTTCTCAGGGCTGGCACACGCTGACTCGCCGGTCACGGTGAAGCCGTTGCGCAGCACCAAGACGCAGAAGGTCAGAAGGCGTAGTGCGTCACACGTAGCGAGCGACTGATCATCAGTGTCATCATTTCCTTTGAAGCCTTGAAAAGCCGTGAAGTAAACAGTGCTGGCAATGTTCGCCTCAATGTCCGCAGGCGTCACGCGCGGCGCTGTCAGCCCTTTGGCTTGGATT…
Arthrobacter virus Captnmurica	11	925	11.319	35.6	62.7274	60.8735	>_Arthrobacter_virus_Captnmurica_contig_1 Depth-of-coverage:1.949 Taxon:1982153 refseq:NC_041951.1 ATTACCTACAGCTATGCGTATGAAATACGATGAATTTCTTGAGGAATCCAGTCTTCACGTTTTAGAAGGAACAGTGCTTGATATGGATGAAATCTATGATGATATGGACAAATTTATTCTTGAGTCGCAATACGATGTAAGATCTGTTGGTTATGATCCATATAACGCTAAAGAATTTATAAGTCGTTGGGCGGCTGAGAATGGCGATTATGCTATAGTTAAGGTTATACAGGGCGCAAAAACTGAAACCGTGCCTCTAGGCGAACTAAAAACGCTGTCTGAGGAAAGACTACTTAAATT…
Aeromonas phage vB_AsaM-56	23	871	39.2436	12.8	69.7299	65.8178	>_Aeromonas_phage_vB_AsaM-56_contig_1 Depth-of-coverage:6.45643 Taxon:1127514 refseq:NC_019527.1 TGGGAACAGCACCAGGGCGCACCCGAAATTCGCCCCTGTTTTGGTTGTCTTGCCGTCACGCTCCATGAACTGGTATCGGCCATCCGGCTCATAGATGATCACTTCCTCTGCCAGTAGATTTCGCCACCACTTTGTCAGCGGCTCATAAGGGAGAAGCATCATTCCAGGATTGCCAGCCGCTTGCGCGTGGCGGGCCTCTGCAATGAATTCTGGCTTCATGGCGAAAGGAGGATTGCACCACCAGTCTACTGGCCACTCCATCAGCATCGCATCAACCCCCGCGGCCACCGGATCGCTATCGC…
Escherichia virus Pollock	10	862	6.575	47.9	63.4679	60.3471	>_Escherichia_virus_Pollock_contig_1 Depth-of-coverage:4.06197 Taxon:2170215 refseq:NC_027381.1 TGTATAATAAAGACAATCTGTTGCTAAGTGGGGCTAATTATGGAAATCTGGAAAGATGTCGAAGGGTACGAAGAACTCTATCAAGTTTCTACGCTTGGTAGGATTCAATCAAAAGAGCATGTAGTTCCTTGTAAAGGGAACAAAACTAGAGTAGTTAAAAGCAAAATCCGCTTACCCCAAGTAAATCCAAGTGGTTACGCAATTGCTAGTCTTTCTAAAGAAAACAAGCTGAAGACGTTTACCGTACATCAGTTAGTTGCTCAAGCCTTCTTTCCAAATTTCATAAAAGGCACTGAGTTAAAT…
Pseudomonas virus H66	21	822	21.1828	14.9	66.1013	61.7008	>_Pseudomonas_virus_H66_contig_1 Depth-of-coverage:9.89942 Taxon:1273707 refseq:NC_042342.1 CCAGGCTGATGGCGATATGGTGCTCCAGCCGCGCGCCCTTGCTCATCGTCCAGCCATCGAGCATGCGGATGTGGGTACAGGCCAGCAGGCGCGGGATATCGGCGCGCATGAAGTCGGCCCAGGTGGCGCCGTCCGGCAGCACGACGTCGGCGGGGTTCTCCACCTGGTAGCCCAGCGCCAGCAGCCGAGCCGCTTCGGAGTTGAAAGCTGGGGCGTTCAGATCGGCGATGCCGGTCATCGGCCC - >_Pseudomonas_virus_H66_contig_2 Depth-of-coverage:23.0912 T…
Pseudomonas phage Zuri	25	809	28.209	9.5	64.0373	60.6997	>_Pseudomonas_phage_Zuri_contig_1 Depth-of-coverage:8.23079 Taxon:2604899 refseq:NC_049456.2 ATGGCTACTTCACGTCTTACCCTTGGTGCTGTCCTTGAGACTGTCACCACCACTGCTACCGCACTTACCGGTGCATTGTCAGCCGTATCCGAAGGCACCCAGATCCTTGGTGCATTCGTATCCAAGGCTGCCGAAGAGCAGCGCTTCCGTCACCTCGCTGACAAAGAGTCGTTCATCGAACGCCTCATCACCGAGAAATCCGAGGAGCGGGCCACCGCTAACCTCGCGGTTGAACGCTTCATCGCCAAGTCACCTTCGCATGCTGCGCATTACGAAGCTGCCTACAACACCTTC - >_Pseudom…
Pseudomonas phage O4	21	807	17.9869	22.5	62.08	59.4559	>_Pseudomonas_phage_O4_contig_1 Depth-of-coverage:8.64322 Taxon:1784982 refseq:NC_031274.1 GGAAAACCCCTTACACAGAGCTTATTTCTTGAAATTGGATACACACAATATGCAATCTATACACTAAAAGATGCAGATTATGAGTATAATGGTAAGCACTATCCCTCGCTAAAGCGCCTATACATCCTAAAAGAAGACCCAACTGAATACGAATTCGCTAATGAATATCTCCTTGGCTGGCAACATTGGAAACGGTTATGTGAAAACAAAGTGATTCGTAAATATATTGATGAATGGCGTGAAGAACTTGAAGTTAAGCTGCGTTCACGAGGCATCAAAGAAGCTATTCATGCAGCAGAAAAGGGTGG…
Sodalis phage phiSG1	3	806	3.33384	115.8	61.6876	63.1849	>_Sodalis_phage_phiSG1_contig_1 Depth-of-coverage:92.8653 Taxon:373126 refseq:NC_007902.1 ATTCCTGGCAAAAAGAATTCATCGCCGACACAGCCACATATTCCCAAGTTTGTCTTATTGCTGCAAACAGGATCGGCAAGACATACACCGGCACGTACATCGATTCAATTCATGCTTTAGGCGAGTACCCGGACGATTGGGAAGGGCATCGATTCGACCATGCCCCGCTGATATGGTGCCTTGGGTATTCTGGCGAAAAGACGCGCGATCTGTTACAGGCTCCTATTGTGGGCCGCAAGAACGGCGATACATTCCTTGGTGGGCTTATTCCTCCCGAGCGCATCTTGGGCTATGAATCAATGGTAGGCA…
Vibrio phage 11895-B1	7	802	3.66278	43.8	56.0208	48.7646	>_Vibrio_phage_11895-B1_contig_1 Depth-of-coverage:115.976 Taxon:754075 refseq:NC_020843.1 ATTATTAATGTAGTTAAGCGTGATGGTAAGAAAGAGCCTTATGATGTCGTGAAGGTTAAGCAATCTGTTGCATTTGCTTGTGATGGCACAACAGTGAACCCAATGATGTTGGAAAGTCGTCTCGACTTGTTTATTCGTGATGGAATTACATCTAAAGAGATTCAAGAGAACATTATTCAACACGCCCTTCAATTGGCCTCTCCAGAAGAGCCTCAGTGGTTGTATGTAGCTGGTCGTTTAGCTACGATGAATCGTTGGGGAGATGTTGGTTGTTATGAAAAACCATTTCTTACATATTTCAAAGAACA…
Myoviridae sp.	4	783	5.16226	85.6	57.0499	50.6443	>_Myoviridae_sp._contig_1 Depth-of-coverage:82.3451 Taxon:2202564 refseq:NC_048846.1 GTGTAATTACCACCAGTGACAGGAACTGCACCAGCTTGTATAGCTGTTACTGCATGAGGATTTGACTTGTTAGCAATGTGCGTACTGATGTTGGAGTTGTTTGTACTCACCTTACTATCAATAACAGCCTTGGTGTATGTATCCAAAATCTCAGTTGTAAGTGCATGAGGGTTTGATGTGTTAGCTATATGGTTATTCCAAGCTAGCACAGCATCATCATATTGCTTGCGTGAGATTTGAACAGCAGACTTGTCCCACTGTGCAGCATTTAATCCCGGACGTGTTGCAGTACTTGGGCTTGCCACTTTAGCTAC…
Alteromonas phage vB_AmaP_AD45-P1	7	763	6.1688	29.9	59.0761	56.0563	>_Alteromonas_phage_vB_AmaP_AD45-P1_contig_1 Depth-of-coverage:38.3389 Taxon:1300004 refseq:NC_021532.1 CCGCAACTAACATTTTAAGTAAACACTCTTCTCTTAGTATAATTCCTGCATAGAAGAAGTTATATGAGAAGAACCCAGTTGTTCCATATGGATTACCGTTTTCAACTTGCTCTGGAGATTTTGATAAGAACTTAATCTTGTCATGACCTTTTAACCCGATTGTTGCAAACGCACCTTCAGTTGGGAATAGGATTGGGTATACATTTAGGTTAGTACCATCATTTGCATACATATCATTTTCATCAGCAACTACTAAAGCACCTTCACCAGCATATACCACAGCTCTTTCAGCTTC…
Bacillus phage phi105	1	759	3.62938	133.5	58.8974	57.5314	>_Bacillus_phage_phi105_contig_1 Depth-of-coverage:29.122 Taxon:10717 refseq:NC_048631.1 AGGTGTGGTTGCAGGACAGTTCATTGAACTCTCTGACTTCCAACTATACCTTGCAACAAACATCTTCTGCTTCAAACGTAGGCAAAACGGATATAGACGTTTTCGTGAAGTGTATATCCAACTCGCACGTAAGAACGCTAAGTCACAACTACTATTCCTGATCGTAAGTTATGTTGCTTTCCTCTCTGACGAACAAGAGGAGATATACATTGCAGGGTGGTCTAAGGATCAGTCAAACCTTGTATACAACGAGACCTTAAACGGTGTTCAGAATTGCGCCATGTTGCGAGGGAAGTATAGTGACTCGTAT…
Croceibacter phage P2559Y	12	749	18.1424	24	58.8879	56.4833	>_Croceibacter_phage_P2559Y_contig_1 Depth-of-coverage:8.50638 Taxon:1327037 refseq:NC_023614.1 TTCCGCCCGTGTGAGTACGGCGCATTGGATTTCTTTATTGAGCAAACCAACGCCCCCAACTCAATCATTAGTCCCAATTTGAGGGATAGAGCATTAGTAAGTATCGGTAACACGGTACAGGTTCCCGTTATCAGTTATGACGAAAACGTACAGGTTAGCAACGTGCGTTCGTGCGTTATTGCTGATAACGAAAATACGTCCGCATTGGTAACGCTTGTTTGGGCGACGTATGCAATTGGTTTTACAATGGTTCCGGCGGCATACTCAAACAATGAGATTTCGTACAACCATGACTTTATGCGC…
Faecalibacterium virus Lugh	3	732	10.1541	54	62.8145	61.2818	>_Faecalibacterium_virus_Lugh_contig_1 Depth-of-coverage:4.32211 Taxon:2734248 refseq:NC_047912.1 AACCATTCATCAGCCTTGCGATTTGCTTCCCGCTGCCCTTCCCGTCCGGGCCTGCTGCTGGTAAATGTTTTTCTCACGCCGTCCTTTTGCACGGCTATTTGCCAGCGACCTTGCTTTTCCAACCATTTTGCAGTATTTGTTC - >_Faecalibacterium_virus_Lugh_contig_2 Depth-of-coverage:4.43975 Taxon:2734248 refseq:NC_047912.1 CAACCAGGGGAAGACCTCTGTACTGGATTCCATTGCCTGGGCTCTTGGCGGGGACAAG…
Gordonia phage Rickmore	7	721	8.79803	34.1	61.1299	61.5946	>_Gordonia_phage_Rickmore_contig_1 Depth-of-coverage:2.18178 Taxon:2507854 refseq:NC_048749.1 AGGATGAAGATGAGTATTAGATGTTACTCGGACTTGATCCTTCTTCCGACCTTTGAGGAACGTTATCGCTATCTTCGATTGGATGGCGTTGTCGGGAAAGAGACCTTTGGCTTTGACCGGTATATGAACCAGGTCTTCTACCGCTCTCCTGAGTGGAAGCAGATTCGCGACATTGTGATCGCCAGAGACATGGGGTGCGACTTGGGGATCGCCGGTCGGGAGA - >_Gordonia_phage_Rickmore_contig_2 Depth-of-coverage:33.4465 Taxon:2507854 refs…
Pseudomonas virus PMW	14	693	6.82633	24.8	59.0722	54.7741	>_Pseudomonas_virus_PMW_contig_1 Depth-of-coverage:2.33169 Taxon:2560676 refseq:NC_041880.1 CAATAATTTCAGTCCAACTTGCGCTGCCGTTGTAGTGTAACGTGTGAAAATTAATGGAGCCATCGGGATTTTCTTTTACATCAGCAAACTCCACCCAACCTGTAAACCTTTCAGTTTCCCATTCAACTGTGTAGACAGTCCCATTAATCACTTGATACCCATCTTCTATGAGACTTTCAATCCCCTCATCATTGAATTCACTGATGTCAATATTCTTTGGGATAAGTTTACCTTTGTTACGTTCATAGTCACTC - >_Pseudomonas_virus_PMW_contig_2 Depth-of-coverage…
Vibrio virus pVp1	8	667	4.34595	35.2	57.6392	50.2197	>_Vibrio_virus_pVp1_contig_1 Depth-of-coverage:5.16123 Taxon:2560835 refseq:NC_019529.1 GCTTCTTCACAGAAGGTAACTAAGTCCATTAATTGATAGTTTAACATAATAAGGTCTTTAGATTTATTTAACTCTTGAATATACTTATATTTACTAGCAATAGGAATTGATGCAGCAATATCAAGTGCTGAACCATACTCTTTTACTAACTCAGCGGCACGCTTAGGACCAATACCTTTAACGCCCATAACATTATCACCAGTATCACCCAGAAGTACTTTAATACTAATATACTCGTCTCGGGTCCAATCGTAATGCTGATCCCAATTATCTACAGTAAATTCTTTTCTTGTTACATAGCTGAATTGGGA…
Cellulophaga phage phiSM	8	654	6.71724	55.3	60.1075	51.665	>_Cellulophaga_phage_phiSM_contig_1 Depth-of-coverage:97.8585 Taxon:756280 refseq:NC_020860.1 ACGATAGGTCGCCACATACAAGAGAGATTGTTGATAATATGCGTCCAAATTCGGGTGTTGAGATTACTGCAGTAAAGAAGGCGGCACAGATCGGATTTACGCAGGGTTTTATAATTCCCGGCATTTGCTACATAATCGGCTACGACCCGGGCAACGTCTTATTTTTGTCAGCAAATGAAGTGCTATCGAAAGAAATGGTTACGACTAGACTAGACAGCGGTATCCGTTCCTACAAAATGGAGCATCTAATCCGCCCTAATGTCCGAAAAAAGCGCAACCAGCGGACTGGCGACACCGACTCGCAC…
Aggregatibacter phage S1249	2	652	3.45008	107.9	65.7912	69.0945	>_Aggregatibacter_phage_S1249_contig_1 Depth-of-coverage:428.766 Taxon:683735 refseq:NC_013597.1 CATCACCTTGTTTCTGTGGCGATCCGACCATTCCGCTATCTTGCGACAATAAATAACCGTATGAATCAGGCAATACTTTATTTTTCGGCACAAATACAAGCTGTCCATCCTGAATAGACCAATCACAACCGTTTCTGTCTGCAATGCGTGTTAATTCATCCCGACTGCTACCCATCAAAGTCTTGCCACGTGGCAACACTCGATCTTTTGGAAACTCCATAGCGCCCTTTGTGATTTCGGGCA - >_Aggregatibacter_phage_S1249_contig_2 Depth-of-coverage…
Burkholderia virus Bcep22	11	635	7.35732	33.8	65.7294	60.2157	>_Burkholderia_virus_Bcep22_contig_1 Depth-of-coverage:4.67044 Taxon:242527 refseq:NC_005262.3 GAAGTCAAAGCTTGAACCAATCCGCAGTGAGGGGATACGCATGTAATCCTTGAACGGCGCTAGGTCTGTCCATCCTTCTTGTTCGGCGGCGAGTTCGGCGATGCCGCTTTCCAATGCGGTCCCTTTTCGCATCCTGTCGTTTTCCTTGAAGT - >_Burkholderia_virus_Bcep22_contig_2 Depth-of-coverage:43.2687 Taxon:242527 refseq:NC_005262.3 TGGCAAGCGTGAACCGCGTAATTCTCATCGGCAATCTTGGCAAAGACCCCGAAA…
Pseudoalteromonas phage RIO-1	8	595	5.39401	63.3	63.0756	59.7468	>_Pseudoalteromonas_phage_RIO-1_contig_1 Depth-of-coverage:7.56312 Taxon:1316739 refseq:NC_021300.1 ACTTAGAGGCTAACGGCTTACTAGACACAGTGACTAAGATTCATTGTGGTGTATTCAAGAACATCTATACAGGAGAGAAATTTAAGTTTAGACCACATCAAATCAAAGAGATGCTGTCATTCCTAGACACTGTTGATGTTCTCGTCCTGCACAATGGAATTAAGTATGACTGGCCTCTTCTTGAAAAGCTTTACAACTATACATATAAAGGTCAGAGGGTTGATACAGTTGTTATGTCTCGACTGCTAAACCC - >_Pseudoalteromonas_phage_RIO-1_contig_2 De…
Pseudomonas phage phiPSA1	8	578	10.0822	28.2	61.0724	58.8273	>_Pseudomonas_phage_phiPSA1_contig_1 Depth-of-coverage:10.5605 Taxon:1500757 refseq:NC_024365.1 CAGCATGACCACCGACACACCAGTGCCGGAAAACTCACGCTCGTAAATGGGCGACCATTCGCAGGCCACGCCCGCAAAGACGTCTTTGCCCTTGTTTGATGCTGGCAAGATGGACACCAAGCCGCCCACCGGGTTTCAGTAGCGCAATGGCGTACTCGGTGTGCAGTCGCCCACGGCCTTCTGAAAATGGCGGGTTAAGCACGATCACATCAAACTTCGGCGCTGTCATGGCCCACGTCAAAAAATCAGCCGAGACAACGCTGAAGCCTTTGGCCGTGAGTACCGTGCAGTGCAGCGGTGAAA…
Nitrincola phage 1M3-16	13	539	5.66122	28.9	61.6695	59.3511	>_Nitrincola_phage_1M3-16_contig_1 Depth-of-coverage:69.6058 Taxon:1472912 refseq:NC_024217.1 ATATTGGTACTCTTCTAAGAAGTCTTTTGGTAGTTGTATTGTGTTAATAGCACGAGTACAGGCAACATAGAATAGATTTACTTCTTGTTGATTGTACCCACTGTCACCAACGGATTTTAAGATTGTCTCAGTATTAAAATCATCAGCAATAATTACATTACTCCATTCCATACCTTTACTCTTGTGTGCTGTTGTTAAGATAATATCGTAAGGTTTATTACTCTTACTATCTTTAATTAAAGTGTCTAAAGCTTTGGTGTATGTAAATGTTTTATGGTTAAGAACAATATCGGTTAATCTCTTAA…
Bordetella virus BPP1	21	536	28.1976	11.2	67.6583	63.693	>_Bordetella_virus_BPP1_contig_1 Depth-of-coverage:9.84311 Taxon:194699 refseq:NC_005357.1 GTAGCCAAGGACCGTACCGACAGTTAGCGCCGCAGTCGGATCGCGGATCACGTCATTGGCCCACCCTATCAACACAGCCACCACCACGAACAGCGAGCCGCCGAGCATGATGAATGTCAGGGTTGGCCGCACAAAGTCGTGCGGCTGCTGCGCGGCAAGCTTCCTGGCGCTATCCCGATCAGCGGCCTCGGCTGAATACTGCGCAGCCTCAGCCTGCAACCGATTGCTTTCCGCCGTCACAGCCAACTGCTCCAACTGCACACTGGAATTGACCGCCAGCTCCTTGAGCTTGACGGCCGCGTCCGGGT…
Pseudomonas virus R18	11	528	8.43455	24.8	62.7046	52.8916	>_Pseudomonas_virus_R18_contig_1 Depth-of-coverage:5.82415 Taxon:1982592 refseq:NC_041964.1 TGTTAAACTCTCACAAGCTCTGACATGAGCGCGTTATGGCCGACACCAAAGACTTACAAATCACCCAGGGCAAGACCCTAGCGCTTGTTTTGAGATGGGAAACCGAGCCAATTTTGTACCGACCCATCACAGGTATTCAGCAAACCGCCCCGGTGCGCCTGACGGTCAACACCACAGGGCTACCCGACGGCTGGCGCTGTGGGGTGAGCAACGTCAAGGGGATGACCGAGATCAACGCCGAG - >_Pseudomonas_virus_R18_contig_2 Depth-of-coverage:1.99 Taxon:…
Acinetobacter virus Acibel007	9	527	11.244	27.6	64.5422	61.5816	>_Acinetobacter_virus_Acibel007_contig_1 Depth-of-coverage:8.40022 Taxon:2733315 refseq:NC_025457.1 ATCATGAAACTATTATCAGACTTAACAAGTATCAACAAAGCAATCACATCAATCAATACTCGCGGCGCTAAGCTTGACGAAAGTATACATATCGCGGCTTGCTCTGTACTCGCACACGTTGCACAACACCGCGACACTACCATAGCCGATAAGCTAGTTAACGCCATGCCTAAAGGTGGTCGCAAGCTTGCCTTGGTCGAGTTCATGTTAGCATATGGCACAATGTGCAAGCTAGACCCTAGTAAAGATAAAGATGCAATCAAGGCAGGGCGTTTATTTAAGAATGATGACGCACGCAC…
Acinetobacter virus P2	3	524	9.05719	35.1	62.8882	60.7514	>_Acinetobacter_virus_P2_contig_1 Depth-of-coverage:38.5619 Taxon:2560280 refseq:NC_042007.1 TAGAGTTATACGCTTTATGGACTATCTCATCTGTATTCCCTAGTGCTGAGAACCGTAGAGATAAAGGTAACGCTGTAATTGAGCATGACTACCAGAGTGTAGGTGCTTTGTTAGTAAACCGACTAGCTTCTAAATTAGCTAGAACACTATTCCCTGTAGGTACTTCATTCTTTAAGATTGAAATTACAGAACAGACCAAAGCACAGATTGCTGAAGTTTTTAAACAGGATATGAAATCGAATGACACCTCCCTAATTAATTTAGAGAATGCTGCATGTCGTAGACTATTCCTAAAAGCATCCTATG…
Acinetobacter virus Petty	14	512	15.8227	19.9	64.5271	62.1845	>_Acinetobacter_virus_Petty_contig_1 Depth-of-coverage:31.073 Taxon:2733321 refseq:NC_023570.1 GTTTATAGTATGATCATGCTGTAGTGGTGTGATCATGCGATTAAACAATTAACCAATCGAGTCTTGTACTCACAAA - >_Acinetobacter_virus_Petty_contig_2 Depth-of-coverage:31.073 Taxon:2733321 refseq:NC_023570.1 ATCGCTAAACGTGGCGCAATCTTAGACCGTGATATATGGGCTGCGGGTGTATCTTGCTTAATGCACATTGAGCAGCACTCGGATACTACGTTGCTTAATAACCTAGTGAATGCGCTGCCAAAGGGCACAC…
Idiomarinaceae phage Phi1M2-2	7	510	8.47628	41.2	56.7533	51.585	>_Idiomarinaceae_phage_Phi1M2-2_contig_1 Depth-of-coverage:133.505 Taxon:1527515 refseq:NC_025471.1 CTCTTAATATCCCGCAAGCCAGATTCCTTGCAATGAAAAACAAGTTCCGCTCATATGTAGCGGGATTTGGTGCGGGAAAGACTTGGGCAGGATGTGCAGCGCAGTGCCAAACAAGCTATGAGTTCCCTAAAGTTCCGCTAGGTTACTTTGCTCCAACCTACCCTCAGATTCGTGACATCTACTTCCCTACTATTGAGGAAGTGTGTCATAACTGGGGTATGCGGGCAAAAACCAATGAGGGTAATAAAGAAGTTCATATCTATAGCGGTGGTTTTTACCGTACCACTGTTATTTGCCGT…
Dinoroseobacter virus DFL12	3	506	3.43872	49.7	61.0051	57.5574	>_Dinoroseobacter_virus_DFL12_contig_1 Depth-of-coverage:3.40296 Taxon:2169868 refseq:NC_024367.1 CCTCAACCACTTGGTCAGTGTAGAGTCGCTCCTTGCCCAACAGTTCAGCAGAGCTATTGTTGGAGAGGATCTCACCCACTTGATAGGGTTTAGTGTAGCCTCGGATCTGACGGATGTATTGGTTGTATTGGATCACTCGTTTGTTGGTGTAGGAGATCACCCGTTTGCCGGGATCCTCTTTGGTGAACTCACGCTCAAGGATCCCTTGCAGAGTGGTTCCATCCACGAAGTCGATGACTCCGGGAATCTCAGTGATGGGGTGGAAGACACCGGTCAACACTGTCTGTTTGGCTTGCTCACA…
Rhodococcus virus Pepy6	9	501	8.99775	18.2	63.7424	59.8789	>_Rhodococcus_virus_Pepy6_contig_1 Depth-of-coverage:12.9657 Taxon:1982368 refseq:NC_023735.1 GATGGTTCTATCCAATACCGCTATTCCCATTGAGTATGGCGCTTTTAGGGATGCAGTTCTAAGAGGTGAAATACCTGTCAATCGGGAAATATCGATGGAGATGAATCGACAAGATTATCTTATTGAGTGTCCTGACTACTATTACGACGACAAGGCCATAACCGGCTTTATCGAATTCTGCGAGAATGAGATGACGTTGACCGACGGTTCCGACCTGACGTTGTTGCCGAGCTTCCGCCTTTGGGCTGAAAGTATCTTGGCTTGGTATTATTTCATTGACGAGAAAGTCTACAATCCGGATAAGC…
Psychrobacter phage Psymv2	8	498	17.0469	20.8	62.6159	61.4044	>_Psychrobacter_phage_Psymv2_contig_1 Depth-of-coverage:7.90863 Taxon:1071177 refseq:NC_023734.1 GGCAATGAAGCGCCTAAGTATCACGCTTGAGCCTTGGCAAAAGTTTGGTATTGGTTGCACATTTGGCTGGGTTCGTAAAAAGGACGGGTATCGCCGTTTCCGTGAAAGCTATTGGGAGACACCACGTAAAAATGGTAAGTCTGCAATTGCTGCAGGTGTAGCTCTTAATATGTTTGCCAATGATGGTGAGACAGGATCGGAAGTATATGCCGGTGCGACAACCGAGAAACAAGCATGGGAAGTATTTAAGCCCGCACGTTTGATGGCTGTACGTTCACCTGAGTTTGTGGAAGCGGCAGGGA…
Flavobacterium phage 11b	14	483	21.4567	15.7	62.1855	56.3164	>_Flavobacterium_phage_11b_contig_1 Depth-of-coverage:17.6053 Taxon:294631 refseq:NC_006356.2 TGGAGCTAACGATCAAACAAACGCAGGCTCTTGATTTCTTAGAGGATGATAAAACCACAGAGGTGTATTACGGTGGTGCAGCAGGAGGTGGTAAATCGGTTCTCGGTTGTTATTGGTTAGCTAAGAATTGTTTTAAATATCCAGGTTCACGGTGGCTAATGGGACGTAGTGAGTTGAAGAACCTAAAGAAGACAACGCTTAATTCGTTCTTTGAGGTAGCAAAAAATCAGGGGTTAAAAGCAGACGTTCATTACAGACTGAACCAACAGGATAGCACAATAAACTTTCCTAACGGTTCACAGATA…
Burkholderia phage Bcep176	9	475	8.88621	29.8	64.9166	65.1232	>_Burkholderia_phage_Bcep176_contig_1 Depth-of-coverage:41.8126 Taxon:348137 refseq:NC_007497.1 GGTATATCTCCGCCACTACCTTCACTTTTACCTTTGCGTCATCCTGATAGATCGCTCGCGCCCCCTTCACCTCATGGAACTCAATCAATCCGGTGTTCGTCATCACACAGAAGTCCGGAGTGTAGAAGGTATTGTCAGCAAGCCTGAACTTAACTCCCTCAAACTTGAACCATAAGATCTTGCCAGCGTACTGCATCTCATCAAGAACCTTCTTGTACGCCGCTTCAGTCTTATTCATCTCTCCAGTCTTTAGTCTACCTAAAGCCTGCATGC - >_Burkholderia_phage_Bcep17…
Rhodoferax phage P26218	12	462	15.5335	20.7	63.6186	60.9027	>_Rhodoferax_phage_P26218_contig_1 Depth-of-coverage:3.38489 Taxon:1636270 refseq:NC_029061.1 CATGAGGCTGTACGAAGGCACGAAGCGTCTACGTGCCAAAGCTATGACGCGAGGCGACTACAACAAGTACCGGGGCTGGACCATGCCCGAGGCCGAGAACCCGGACGACGATGGGTATCTGGTCGAGTACGACAAGGGCGGTGCGCCCAATCATCCGGGCCAAGTGAACTACATCAGCTGGTCCCCCAAGGATGTCTTCGACGGAACCTA - >_Rhodoferax_phage_P26218_contig_2 Depth-of-coverage:2.63053 Taxon:1636270 refseq:NC_029061.…
Sulfitobacter phage pCB2047-A	3	460	6.87043	41.3	65.3737	67.161	>_Sulfitobacter_phage_pCB2047-A_contig_1 Depth-of-coverage:43.703 Taxon:754045 refseq:NC_020858.2 GTGACCCAGCCTTGATGCCCTGATTGGAAAGCCGGGTGCGCAAATCCTCGTCCTTTTGCGCAAACATGGGATCGAGGCGCTTGCGGCCAAGATCCATCAGCCGCCCCTCGACCGCTTCATTCCCCAGCTTGAAATTGCCAGTCAACTGCTGGCCGAGGGTGCCGGACAGGTTATCACCTAGCGTTGCCAAATTCAGGCTTGCAGAATTGTTTTTATCCTTGATCGCCTGCTGCGCCGGGGAAAGCGTCTGCGTCACCGAAAAGCGCGGGACCGTGTAGGTCTGCTTTGTATAGGGGTCGGT…
Pseudomonas virus KPP25	15	445	8.83752	19.8	62.0915	52.144	>_Pseudomonas_virus_KPP25_contig_1 Depth-of-coverage:2.08041 Taxon:1982591 refseq:NC_024123.1 CAGCGTCAGGTTGTAGTAGTCCAGCGCCTGGGGGGTTGCCGCGACAAGGTTCGCGTCGCTGATATTGAGGTCTGCGCCGCTCACGCCGATGGTGCCCTGTAGGCGCGGTGCGGTGGTCGATGCGCCGCCGTCATCTGCAGCGGCAACATGGCGGAAGAACGACGCGGTCCCTGTGGCCACGTTGGTGCCGCTCCAGGTTTCTGCGGCGGCTTTGGCGATGGCGCCGTCCGAAGCGGCGGCGGCCAGGTTCACGCCGGCGCTCACGCCGTTGCTGTAGATCACGCACAACAGCGTGGCGGCGCCCA…
Erwinia virus Ea9-2	13	442	9.78059	14.9	61.4704	57.7032	>_Erwinia_virus_Ea9-2_contig_1 Depth-of-coverage:3.22871 Taxon:1982577 refseq:NC_023579.1 AGCTCACGGCTGAAGGCTTGTCTGGTAACAGTTTGTCCAAGGCCATGCGCCCTCTTCGTGGGAAGTGGAACGAACCGAACATCTGCTTTGTGGATGAGTTCGACAAGCTGTTTCAGCGTAATGGTGAAGCATCTGAGAGCTTCCGCTCCATGGTGCAAGACGAGTTCCTGTGCATGCTCGAAAGCAAGTACACCTCGGTGTTCACTGACTTCGGCAAGTACGAACCAATCCGTGTGAACAACACGATGTTTGTGTTTGCCGGTGCGTTCAGCAACCAGCGCATCACTACCATTGCCGAGCTGAAAGACG…
Faecalibacterium virus Oengus	8	392	4.89973	35.2	64.2068	63.8393	>_Faecalibacterium_virus_Oengus_contig_1 Depth-of-coverage:2.42816 Taxon:2734262 refseq:NC_047916.1 TCTACGATTTTCAGCTGGATGCTTTGCAAAGAATGCGAAGCGGGTGCATCCTCAATGGAGGCACCGGAAGCGGTAAATCACGCACTGCTCTCGGGTATTTCTTCCAACTTAATGGCGGTGACCTACGGCGAAAAGATTCGAAAATGCGGGAAAGACCTATGGACCTTTATATTATCACCACGGCCGCAAAAAGAGACCGAAATGAATGGAATGGCGATATGGTCCCCTATCTTATCACAACAGATCAAAATACAGCAATTTATACCCATACGGTCGCCATCGACAGTTGGAATAATATA…
Microbacterium phage Araxxi	13	383	11.165	16.1	68.601	63.558	>_Microbacterium_phage_Araxxi_contig_1 Depth-of-coverage:38.8304 Taxon:2590948 refseq:NC_048801.1 TTGTCGAGGAACGAGGGATCGTTGGTGATGAGGTGCGTGAGGAACTGATGCACGGGGGAGTTGAGGGTGGTCTGTTCCACCTGCAACGCTTCCGAACCCTTGGTGGGTTTCAGCTTCTCAGCGAGTTCACCTCTCTTTACGTAGTGATCCAGGAGCAACGCGAGGAACGCCCCGCTCATCTCTGGACTACGCATATGCTCCTCGAAATCCTTGTCCAACGCATAGACGTTGGGGAAGTAATATCGAGCGAGGCGCTTCTGCAGGGCCCCCGACTTGTCGCGGGACTTCGGCTCTGCGTTGA…
Acinetobacter virus AS11	1	370	7.85265	28.7	63.2615	63.9048	>_Acinetobacter_virus_AS11_contig_1 Depth-of-coverage:31.569 Taxon:2560262 refseq:NC_041915.1 AATATTAGTATTAATACTATATTAATATATTAGTAATTATATAACTATAGGTATTATATAAGAGAGATTAAATATGAATGATTGTATAGATCATAGTAAAGATAAATCACTTACACCCGAAGGTTATCATATGAGATTAAATCCGTATGGTAAACCTAGAGTATCAATGTCACATCGTATAGTATACTGCGAAGCTAATGGTATACACATGGATGCTATAACTGGTTTAGTGATTAGACATACTTGTGATAATCCTAGATGTATTAATCCCGAGCATCTAATTATAGGGACAAAGGCTGACAATA…
Flavobacterium phage vB_FspS_mymlan6-1	5	366	5.20766	46.2	64.8798	55.8559	>_Flavobacterium_phage_vB_FspS_mymlan6-1_contig_1 Depth-of-coverage:15.9854 Taxon:2686266 refseq:NC_048838.1 CTATGTTTTTTTGTGCCTCTTTTATCCTTTTTTCTCCAATACGGAAGTAGTTTTCATCTTTCTCAAATCCGATAAAGTTTCTGTTTGTGTTGATACAAGCTACTGCAGTGGTACCAGATCCCATACAGTTGTCTAGGACTGTTTCTCCTTCGTCAGTGTACGTCTTGACCAAGTATTCAAATAGCGCCACTGGTTTCTGTGTGGGGTGTACTGCAGTCTTCTGTTTGTCTGTTGGAAATACTTGAACGCTCCGAGGGTATCTTCTTCGGTGCTGTCATATCCTGTGAGAC…
Rheinheimera virus Barba21A	10	350	5.53751	19.7	61.7174	58.5333	>_Rheinheimera_virus_Barba21A_contig_1 Depth-of-coverage:4.81544 Taxon:2734092 refseq:NC_048191.1 TGACTCAAAGGGAATACCTTTAGACTGTAGAAAGCTGTGGAATCCCATAGCACCTAGGCCTAAGATCCGCTCTCTTGAGGCACTGTAGACAGCTTTAGCCATAGTATCTGGGGCGTTGTCAATAAAGCTCTGCAACACATTATCCAGAAAACGAGTCAGGTCTTCTACAATCCGTGTGTCTTTCCACTCTTCAAACTTCTCAAGATTCAAGCTACTCAAACAGCATACAAATGTACGATCCTCGTTTGTTGGCAGAGTGATTTCACTACATGTCCTGTGAGTATACCGTTGAATACTCC -…
Pseudomonas virus PaMx25	20	339	12.9657	11.4	73.0367	71.3402	>_Pseudomonas_virus_PaMx25_contig_1 Depth-of-coverage:6.9953 Taxon:1982241 refseq:NC_041953.1 AGTATTCCGGATCTGCAATGGGTTCAAATGGCCTGCAAAACATGCAGATTATCTGATGGCTTGCATGGCTTTCGAGTCTGGCGAAACATTCAGTCCAAGCATTCGGAATTTTGCTGGTAGCGGTGCCACTGGCCTGATCCAGTTTATGCCCGCCACTGCGCGCGGGCTGGGCACTACAACCGACGCCCTTGCCGCTATGTCAGCGGTGGATCAGCTGAAATACGTCAAGTGGTATTTCCGTCCGTACTACACCCGTATTAATTCCTTGTCCGATATGTACATGGCAATTCTCATGCCGAAGTACG…
Agrobacterium virus Atuph03	5	335	10.2712	18.3	78.9657	82.1004	>_Agrobacterium_virus_Atuph03_contig_1 Depth-of-coverage:29.9863 Taxon:2733891 refseq:NC_047846.1 GTTCATGCAGTGGCACCCTTCATTGAAGGACGAGCAGAAGCTCTACTACATGAAGCTACTGGATGGTGTGTGGTCGAAGGAGGCAGACGAGGACCAGCGCACGAACATCATGTCGTGGCTGGCTGAGTTGGAAATGGCCACAAGCATGGCCAACCTCACGGAGACATTCAACAGCGGCGATCTTGATGAAGACTTCTATGCGAAGATCATTGAGATCACGGATCAGTACAAGAAGCGGGTGGACGTAAGGTTCGATCGCTGGATTGACGACCCGATCTTTGACCTGCTGCTTGAAGACCTG…
Dinoroseobacter phage DS-1410Ws-06	4	335	3.01964	36.5	61.5983	58.7855	>_Dinoroseobacter_phage_DS-1410Ws-06_contig_1 Depth-of-coverage:31.5302 Taxon:1815983 refseq:NC_049371.1 CTTCTGGTCGTTCGAGATTCCGACTGCATGTGCTGGCCATGGGTTCATCTTCTTCAACCCTGACTTCTGGGACTCCATCCCGGAAGAGACTCGCAAGACTGTGCTTGCACATGAAGTCTGGCACCTGATTCTGAAGCACCTGCAACGTGGTGAGGGGTGTGATCCTTCGATCCACAACGAAGCATGTGACCATGTGATCAATCTCAGCCTTGAGAAAGACGGGTTCACCTTTGAGGGAACCAGTCCCTTCAAGGATCCCGTCCACTTGGGGAAATCGACTGAGAAGATCTACAA…
Microbacterium phage Burro	11	333	10.7356	14.6	64.5848	55.0763	>_Microbacterium_phage_Burro_contig_1 Depth-of-coverage:3.44738 Taxon:2315703 refseq:NC_048733.1 GTCCTTCTTGTAGGTGTTAGGGAAGTAGAACCTAACAAGCCGTCGCTGCAGAGCAGGGCTCTTGTCACTGGTCTTGGGCTCATCATTCAAGCCCTCCAGGAACAGTGCGTTAGACATCACGGAGACTGGCACGTTAGAGTACTTCATCTCCAGGTCCAGTCGCTCTCCTGCCACCAGCGTCTTCTCCGATGAACTATCCTTGATGAAGTCCTTCGGACCGTCCAGGATGATGTTCATGAGAGAACCGTTGAGCTGTGTGACAGTAGGTCGCTTGGCCGACATCTCCTGCCTGTGCACGCCGC…
Pseudomonas phage DL64	6	325	4.18221	27.4	60.0134	52.3185	>_Pseudomonas_phage_DL64_contig_1 Depth-of-coverage:10.8743 Taxon:1640973 refseq:NC_028885.1 TCAGAGTCCTTGTGGTACTCCATGTCTTCGATCAGTTTCATCGCTTTCCTTCGTTATATGATTAATTGACCTGCTTTGATCAGGTCATCCTTTTGACTGCAAGCCATGAATGCAGAACAGTACAGACATGCGCGTACTTGGCCTTGTACTTCCTTGACTGCACCAGTACCAACTGTAGCCATGTGCAACTGTGCATCTGCAGCGCTATCAAAGTTCTTCGTACTCTTCAGTGCAGTGATGTCACCGGACTTGTAATACTTGAACTTGGATTCGGTACGCCACAGGTCGTCATCCTCACATAGTGGG…
Gordonia phage Kenosha	7	314	5.76528	22.4	59.7513	55.2251	>_Gordonia_phage_Kenosha_contig_1 Depth-of-coverage:2.6032 Taxon:2588490 refseq:NC_048793.1 CCCGGTCCCGGCGACTCTCACTGCACGGAGAATCGAGGTCATGATTGGAGCTGCTACGACGCCGGCGAAGATGTCAGCTTCAACGACCGTCACGATTTTCGCCATGACTGCGATGACCCGCAGTGTGACAACCAACACTTTACCAACGAAGGTGACTAATGGC - >_Gordonia_phage_Kenosha_contig_2 Depth-of-coverage:15.506 Taxon:2588490 refseq:NC_048793.1 GAGCCATTCCGATATGGAAGCAATCATTGCCGACGCTAAGCGTTACGGC…
Rhodococcus virus Poco6	13	313	8.75051	11.5	65.0502	64.6473	>_Rhodococcus_virus_Poco6_contig_1 Depth-of-coverage:13.8695 Taxon:1982369 refseq:NC_023694.1 CTGAGGCACAAGAGCTCCAACTGACATCGCTCGCAGTAGATCTCGTGAAACAGCAATTAATCGATGGAACGATATCTTCTCAGAACCTCAATCACTTTCTCAAGCTCACCTCCGTCAAGGAAAAATTAGAGTTGGAGAAGCTCCGTAAAGAGAACCTACTTCTTCAAGCAAAAACCGAGGCGATTAAAGCCTCCGAGGATATTAAGGCTCTCTATGCCGATGCAATCAAAGCAATGGGTGTCTATAGTGGGGATCGTATGAAGGATGACTAGAACATATTCAGAGCTCATAAGAATCCCAACATT…
Cellulophaga phage phi14:2	8	309	4.78201	16.1	59.607	49.6283	>_Cellulophaga_phage_phi14:2_contig_1 Depth-of-coverage:4.79615 Taxon:1327990 refseq:NC_021806.1 TAGTTTTATCATTAATGGTTCTTTCTGCAATTAATATTTTATATCCAACAGGAACATCATATTCTGTTTCAAAATTAGAACTTGTGTTTAACCAAGTAAAAAAAGAAGACTTTAATGTTACATTTAAAGTATTGTAATAACCTTTTAAATTACCTTCAGGAGCTTTAAAATCAGCAATCCATTTAGGTAAAGATTTTTGACCATATTTATTATAAAATACAATTCCTAATCTATAAATCTCTTCATCTTTAAAATACTTATTATTTTTATTATAATCATTACTTTGAGTAAGCGTGTATTTT…
Salmonella virus SPN1S	6	301	7.15283	27.7	73.4307	68.1141	>_Salmonella_virus_SPN1S_contig_1 Depth-of-coverage:12.5166 Taxon:1982581 refseq:NC_016761.1 CAACTGATTGAGCTTGCCGCATCCTGCGACAAAGACCCGGAGAAATGGTCGCGCATGGCTTTCGATTGGGGCCATGGCGAGCTTGCTGATTACTCAGGGCCGCGCCAGTGGCAGATTGAAGCGTTTGAGGAAATCCGCGACCATCTGAGCAATCCAAAGACGCGCTTTCAGCCTTTGATGCTGGCGCGGGCATCCGGCCACGGTATCGGCAAATCTGCATTCATCGGCATGGTGACGAATTGGGCGCTATCGACCTGTGATGATTGCAAAGTGGTTGTCACGGCCAACACCGACACGCAGCTACGC…
Sinorhizobium phage PBC5	12	299	5.74404	22.8	64.5619	50.3755	>_Sinorhizobium_phage_PBC5_contig_1 Depth-of-coverage:2.75587 Taxon:179237 refseq:NC_003324.1 GTCGAAGATCAAGCTGCTGCCGTCGTAGCCCTGCTTCACCACGCCGACACCCGCGCCGAGTAGCTGTTCCATCCAGTAGTAGTAGGCGTCCCGGCCCTCCAGTTCGCGGTCGGGCGATCGGAACCAGAGGTTCGGCATACCGATGCGTTCGGACAGGTCCA - >_Sinorhizobium_phage_PBC5_contig_2 Depth-of-coverage:4.52643 Taxon:179237 refseq:NC_003324.1 CCGCCTCGCGCGCCAGTCGGTACGCCGCAATGAACGTCACCTGCCGG…
Acinetobacter virus B1251	13	287	15.1596	10.6	65.0894	63.9535	>_Acinetobacter_virus_B1251_contig_1 Depth-of-coverage:1.77833 Taxon:2560265 refseq:NC_019541.1 TTTAGGCAAATAGCTATCTTTTTCCCACTCAGTTACAGCAGGCGCACTTACTCCAGCAATCTTTGCTAATTGCACTTGAGTTAATTTTTTCGAGCGTCTAAGCGCACGTATGCGCTGACCAGTAGTTGTCTTTTCCATATAAGTTATCTTACATATTGCTTTTATAAGTTTTCTTTGATTAAATACTAAGAAATCTTATTTTATTGAGTGGATACCAATGACCAAACAAGAAGCATATGAGTTGCTTGGGGTTAATGGCGTTGAACTGGCAAAGCTACTTGGAATAGAGCCGCCTGCCGTTTA…
Burkholderia virus AH2	7	276	7.29527	16.5	59.5916	54.2796	>_Burkholderia_virus_AH2_contig_1 Depth-of-coverage:16.0197 Taxon:2560359 refseq:NC_018283.1 GGCCATGCGGTGGAACGCTGGCCAGGTGCTGGGATGCGGCTTACCTGGGCGCCAGGTGCGCAGGTACAGCGCCCACGACGAGTCGGTGTCGTCGACGTTCGGGAGCGGTCTCGGGTCGGTCCAGAGCAGCAGGCGCGCCATGCCGGCGGCCAGCACGTCGTCCTGCTCGATCGCCACGTAGACAGCGTAGGGGTCGAACAGCACGCCACGGCTCACGCACAGCGCCTTGCGCATGCGGGGTCGGCTGGCCTCGTGCAGGTAGACACCCCACACGCCGCCACGGCTGGCCTGCGTGCCCTGCTCGAA…
Lactococcus phage P092	4	275	3.90559	33.1	58.9584	54.2324	>_Lactococcus_phage_P092_contig_1 Depth-of-coverage:23.456 Taxon:1476887 refseq:NC_024203.1 TATATTCCGAAGAAGAGCTTGAGAAAATCATGAGGTTCATCGGAGCACTATTCACAAACAGTATGAAGGACATTCAGAAGTTCATGTATTTGTATGGCGGTAAAGGAACTGGTAAAGGGACGGTCTTGAAAGTGTTCAAGATGTTGTTCAAAGGATATCACGCCCCTATCAACCTGAACAACCTGACAAGCGGCAGTGAGTTCGCAACCGGACAAATCAAAGAGGTTCCTTTATTGATAGACGACGATAGCGACATGTCTGCAATCAAACAGGATACATATCTGTTGAAGCTGACTGCGCATGAA -…
Streptomyces virus Scap1	7	272	8.92476	18	63.622	62.2506	>_Streptomyces_virus_Scap1_contig_1 Depth-of-coverage:2.37412 Taxon:2560792 refseq:NC_042042.1 ATTAGGACCTACCGCGAACTCTCGCAGCTACAGACGTTTGAAGATCGGTATGACTACCTTCGAATAGGTGGGCGCGTCGCCGAGGCCACCTTCGGTTTCGAACGATACTTAAACCAGCGCTTCTATAGCTCACGTGAATGGAAGAACTCACGGAACATTGTGATCGCCAGAGACCTCGGTAACGACCTTGGCATCCAGGACCGTGAGATTCACGATCGAATCATCATCCATCACATGAACCCTATGACTCCCGATGACATTGTTCGGGCTGGGATCGACATCTTGGATCCTGAGTTCTTGATCA…
Pseudomonas virus KPP21	9	271	5.35821	17.6	60.8852	53.2196	>_Pseudomonas_virus_KPP21_contig_1 Depth-of-coverage:4.74912 Taxon:1982595 refseq:NC_029017.1 TCAAGACTTCCTTCTGGAAGGTCGGATTGGTAAGGCCCCAGGACACCAGCTCATGCACGTTCTGAATCGCAGGCTGGAACTGGGCCTGCTTGGCTTCGTCCAGGCCAACAATGTATTCCTGTGCCTTCAGGCGCAGAGCCTCCAGTTCATTAACCAGGGAGAGAGCTTCCCTGGTGTAGGCAGGATCCTTGACCTTGGCATCCAGTTCA - >_Pseudomonas_virus_KPP21_contig_2 Depth-of-coverage:2.20322 Taxon:1982595 refseq:NC_029017.1…
Polaribacter virus P12002S	5	261	3.83774	34.4	62.6569	59.36	>_Polaribacter_virus_P12002S_contig_1 Depth-of-coverage:7.90439 Taxon:1982246 refseq:NC_028763.1 TTACGGAGGCGATCTACTGACATTATCCGAACGGTACATCAAATTCAGGGCAGCAGCAGTTCAGTCTAATATGTCTGCATCCGAAACGCAAAAAATATTTGAGTCTGTGTCAAAAGCAGCCGGAACATTGGGACTGAAAACCGATGAACTGAGTGGGGTATATCTGGCATTGGAGCAGATGATTTCAAAGGGCAAGGTCACAACCGAAGAATTGCGTCGCCAGCTTGGAGAACGTCTTCCTGGTGCATTCGGAATCATGGCAAACGCATTAGGTGTTACAATTCCTGAACTTGACAAACTAT…
Burkholderia virus BcepC6B	15	261	13.5825	11.5	65.1823	57.9641	>_Burkholderia_virus_BcepC6B_contig_1 Depth-of-coverage:2.31576 Taxon:279280 refseq:NC_005887.1 TTCATCATGGGGCCGCTCGGCTCCGCGAAGACGACGACTTCGATATTCAAGCTGCTCGAGTTCATCTGCGAGCAGCGACCGAACAAGCAGGGGGAGCGGAAATCGCGGTGGGCGGTCATCCGCAACACCTACCCTGACCTGACCAACACGACGATCCGCGACTTCCGTTCGATCATCGACCCGCTGCGGCTCGGCAACTTCACGATGGGGCACCCCCCTGAAATGAAGATGGACTTCGACCTGCCGGACCGGACACGGGTGCAGGCCGAGATCATCTTCATCGCGTTGGACAAGGACGATGAC…
Strepomyces virus Rima	7	260	9.41995	12.5	59.0979	51.1775	>_Strepomyces_virus_Rima_contig_1 Depth-of-coverage:2.27653 Taxon:2560784 refseq:NC_041889.1 GCGAAGAAACTTTTGGATGGTCTCGATATTTGAATCAAGCTCTCTATCACTCAGATGAGTGGCAAAAGTTTCGAAGAGATATTATCATTAGGGACGAAGGCTGCGATCTTGCACTTCCTGGTTATGATTTGGAAAGTAGTGATATTATCATTCACCACATAAATCCAATTACACCAGAACAGATTGAAGCTCGAGATC - >_Strepomyces_virus_Rima_contig_2 Depth-of-coverage:2.14606 Taxon:2560784 refseq:NC_041889.1 GAGGATCGTCCA…
Acintetobacter virus B5	4	259	3.81177	41	63.2141	57.7821	>_Acintetobacter_virus_B5_contig_1 Depth-of-coverage:22.5888 Taxon:2560277 refseq:NC_042005.1 ATGAAATGGTTTAAGTACCACACCGCAGAACAGCGTGGGTTCGTGTACTTACAAGGTAAAGATGTACCTAATACAGGTGAGGTTATCGCAGCGTGTGAGGATTTATTTTCTAGTATGAAGATAACCCATTACACAGGATTAAGTACAATGTGCCTACTAGGTACGAGGTTTGAAGATGCAAAGGTTA - >_Acintetobacter_virus_B5_contig_2 Depth-of-coverage:22.5888 Taxon:2560277 refseq:NC_042005.1 CTACGAACTCATGCTGAACTC…
Ruegeria phage DSS3-P1	7	259	3.24995	33.6	63.6598	57.473	>_Ruegeria_phage_DSS3-P1_contig_1 Depth-of-coverage:59.738 Taxon:1555208 refseq:NC_025428.1 CGTTCTTCAGGTCCACCAGAAACCCACGGTGATAGCTGGCGATCAGGTCGGCCTTGTCGGTGCCATTGATGATGCGGCGCGCGCCGACGGGATCGTCCGTGGCATCGTTGAAGTACATTTCGAGACACTTGCCGGTGAAGTCGCCGATCGTGCTTTCGGCCTTCATCATGCCTTCGAACATGATCGCCGCGGCGATATGCGGATCCATGGCGAAGTCGAGATTGCCCAGCAGATCGACGCCCAGCAGGCGCCCCATCTTCCGGTAGTTCTCTTCCCACGTGAGTTGCACGTAGCCGCGGCCGTA - …
Pseudomonas virus 119X	5	257	12.2449	12.2	60.3064	57.5098	>_Pseudomonas_virus_119X_contig_1 Depth-of-coverage:4.06766 Taxon:347326 refseq:NC_007807.1 TAACCGTGACGTAATTATTAGCTTCGAACCTTACATTGGTGCTTACGATCGCTTTGGCATGGGTATGAGTCCCCTGATTGATGATGGTCTACAGCTTCAGACTCAAGGCTTTGGCGAAATGGCTATGCCTCTGCAAGAAACTGTTACGCGTCTTATGAACATTCGCTTCCAAGCTGCTAACCGTTCTCTGCAAGACCGTGCTCTCTTTAACCCTGAAATGATTCGTGCAGCTGATATTAATAGTCCTTTCATGGGTAGTAAGATTCCTGTAGCTCCTGCTGCTCTGATGAACAACACCATGGATGCA…
Pseudomonas virus PA26	3	254	3.0171	29.3	59.1201	52.4725	>_Pseudomonas_virus_PA26_contig_1 Depth-of-coverage:27.5216 Taxon:1920764 refseq:NC_041907.1 CAGCGATCATAGCCAGCACACGACCCGGATGCTCACGGTAAATACGTACCAGCATCTTTTGAATACGCAAGTAGTACTTGGTGAACATCACCAAACCCGAATCATTAGCATACTGGAGTTTCCGGTGTGTCGGGACATCGTAATTGATGAAAGCATCCGACACACGTTGTACAGCTTCCTCATGAGTCATAGGATCACGCTTAGTAGTCAAGTGCTCATACAGTACGAATCGAGCCAAGAAGTCAGAGATTTGCGTAGCATAGCTCATGATCTGGTACGGCTTAGTACCTTCAGCCATCAACAGGA…
Pseudomonas virus phiMK	7	251	3.95473	17.2	58.8826	55.1136	>_Pseudomonas_virus_phiMK_contig_1 Depth-of-coverage:1.92781 Taxon:2560690 refseq:NC_031110.1 TTGGCCGACAGGCTCACCGCGAATCCACCCTCGTTGGCCTCACGGACCGCCTCACGGTTGGACTCGACGGACATGTCGTGGTGGGTGTAGGTGAACCCACGACGGCCCTTGTTGGCCTCGACGAGCATGGCCAGCGCCTCACGGTCGATGACACCCTCGCCGTCCTGCGGGAGGTCGCCCGCCTGATTGTGACGCCACAGCTGGTTGGGGCGCAGCCCAGCGATGTCCCAGCAGAACTCCTGCCACGTGCCACCACGGCCACCCCGGGTGACGTCCTGCCAGTGGAGCGAGATCTTCCCGGACTC…
Salmonella phage astrithr	5	245	30.2446	17.9	64.3043	62.5332	>_Salmonella_phage_astrithr_contig_1 Depth-of-coverage:2.04311 Taxon:2713276 refseq:NC_048862.1 GGAGAATCGAAAGAAGATTTCCCGACTTGTTAGCCTAGCAAACAAACGATTAAAGCGATTAGAAAATGCTGGATTAAATGATTCTCCAGCATATCAAAAATGGGTAGAAGCAGGGGCGGAAAAGTTCAGCGTTAAAGGTAAAGATCACAACGAATTACAGCGTGAATTATCAAGACTTAAAAACTTTATTGAATCTGAAACTTCAACCGTTCGGGGTGTTAATAACGTGCTTAAACAAATGGCACAAAACACAGGCATTGAATATAGCAACATGCAAGAATTGAAAGATAATGCTAAAACATT…
Enterococcus phage phiFL4A	8	243	9.37764	17.2	63.3118	62.5974	>_Enterococcus_phage_phiFL4A_contig_1 Depth-of-coverage:3.13708 Taxon:673839 refseq:NC_013644.1 GCTTCGGGACATCCGATGTCGTGATCGCATCCGACAAGCACCTGGAAATCTGCGACCTGAAGTACGGCAAGGGCGTTCCGGTCGATGCACATCATAACCCGCAACTCATGCTGTACGCGCTAGGGACTTATGCGGAACTGGCGGATCTGTACGAGTTTGAAACCGTCACGATGAACATCCTGCAGCCGCGCCTGGACAATTACTCAAGCTATACCATCTCAGTAGAAGAATTACTTTACTGGGCAGACAACTTCGTTCGGCCTAGAGCCTTACAAGCGTTCGCCGGAGAAGGCGAGTGGAACA…
Pseudoalteromonas phage H103	8	237	10.0116	13.9	63.6005	65.5944	>_Pseudoalteromonas_phage_H103_contig_1 Depth-of-coverage:7.42708 Taxon:1636200 refseq:NC_028819.1 GTCTTGGCGCAGAAGCCTACAGCAGACCATTTCACGAAAGCGAAATCGCTGTTGTGGAACTGGCGCGGCACGGCGTAGGTGTTGATGCCCATACCTACCACTGGGTGCAGACCCATCTGGTCATCCCAGTACATGATGAACTTGCCGCCGGTCAGCGCGGAGTCGATGTAGATTTCTTCTACACCATCGAGCATCATCACGTAATCCCTGATGCTGCCAAACTGCCACGTGTCAGGAGATGCGCGTCTCTCCATGTTTGAAAGCGCTGCGGCAGATACACCAAGGCGCACAGGCGCCACG…
Xanthomonas virus Carpasina	7	235	9.68211	9.9	63.1456	63.1288	>_Xanthomonas_virus_Carpasina_contig_1 Depth-of-coverage:2.78731 Taxon:2734101 refseq:NC_047962.1 AGGGCGGCTTTGAAACTAGCGCAACCGTGGGCGATGTAAGCGTTGCAAAGCTTGCGCCGCCTGCAAAGGACGGCTGGCAATGGTGGCTTGCATCTACGCCTTACGGACAAATGCTCTGGGCGATGTTAGGCGTCCTAGCTGTCGGTGGCCTTTCAATCGGAGGAATGCCAGAGCGCGAAGGCTTCCGTAAAGTCGGCGGGGTGTTCTGGTGAATCCCGGGTCAAACCTGCTGAGGCAGGCTTTGCGCCTTATAAAGCCTGCTGATATAACAATCGAAAAATTCAAGTCACGCGCACTTAAT…
Erwinia phage phiEaP-8	11	232	7.9706	9.7	64.7929	65.5812	>_Erwinia_phage_phiEaP-8_contig_1 Depth-of-coverage:2.43606 Taxon:2178928 refseq:NC_049510.1 AAGTTCAAGGTGGAGGACTACCTGAACGCCGTGGCCTACTGCAGCTACAAGCTGATTGGCGACTCGAACCAAGACGCCTATTTCAAGACGTTCCCTCAGCGCTATGCCAATTTGCTGGCTGCCGGCCGGACTCCCAAGGAGATCTCCAGCTACGTGGCGGCGTACAACAAAGGGCAGCTGGTCAACAAGATCATGGAGCAGACCTTAGTTCCTACGTGGGTGCTCAATGCCCACATGCACCAGGCTGCACTGAACACCCAGTACGAAATCATGACTGACCCTGACGTGTCGGCCAAGGTGCGCAGT…
Flavobacterium virus FCV1	6	224	7.64693	16	64.884	61.0401	>_Flavobacterium_virus_FCV1_contig_1 Depth-of-coverage:19.9772 Taxon:2560474 refseq:NC_041845.1 AAATCCAGAAAGGTTTTTTTACTAACGCTACGCCTTATTTGCCTCAAAAGATTGCGGTATTCGGTGAAGCAAACACGGCAAATCAATCAGGGCTTACTACTACTCCGGTAGAGGTAACCAGCGCAGCCGAGGCGGCTACACTATTTGGAGCAGGATCGCCAATTCACCAGCAGATGAGAATTTTGCGACCTATTTCGGGTGATGGTGTTGGTGGTATTCCGACTATTGTTTTTCCACAAATCACAGCAGGAGGCGCAGCGGCAGCAGAAATCGAATATACAGTAACGGGAACGGCTACAAAGG…
Gokushovirinae Bog1183_53	1	222	99.8916	11.7	52.4459	39.04	>_Gokushovirinae_Bog1183_53_contig_1 Depth-of-coverage:21.9614 Taxon:1655646 refseq:NC_027633.1 TGAAAATTTGGCTCGTAATATTAGATCTGTTCGAGGACATCGCTTCTCCCATGCTCCTCCAGCTTATATTCCACGGACGAAGTTTGACCGCTCGCATGTCTATAAGACAACTTTTGATTCAGGCAAGCTTATACCTGTATTTGTTGATGAGGTTTTGCCTGGCGATACTACTCGTATGTCTGTTAATTACTTCGCTCGTTTGGCTACTCCTATTAAGCCTATCATGGATAATATTTATCTGGACTGGTTTTTCTTTTTTGTACCAAACCGTCTCGTTTGGGAACACTGGCAGAATTTTAATGG…
Acidovorax virus ACP17	15	221	5.52274	6.5	61.7002	61.6205	>_Acidovorax_virus_ACP17_contig_1 Depth-of-coverage:2.68272 Taxon:2560261 refseq:NC_041997.1 GAACGCATCGGCACATGGCACCGCAAGGGCACATTCGAGGAAGTAGACCCGGACGGAACCAAGATCACGAAAATCGTCAAGGACAATTACCTGATCGTTCTGAAGGACGACTATGTCTACATCAAGGGGAACGCGAAGGTCACAATCGACGGCAATTCGTCCCTGTACGTCAAGGGCAATGCAGACATCGAAGTGGACGGGAACGTCAAGGAACACATTCACGGCAATTACAAGCTGAACGTGGACGGGAA - >_Acidovorax_virus_ACP17_contig_2 Depth-of-coverage:…
Microbacterium phage Alex44	7	221	6.09604	16.8	64.5298	60.4356	>_Microbacterium_phage_Alex44_contig_1 Depth-of-coverage:2.39112 Taxon:2590877 refseq:NC_048778.1 GCTCACGCAGACGTTTCAGGCTGTCGAAGAAAATTTCCCGACACAGAGACTGGGTGAAGATAGCTGCGAGCTTGCCACCATACACAGAGTAGTGTACGATGACAGGACGACCAAGCTCCTTGCTCTTCTTGGCCGACATCTTCTCGTTGATCCCATTCCACAGGCGAGGCGACTCGTCGTTCTCTGCTGCCTTGGCTAGCTGCTTCTTCGGCTTGTAGTAGCACAGCCGATCCTTCCTGAAGTAGCAACCATGAATGAAGCGCGTGACGTATGGCATCCCGTTGTTGAGCAGCTGCACACA…
Pseudomonas virus NP1	23	219	14.266	6.6	74.8712	73.6006	>_Pseudomonas_virus_NP1_contig_1 Depth-of-coverage:2.29167 Taxon:1982240 refseq:NC_031058.1 CCATGTTCGGCGGATTTTTGGGGCACGTCATGCGCGCTTTGGATAATTCGACTCCTATCAGCTACGGGCGCGCATGTGTCGAGGGTCTTGCGGCCGGCTTCGTCGGCCTGCTCGTGATGCTGATGTGCAGTGCCACGAACATGTCCGATCAGTGGACTGGCGTGGTCGTCGGTGTTTCGGGGTGGCTGGGCGCCAACGCCTCGATCCGCATGCTGGAAAAGCTTGTCTTCAAGAAGCTCGGCAT - >_Pseudomonas_virus_NP1_contig_2 Depth-of-coverage:3.27812 T…
Xylella phage Xfas53	6	218	7.60484	19.7	62.9338	60.9023	>_Xylella_phage_Xfas53_contig_1 Depth-of-coverage:3.07216 Taxon:670252 refseq:NC_013599.1 TTTTCGCTTGAGTGCCTGCATCAGCGTTTCCTGCACGCTCGCTTTGCTTTTTAGTCGGGCAACCACATCCTCTTCCAGTGTCCCGGCACCCACTATCCGGTGAAGAAAAACCGGGCGGTTGTAGCCGCTTTGTGCCTGCCGCGTCGGGCCAGCGCGCTCCTGGAACTGCAGGTCATCCTCAAGTGCCCAGCCGGTCGAGAAAAATACGATGATGTTCGTGCCGTGTTGCAAGCTAATCCCGTGACCTGCACTTTTTGGGTGTGCCACAAGCATTTGAATCTTCCCTGCATTGAAGTCATCAATCGTCTT…
Pseudomonas virus PaMx74	35	217	32.5955	2.9	85.3412	84.5465	>_Pseudomonas_virus_PaMx74_contig_1 Depth-of-coverage:3.16435 Taxon:1982358 refseq:NC_028809.1 GCCGTGGAGCACTGGAGGGAGACCTCGGAGTGGTTCTCCATGCTCTACGACATCGCGGTAGAGGAGGCGGCGGACCGGATTGAAGCGGAGGCCATCCGCCGTGCCGTGGACGGCTACGACGAGCCGGTCATCTACCAGGGCATGCCGACCACGGTCGTTGACCCGATCACGGGCGAGCAGCGTCAGCTCACGGTCCGCAAGTACAGCGATGCTCTGATGGCTCTGGTGCTCAAAGGTGCACGTCCTGAGAAGTACCGCGAGAACCACAAGGTGGAGCTGGAAGGCGGCGCTGGTGGCGTCCTGA…
Acinetobacter virus R3177	9	216	9.34104	12.3	66.1163	65.8219	>_Acinetobacter_virus_R3177_contig_1 Depth-of-coverage:11.9259 Taxon:2560270 refseq:NC_041866.1 ATATTAATAAGTTTATTGATGAATTGATCGAGCGTGAAGGCGGTTATGTCAACGACCCTACAGATCGTGGCGGCGAAACAAAATACGGTATCACGAAAGTGACTGCCCGGCAGTATGGTTATACAGGTGCAATGAGAGATTTGCCTTTAGATATTGCCAGACAGATTTATTTAAAAATCTATTGGATTGAGCCGCGTTTTAACAAGATTGAAGCGATTAGCCCGGCCATTGCAGAAGAATTACTTGATACAGGCGTGAATTGCGGCGTGAACTTTGCAAAACCGCTATTACAGCGCGTTCTAA…
Ralstonia phage RSS0	2	215	41.5752	18.1	41.6945	25.8427	>_Ralstonia_phage_RSS0_contig_1 Depth-of-coverage:2.33964 Taxon:1150992 refseq:NC_019548.1 AAGGCTGGGAGCGGACCGCGTTCGATTTTTTCAGTGTCCTCGAAGGCAAGATCACCCGTGTTGACCTCTGCCGCGACTTCTACGACGGCGAAAAGGGCGGCGTGGATGCCGCTCGGGAGGGCTACCGCTCCGGTCTGTTTGACTACCGAAACCGTCGCCCGTCCTGCGAAGTCGCGGGGGATTGGGAACATGGTAAGTCCCGGACTTGGTACGTCGGCAAGCGCGATTCTGGCAAGCTGTTTCGTGCCTACGAAAAAGGCCACCAGTTCGGGGACATGAATTCCAACTGGTGGCGCGCTGAAGTTGAG…
Microbacterium virus ISF9	7	213	6.35063	14.1	63.3465	59.984	>_Microbacterium_virus_ISF9_contig_1 Depth-of-coverage:1.89458 Taxon:2560592 refseq:NC_023859.1 GCGTGAATCCAGGGGGGATTGGGACGAACAGTTCGCTACCAGACGCTTCGGAGACGTACCAAGCCGGAACATCATAAATTGCCGTCTCAACGGGCAGGTCGTTCGTATTGTTCGGGGTAGGGGTCGAGCGAGGCCAAAGCCCCTGGATAAGCGGTTCTGCTTCATGATTGATCGCCATAGACGGGTCGG - >_Microbacterium_virus_ISF9_contig_2 Depth-of-coverage:8.34757 Taxon:2560592 refseq:NC_023859.1 CAGCGGCGGTCGGCC…
Klebsiella virus Matisse	4	212	1.78725	17	99.8093	99.5252	>_Klebsiella_virus_Matisse_contig_1 Depth-of-coverage:7.01884 Taxon:1985339 refseq:NC_028750.1 ATCCAAAATCTTTTGTATTCATTACCTGATAATGGATATCGTACCCTTCGTCCTGTAACAGCCTGTAGATGGTTTTAAACGTGTTTCCCTTGTCATGTGTTAATAGCTGGGGAACATTCTCAAAGAACAGCACAGAGGGCTTTTTAGCCCGTATAATGCGGAGTATTTCAAAGATGATAGTACCGCGAGGATCTAACATGCCCTGTTTTAACCCTGCTTTACTGAACGCCTGACAAGGAAACCCCGCCAACAGGATATCGTGATCAGGTACGTCGTTTTCATCAATGGCGAATATATCACCCTG…
Pseudomonas virus LUZ7	5	212	5.38845	13.3	63.1184	61.5327	>_Pseudomonas_virus_LUZ7_contig_1 Depth-of-coverage:5.37 Taxon:1982596 refseq:NC_013691.1 AGTTCTTGTGCCAGCTTGCCTGCATCAATCAGGCCAGTCAGCGATTCCAGCGTTTGCTGCGCCATTACCCGTGCAGTAGCGGCTACTGGACCAATACGGTCCATGGTCGTACCATTGACGGTCACAACCTGAATCCAGTAAAAATACTGAGTGTCTACAACTGGCGTGAGCCGGTCATAGTAGAGACTCCCTGCAACTTCACCTTGCTTAACCGCGTCTGTAAACACAGAAGTGGTGCCACGATACAACAGCGTGTGCGCTACTGCATGTGGATTGGTGGAAGGGTAGTTCCAACTGACATTGATACCG…
Escherichia virus Cajan	6	210	5.52539	16.1	79.46	77.6536	>_Escherichia_virus_Cajan_contig_1 Depth-of-coverage:10.6597 Taxon:1921554 refseq:NC_028776.1 AGTATGGAGCCCGCTTGCTGGGTCTCAAACCCTTGCAATGTCATGTCCAGCACACATCATTCTGTACTGCGGTACACGTGGTTGCGGTAAAACTGACGTTCAGATTTTCACATTCGCGCAGAACGTCGGACAAGGATACGGCGAGTATTATCGCGGTATCATATTTGACCGACGCTATAAAAACCTAGACGACATCGTCGCACGTACTAAGCGTTGGTTTCGTAAGCTGTACGGCGACGCAGCGAAGTGGTACTCAAACAAGGCGGACTATAAATGGGTGTTTCCTCAAGGCGAAGAATTGCTTA…
Klebsiella virus PMBT1	2	210	1.01481	29.7	91.1286	89.5973	>_Klebsiella_virus_PMBT1_contig_1 Depth-of-coverage:37.2137 Taxon:2560544 refseq:NC_042138.1 TCGATGACTACCGGCAGTTTCTTCATGTTCACGATACCGTCTTTCACAACGGTATAGTTGCGAACAATCTTAGTTTGAATATTTTCAGGTAGACCATATTTGTTTCGGTAGAATTCAGGGATAGCGACTGAACCATTCTGGTCTGTTTGTAATGAGATATTCGGGCGTGATTCATTGAACACGATATTCTTCAAAGATTTTAATGAAGAACTATCAGGAACAAATTCAGGCTTGAAATCTTCATGAGAAGCGATCTTCTGAGCCAGTGCTCGGATATCTTCTTTTGAAGTTGCTTCTGACAATTGA…
Pseudomonas virus NV3	4	206	3.9899	30.1	58.6187	54.2609	>_Pseudomonas_virus_NV3_contig_1 Depth-of-coverage:26.443 Taxon:2733347 refseq:NC_047933.1 CGCGTCCTGACAAGGGCAAGACGAGCTTTATTGCTGACATGATCACGGACTGGGCACCGCAGATCGCACCGCTGTTCGGACCCGACCGCCCTATCCTGTGGCTGAACAACGAGGGTTCCGGTAAGCGCATCATCCCGCGTGTGTATCAGGCGGCGCTGCATGCAGACCTGAACGAAATCATCCGGCTGTCGAACATCGGAGAGCTTGTTCCTCGATACACCGAAGCAATCGGTGGTACTGCTGACCTCATCCGTGTGAAGGACATGCACGGCTCAAGCATGGCGCAGATCGAGCAAGTTATCGAGAGC…
Pseudomonas virus PaMx11	7	194	7.74909	10.3	63.8289	62.8285	>_Pseudomonas_virus_PaMx11_contig_1 Depth-of-coverage:2.41791 Taxon:1982098 refseq:NC_028770.1 TGGGAGTGGCCCGCGGGGGAGAAACTCTATTTCCGTCAATTCTCCAAGCCCTCTGATTACTACAAATACCACGGCCACGCCTATCCGTTCATCGGCTGGGAAGAACTTACCACTTGGCCCGACGACAAGTGCTTCAAGTCCATGTTCTCGTGCCTTCGCTCGACGAAGGTTGGCATGCCTCGCAAAGTGCGGGCAACAACCAACCCTTATGGCGTCGGGCACAACTGGGTAAAGATGCGCTATCAGTTGCCAGTGGCGAAGGGCCAGATCATTGGTAAACTCATCACGGACAGCAAGGACGACG…
Salicola phage CGphi29	3	194	3.88746	30.6	68	68.1648	>_Salicola_phage_CGphi29_contig_1 Depth-of-coverage:36.9574 Taxon:754067 refseq:NC_020844.1 GATTGCCACAGCAGCTGTGGTGCCGCTGCCCATGAACGGATCCAGCACAACATCGCCGGGGCGGCTACCGGCCAGAATGCACGGCTCGATCAGCGCAGGCGGGAAGGTAGCGAAGTGTGCGCCTTTGTACGGCCGGGTGGCTACGCTCCAGACGCTGCGGCGATTGCGCGTTTCCCATTCCACGCCGGCCAGCGCCATCAATCCCGCCTTGGTGCGGTGCTTCTCGTCGCCCTCGTCGTAGGCGGTTGCCCCTTTGTGGCTCTTGTTTCCGGCCGGCTTGGTGCTTACGGCCGGTTCCTTGATCGCC…
Achromobacter virus Axp3	8	193	7.04154	9.5	64.0871	59.9527	>_Achromobacter_virus_Axp3_contig_1 Depth-of-coverage:2.55742 Taxon:2169962 refseq:NC_028908.2 AGGTGGTGTATGTGCCCAACTATCGCTCCATCTTCTACGACCCACCCAAGGTGAAGGCCAAGATTGCACAGAGTATGGGAGCCTTGTGTGACCATGCCCGAGGCAACTATGCCGACCCCGGCACAGACATCCTCAAGTACGAGTTCTACCCTCGTGGCGTGGAAGAAGTGGAACATGCCCTCGACCAGTTGCTGGAAATGGGCGTGGACTTGGCCAGTGACATTGAGGCATTCAGCCTCAAGCACCACTCTGCGGGCATTGGCTCCATTGCATTCGCGTGGAACCAGCACGAAGGGACTGCTTT…
Flavobacterium phage vB_FspS_tooticki6-1	9	192	11.7739	11.2	63.4175	55.5952	>_Flavobacterium_phage_vB_FspS_tooticki6-1_contig_1 Depth-of-coverage:3.857 Taxon:2686279 refseq:NC_048844.1 TCGCATTGCCGATCAACATGCCTTTGACGTTTTCGGCAATGGCCACTTTGGGGCGCAGCCTGCCTACCAAGTCAAGGTAATCAAAGAACAGGTCGGACAGCACCTGTTTTGCCTGACCTTCACGGAAATGCTTTTCCTTACCCCCCGCCTTTTCACGACTGCCTGCCATGCTGAAGGTTGAACAAGGCGGAGAACCATCAAGAATGTCCAGCTCGAACAATTCAGGCGGCAGCTCTTTGGTCAGCAGCTCATTGATGGGGCATAGGAAGTAATGCTTCGGCTTGATGTTC…
Riemerella phage RAP44	11	191	6.28636	15.6	63.1545	59.2195	>_Riemerella_phage_RAP44_contig_1 Depth-of-coverage:5.50057 Taxon:936152 refseq:NC_019490.1 CATTTTGCATAAATATAGTAGGGAAGTGTTGGATCTAGTGCGGTAATCAATGCATCTGTAAAATTCCACGTTCTAGGAGTATCTTCTATTGAAAAGTGAGTAATTTCACCATCTGAAAAATCTATTTCATCTGCATTTGCTAAATAATTTGGCGTAATCGTTACATTTATCAAAGAAAATTGCTGGCTTTTTGCACCAACCGTCAAAAGAATAGTTTCTATACTTTCTGGTCGTATATTTCCATCTACAAAATACCCATCTGGATCAAAAGTTAAATCTTTCAATTCATTCAACCTTCTATATCCTG…
Odonata-associated circular virus-11	2	190	84.5751	32.1	44.7051	35.6195	>_Odonata-associated_circular_virus-11_contig_1 Depth-of-coverage:13.3353 Taxon:1592111 refseq:NC_040665.1 CAGTATTACCCCCCACCACTTCTGTGTCGTGTGCTGTGTGCCAAGAACCGCTCTCGAACCTTTTGATGAGACTGATTCTCCTGAAAAGCGCATCACGATTCATCTTGAATGGGAACCATTCACTTGGGTCATAGTTACTCGTGAACACGATAACCTTCGACAGGAACTGCTCGAAGCCCCCCTTCACCTCAACCTTCATCGGGTACCTGTCAAGCAGCTTCAGGTACATATCGAACTGTATATCGAAACAGTTACTCGGATCGAAGTCGTCGATCAACACAACCTCCTCACC…
Bacteroides phage crAss001	10	188	4.0651	11.4	61.6399	57.4407	>_Bacteroides_phage_crAss001_contig_1 Depth-of-coverage:2.88828 Taxon:2301731 refseq:NC_049977.1 GTACAGCCGGTGACAATGACAATGACTTCGCAGGTGCGAAGGAGATCATGTACCATCCTGACGGATATTACATCTACTCATTCAAGAATGTGTATGACAAGGCCAACCAGGGAAAGCTGAGATTCTGTTTCTTCTTTCCTTCATACCTGAACAGGGAAGGGTGCTACAACAAGGATGGTGTAAGTGATGTGACAATGTCGCTGCTCCGTATCTTCAGTGCGAGATACAAGGTCAAGTACAACTCGGAGGATCCAAGGACAATCATCAAGGCAATAGCAGAAAGGCCTGTCACCCCATCTGAG…
Enterococcus phage phiFL2A	4	187	5.46733	24.1	70.6333	74.5763	>_Enterococcus_phage_phiFL2A_contig_1 Depth-of-coverage:7.66162 Taxon:673835 refseq:NC_013643.1 GAGGAGATGACAGATGATGAGTAAATCAACTCTTGAAATGACTCATGACGAATGGTTATTAGATCGCCGAAAGGGTATAGGCGGCTCAGATGTCGCTACAATCCTTGGGTTAAACAAATGGAAGTCACCTTATCAATTATGGCTAGAAAAGACTGGTCAAATCGATTTAGAACACACTGAGAGCGAACCAGCGTATTGGGGAAATGTTCTAGAGGAAGTTGTTGCTAAAGAATTTCAAGAGCGAACAGGCAAAAAAGTTCGTCGACGAAATCAAGTATTC - >_Enterococcus_phage…
Chimpanzee faeces associated microphage 3	2	185	21.1922	42.3	54.0835	46.4674	>_Chimpanzee_faeces_associated_microphage_3_contig_1 Depth-of-coverage:20.7793 Taxon:1676183 refseq:NC_030458.1 ATGAAAAGGACTAAATTCGACCGTTCGCATGTTTATAAGACAACGTTTGATTCAGGTAAGCTCATACCTGTATTTGTTGATGAGGTTTTGCCTGGCGATACTACTCGTATGTCTGTTAATTATTTCGCTCGCTTGGCTACTCCTATTAAGCCTATCATGGATAATATTTATTTGGATTGGTTTTTCTTTTTTGTCCCAAATCGCCTCGTTTGGGAACACTGGCAGAATTTCTGCTTTGAACAGGAAGACCCTGATGATAGTACTGATTATGTTATCCCTGTTGTTTC…
Klebsiella phage Pylas	6	182	4.43984	14.6	62.9181	61.2224	>_Klebsiella_phage_Pylas_contig_1 Depth-of-coverage:27.5132 Taxon:2419682 refseq:NC_049444.1 GACGAAGTGCCAGATGGTTATGACGGATTCCTATTATTCTTAGACGAGATTACGAATGCACCCATGGCGGTGCAGGCAGCAGCTTAAGTGAATAGGCATTTACAGAGGAAACTCTGTATCTAAAGCTACTTAAAACAGGAAACTCTGACTGTTGTACAAGCATAATTATCATGTTATATTGCTTGTACATTAAAAGACAATCTGTTACTAAGTAGGAATTAAATATGACTGAGATTTGGAAAGATGTCCTTAACTATGAAGATCAATACCAAGTATCTGACTTAGGTAGAATTCGTAGCAAAGACC…
Leuconostoc virus Ln9	1	181	3.41431	50.7	49.3882	36.4548	>_Leuconostoc_virus_Ln9_contig_1 Depth-of-coverage:7.85254 Taxon:2170251 refseq:NC_027358.1 TTACATATTGTTTTGGAGGTTTACATGGTGCAAGTATAAAGAAGAAACGGTTTGAGAATGTTGTCAACCTTGATGTTGCGAGCCTTTACCCGAATATTATAGTCAATTATGAGATAATCGGACAGGCTACAAAACTATACAAAGAGATTCTTGAAGAACGTATCAGAATCAAACACACTGATCCATTGAGACAAGCAGCACTAAAATTAATTTTAAATTCATTATTCGGTCTTCTGAAACAAGAGTTCTCATTGATGTTCAACGCTAAGGCGAGTACCACAGTTTGCGCGATAGGACAATGTTTACT…
Croceibacter phage P2559S	9	181	7.51756	13.4	59.5469	55.5957	>_Croceibacter_phage_P2559S_contig_1 Depth-of-coverage:4.84416 Taxon:1176422 refseq:NC_018276.1 TTGGAGTACGAAAGGTTGGGAGTTTTTCAAGACGGAAATAAACAGCGTCTTAATAGTTGATTTGCCCGCCGAGCAAAACCCCGCCGACCGATACCCGACCCCGTATTTTTATTGGCTACCTATCGAAAGCGTCATAACCTTTGAGGCAAACCGGACAACCGGGGTTATGGATTGGATAATTTTCCGCCAACCCGATAAACGTATTGCAGTTATTGACGATGAACGATACAGAGTATTTGCAGAGGACGACGGCGGCAACATAGGCGAATTATTGGTTGATAACCCACACGATTTGCGCTATTG…
Streptococcus phage 315.2	5	181	8.4364	13.2	70.8103	73.5523	>_Streptococcus_phage_315.2_contig_1 Depth-of-coverage:4.14853 Taxon:198539 refseq:NC_004585.1 TTTGAAATTCACGGTAAAAAAGTAAACGTAAAACCAGATGTTGTAGCAGACTTTAGAGCCATGCCTTTCGAAGATGACACCTACGACTTAATCGTTTTTGATCCACCACATTTGAAGTGGGCAGGCCCTAACTCAATAATGAAAGCCCAGTATGGGCAGTTGGATAAAGATACCTGGCCAGATGATATTAGACAAGGAATGTCAGAGTGTATGAGGGTTCTGAAACCAACAGGAACATTAATTTTTAAATGGAATGAAGCGCAAGTCTCTTTGAAAGATGTCTTGAGTGCAATTCCTTATCAAC…
Enterobacteria phage phi80	3	179	4.4117	22.1	65.9147	70.0454	>_Enterobacteria_phage_phi80_contig_1 Depth-of-coverage:3.84128 Taxon:10713 refseq:NC_021190.1 GCTGACCTAGAAAATGCAATGGACAATCCAGATGTCCACGTCATTTTGCAGGTGTATGACTCGCCCGGCGGCGAGGTGGCTGGGGCGTTTGAGTATGCCAAGCGCGTGTTTGATATGCGTGGCAAAAAGCCCATAGTTGCCCTCGCCGACAACATGGCCTGTAGCGCCGCTTATTTGAGCGCGAGCGCCGCTGATGAGGTGGTGATTACATCGACCGGCTACGCTGGCTCGATTGGCGTGGTAATGCGGCACGTTGATTTCTCAAAAGCGATGGCCAGCGATGGCATAGCCGTTACCCATATTT…
Idiomarinaceae phage 1N2-2	9	179	10.9855	11.7	61.6403	60.7477	>_Idiomarinaceae_phage_1N2-2_contig_1 Depth-of-coverage:2.77736 Taxon:1536592 refseq:NC_025439.1 AAGCGGCTCATCATCAACATCCCGCCCCGGTACAGCAAGACGGAATTTGCGATCGGGTTCATGGCGTGGAGCCTGGGCCAGTACCCGGACTGCGAGTTCATTTACTCCAGCTACTCGGGGCGCCTCGCGTCAAAGTCCTCGTGGGAATGCCGGTCCATCGTGCAGCACCCGGAGTTCCAGCGCATCTTCCCCGGCACGGTCCTGCGCGACGACTCCAGCGCAAAGGACGAATGGCGCACCACGGCGGGCGGCATGGTCTACGCGGTCGGTGCAGGCGGCACGATCACCGGTTACGGCGCCGG…
Pseudomonas virus CEBDP1	4	177	6.57819	10.3	56.9588	53.7011	>_Pseudomonas_virus_CEBDP1_contig_1 Depth-of-coverage:8.49196 Taxon:2560659 refseq:NC_041870.1 ACTTCGTTTGCGAGACTTCATATAATGATGTGGTTATTTCGAACCCTGCGCGCAGTATATCGGTAGTTTCTGGGCTTTTGATTGATATCCAGAGTATTCACCGGCCCAACGTCGCTGCATTCGTTGACGACGATGTTCTGATTGTCAAAGACCGGAACAAGATAATAAATCCATCCGAAGTTGCCGACATTAAACGGTTCATCGGCATTCCTACGTGGACTGAATGGGGCGCGGAATTCCGATGTATCTTTGATGGTTATATCAAACTCGCGCAGGCTGTGGAGGTTACTTCCGAATTAAACCC…
Streptomyces virus Bing	7	176	4.94311	16	61.8188	55.3996	>_Streptomyces_virus_Bing_contig_1 Depth-of-coverage:21.4242 Taxon:2560785 refseq:NC_042106.1 ACGTTTGGATATGATCGATGGGTTAATCAGGCATTATATTCATCAAGCGAGTGGAGAGAATTTCGGCATAGAGTAATTGTCAGAGATGGCGGTTGCGATTTAGGTGTTGAAGGATACGAGATACAAAGACGACCGTTGATACATCACATAAATCCAATTACCAAAGAGATGATTCTCAGCAGAGATCCTATGATATTTGATATGAACAACGTTGTGACGACAACCCATCTAACGCACAATGCCATTCACTACGG - >_Streptomyces_virus_Bing_contig_2 Depth-of-cove…
Salmonella phage vB_SenS_Sasha	6	173	4.30317	19.1	70.3379	69.7333	>_Salmonella_phage_vB_SenS_Sasha_contig_1 Depth-of-coverage:7.19309 Taxon:1913114 refseq:NC_047786.1 TGAGCGTTTGGAGATTGGAGGAATTCGCCGTGCTGTTTACACACAATCTTTACTTTAGTTTTATTATTCTGATATTCAACTAACGAATAATCATATTTAGAATTATGGATAATATTAGCTTTAGTAGCGAATTGTTCTTTAGCTTTAGCAACTAGAGAATCATTACCTAAGCATAATGGACATCCAGATCCGCTTTAAATGATTTGCAGGTGTTTGCTCCCAAACACTGTGAATAGGGCATATAATTTGAATTTTAGTTTTATTATTCTGATATTCAACTAAGCTATAATCATATTTA…
Pseudomonas virus KIL2	7	172	3.15571	15	62.669	58.6027	>_Pseudomonas_virus_KIL2_contig_1 Depth-of-coverage:7.69494 Taxon:2560665 refseq:NC_042054.1 GTGTTGGATATACAGGTAATTTCAAGAAGACACCCTACCACAAAAAAGCTTATCAACTTTGGTCTAATATGCTCAAACGATGCTACGACCCTAATGATGTGAGAGGTTATTACGGTAAAGGTGTAGAAGTTGATCCAGCTTGGCATTGCTATGCAACCTTCCTTGATGATATTTCAACATTGAAAGGTTTTTCTCATTGGCTTAATAATGAGAAATACAATCTAGATAAAGATTTGCTAGGTGATGGTAAAACATATAGTAAACATACTTGTCAATTCATTCCTGAATCTGAAAATAA - >_Pse…
Pseudomonas virus PMG1	16	170	7.06723	11.3	63.2658	58.0772	>_Pseudomonas_virus_PMG1_contig_1 Depth-of-coverage:1.796 Taxon:1129146 refseq:NC_016765.1 CAGACGGTGCAGAACATCAGCGAGCCGATGAAGGAGTTGGAGGCCCTGGTTCTGCGCAAGGTTCTGGCCCACGGCGACTGCCCAATCCTGACGTGGATGGCCAGCAACGTGCTCGCCAAGCTCGACGTGAAGGACAACATCTACCCGAACAAAGAACGTCCCGATAACAAGATCGACGGCATCGTCGGCTTGATCATGG - >_Pseudomonas_virus_PMG1_contig_2 Depth-of-coverage:28.0621 Taxon:1129146 refseq:NC_016765.1 GACAAGTTCCTGA…
Podovirus Lau218	5	170	7.61699	14.2	55.9642	50	>_Podovirus_Lau218_contig_1 Depth-of-coverage:1.79412 Taxon:1465639 refseq:NC_024329.1 TAAGAGAAGTCAATTAGAAGCATTGAGAGGTATTGGAAAAACTTGGATAACGGGAGCATATGTATGTTGGAGATTATTAAGAAATCCTAATGAGAAAGTCTTAATAGTTTCTCAATCTGGAGCACACTCAGATAACATTGCTATATTTATTAGAAAACTAATAGATACTATGCCAATACTACAACACTTAATACCTCGTAAAGACCAAAGAAAATCAACAGTTAGTTTTGATGTTAATGGTTGTGAAGTAGCAGTACAACCTAGTGTTAAAGCATTAGGTATTACAAGTCAATTACAAGGTAATAGAGCTTC…
Acinetobacter virus 133	9	170	3.18771	8.4	99.4502	99.2154	>_Acinetobacter_virus_133_contig_1 Depth-of-coverage:1.90265 Taxon:279006 refseq:NC_015250.1 ATATTACACTAGGTCGAAGCATGTAATATTCCGTAATACCAACAGCTGACAAAGTACGGTTGTATGAACTATTCAGGTTGCTGATAAAGTGTCCATCAAGACTGGTAATGTCATCGCGATTAATGCCTACTGCAAAACCTTCCAATTTATCCAATTCACTGGCGGTTAAGCGTAATGACTCATAAGCCCAAATAGATCCATTATGAGTATATTTGTATACATTTGG - >_Acinetobacter_virus_133_contig_2 Depth-of-coverage:1.03299 Taxon:279006 ref…
Chimpanzee faeces associated microphage 1	1	170	21.6863	36.8	51.7627	46.3918	>_Chimpanzee_faeces_associated_microphage_1_contig_1 Depth-of-coverage:28.6405 Taxon:1676181 refseq:NC_030472.1 GAAAAGGACTAAGTTCGACCGTTCCCATGTTTATAAGACAACTTTTAATTCAGGTAAGCTTGTTCCTGTATTTGTTGACGAGGTGCTGCCTGGCGATACTGCTAGGATGTCTGTTAATTACTTTGCTCGCCTTGCTACTCCTATCAAACCTATTATGGATAACATTTATCTGGACTGGTTTTTCTTTTTTGTACCGAATCGCCTTGTCTGGGAACACTGGCAGAATTTCTGTTTTGAACAGGAAGACCCTGATGATAGCACTGATTATGTCATCCCTACTGTTACTG…
Flavobacterium phage vB_FspS_laban6-1	11	169	13.7432	7.2	66.3753	65.2529	>_Flavobacterium_phage_vB_FspS_laban6-1_contig_1 Depth-of-coverage:2.56299 Taxon:2686250 refseq:NC_048834.1 ACCAATAGCATTATAGGCTTTATCTACTGATAAATCCTTAGTTTCGGCAAATAGAAATTTAAGCTTACCAAGTTTGTTTGCAACTTCCTCTACTCCTCCAGTAAATGAATCGCCTAATGCAACATTGGCTTTATTCATTACATCAACAAAAGTTCCAATTTCATCTTTAACAATACCTATTCGGCCACCTTGTTCGGCTATTTTAAGCAAATCAATACGTGATGTTCTGGTTTCTAGCAATCCAAAAGACTTAGTAAGTTCATCAACTTCTTTTTTAGTCATTCCGGTTGT…
Burkholderia virus BcepNazgul	6	168	3.92655	18.7	63.4513	60.0796	>_Burkholderia_virus_BcepNazgul_contig_1 Depth-of-coverage:20.8015 Taxon:2560360 refseq:NC_005091.2 TGCGAATTAATGTCTACAGCCAAGAACTGACTGACGAAGTAGTGGTGATTGAGAAGGTGTCCAACACCGGCTTGATGTACAGTGCGGTGCAGTTGATCCTGCACAGCAGTGACAAGCTTCATCACCCGCCAGAAGATGATGACCGTAGTGCGGTAACATTCTGGTTGCCGAAGTCTAAAGCTAGGCGAGAAGCACTTGCCAAGACGTTTGAAGAACTAGCGAAGTGTGTTCGATATGCTAAACCAGAAACAGGATTGGAC - >_Burkholderia_virus_BcepNazgul_cont…
Klebsiella virus JD001	9	167	5.74221	15	60.5649	58.0128	>_Klebsiella_virus_JD001_contig_1 Depth-of-coverage:9.34748 Taxon:2560540 refseq:NC_020204.1 GCCGCTTGCTGGATATCTCCCCGTTAACCTTCGACGTCTGGTCACGGGCGATCATCTTGGCGCGGCGCTGGGTCACCCCGAACTGTTCTTGCAGGGTGTCCACAATGGCGCTCGGTCGCAACCCGGCACGCATGTTACCCATGACGATATTGCTAACCTGGGCGAGATACTGCGTCGGGATACTCTCGATGAGTTGCGCGTTTTGCAGTGTGGCCGCTTGCAGGTAGTCGTTAAGCTG - >_Klebsiella_virus_JD001_contig_2 Depth-of-coverage:7.01784 Taxon…
Polaribacter virus P12002L	5	166	4.38703	19.7	63.2346	53.2123	>_Polaribacter_virus_P12002L_contig_1 Depth-of-coverage:10.711 Taxon:1982245 refseq:NC_028924.1 ATCAAATCAGCAATTTAGGAAATGTTAAGAGTTTTAAGTTTGGTAAAGAACGAGTTTTAAAACCGGGTATTTGTCACGGTTATTTTAATGTTACTTTACGTTTTAAACGAAATTCAAAAACAATAACCGTTCATCAACTTGTAGCATAATGCTTTTTAAATCATAAACCAGATGGTTATAAATTAGTAGTGAATCATAAAGATTTAAATAGAACAAACAATAATGTTAATAATTTAGAAATAGTAACACCTAGAGAGAATACAAATAAAAAACATCTTAAAAGTAGAAGCAAATATATTGGAG…
Vibrio phage VvAW1	10	166	9.43074	11.4	61.2312	56.3473	>_Vibrio_phage_VvAW1_contig_1 Depth-of-coverage:4.34409 Taxon:1168281 refseq:NC_020488.1 CATTTCTTCCAAGATTAATGGATTGCCAGACGCAGCCGCTTTCATCGCGCCGGCATTGGCCGCTTCGCCTTCGATATCTTCAATGACGCGCGTTTTGATATCACCTTTGCGCAGCTGCTCGATACCACGCGACTTGTGTTCAAGGATCTGCCAGCGGCGAGTATCATAAGTCTGCTCGGTCGCATAGCGGTAGATCTCGACCTCAAAGCCTGACGGGTCTCGCTCATACAGCGTATTACCACGTCGGATAATACGGCCCTCACGCTGCTCTAGGTCGGACGGGCGCCACGGTGCATCGATATGATGAAGA…
Klebsiella phage KpCHEMY26	11	164	7.40683	7.9	61.8363	60.5293	>_Klebsiella_phage_KpCHEMY26_contig_1 Depth-of-coverage:2.12106 Taxon:2596966 refseq:NC_049467.1 ATCAAGTTCTTATAGATCAGATTAACCAGACACTTAGCCATCCTGATATGTATGAAGAATACAGAGAGAATCTACTCAGCTATGGGCATGTTCTTAAGGATGGTAAGTTTAAGATGAGTTCTTATATTGATGCAGTTAAGTATGTGTCACATAAGTTAAGAGGTGATACTAATATTGATGCTTTTGTTAAAGCATTCCCTGATAAGTATCAAGACTACCTTGCTAGAGGTGTATCTAGTAAAGACATTGCTTCTTATATTACTTCTTATAATAAGAATAAGTTAGTAAACATTATATATGAA…
Butyrivibrio virus Arawn	3	160	8.25567	15.8	59.1158	60.6329	>_Butyrivibrio_virus_Arawn_contig_1 Depth-of-coverage:3.01806 Taxon:2696356 refseq:NC_048848.1 TCGTCAAGCTATCCGGCGAAAACCACGTCGATTATCGGGACGTTTACGAATGGTTTTCTATGCTTCGGGATCAGTACGGAATATATATCTTGAAGATCGGGTACGACCGCTATTCCGCGCAATATCTGATCGACGACTTGAAGAACGCGGGCTGGCAGACGGACGACGTATGGCAGGGAGAAAACCTTGCGCCCGTGATCCGTGAGTTTGAAGGCGTTATCAAGGACGGCAATTTCAAGATTGCCGACAATAACTTGTTGAAGGCGCACTTCCTCAACGTCGCATTGAAGCACAACATGGAAAC…
Salinivibrio phage CW02	5	159	4.20935	19.4	63.1884	61.1354	>_Salinivibrio_phage_CW02_contig_1 Depth-of-coverage:2.53141 Taxon:1161935 refseq:NC_019540.1 AATGAAGCGTTACAAGGCATTGCCCAAGAACTTAGTGCCCTAGCAAAGGACTTAGACATTGTTGTATTTATCTTTTGTCACCTTCGTAATCCTGATGGCGGTCCTTCACATGAACGTGGTGGTGAGGTTCTCTCGTCGCAGTTTGCGGGTTCTAGGGCTATGGCTCGTAGTTGTA - >_Salinivibrio_phage_CW02_contig_2 Depth-of-coverage:26.9225 Taxon:1161935 refseq:NC_019540.1 CAAGTCTGTCCGTACCAACTATAAAGTTGTAAA…
Acinetobacter phage vB_AbaM_Acibel004	10	155	4.12414	9.5	64.3223	62.6559	>_Acinetobacter_phage_vB_AbaM_Acibel004_contig_1 Depth-of-coverage:6.71759 Taxon:1481186 refseq:NC_025462.1 TGGAATAACTTATCTGACAGATGGAAAGACTACTTCACTAATATCTTACACACAACAGCTCGTATGTCTAAGGACGAGAATACTAAAGTTGGTAGCCTAATTATTGACACAGAAAAGAAAGTTGTTGTGTCAAGTGGTTGGAATGACTTACCTGTTGGTGTTAAACATACTCCAGAACGTAACAGCAGACCAATGAAATATATTTACACAATACACAGTGAACAGAATTGTTTAATTAATGCTCTGAAGTTGGGTGTTAATGTTAATAATCTGACAATGATTACAACTTTA…
Escherichia virus CVM10	8	153	6.5425	14.2	62.2746	63.7761	>_Escherichia_virus_CVM10_contig_1 Depth-of-coverage:3.57626 Taxon:1918726 refseq:NC_027995.1 ATCCCATAATTTCACCTTCTGCTTTTCAGTTGATTGTGTTACTTCAGGCAGCTCAATCAAAACACTCGCAGGTAAAATTGCTGGATAATCTGTAATACCAAAATTCGCTTCAATGATGTTTTCCACGACTTTGTTGTTCGTGTTTCCATAATAGCGATAAGCGATTTCATCTAAAGTATCACCATCTTTCGT - >_Escherichia_virus_CVM10_contig_2 Depth-of-coverage:3.57626 Taxon:1918726 refseq:NC_027995.1 AATTCTTGACGGCGGG…
Xanthomonas phage Xp15	10	153	7.83037	8.9	61.7144	60.5428	>_Xanthomonas_phage_Xp15_contig_1 Depth-of-coverage:13.6939 Taxon:322855 refseq:NC_007024.1 CGTCACGCCATTCTTTGTGAACGTTCTTGAAGGTGAAGCCCTTACGGGCCGAGTAGATTTGTCCATAAGACAGTCCGAGTTTTTCAGCTGCATCCTTGTGCTTCGTAGTTGCCAGTTCGCCAAAAAGGATCATTCGTGCATCGTCCTCTGTCATCTCACGCTGTGAGTCAGGACCCCGATCCCGCACTTTTGGTGCTTTTGTCGTATTCATCTTTTCGATGACTTCGTTGAGCTTTGC - >_Xanthomonas_phage_Xp15_contig_2 Depth-of-coverage:17.0052 Taxon:…
Gordonia phage Tanis	4	151	4.87887	13	62.0737	62.2699	>_Gordonia_phage_Tanis_contig_1 Depth-of-coverage:3.86697 Taxon:2652415 refseq:NC_048817.1 GAGAGATCCATTATCACCTCTGTCTACAACCGGATCGCGCTGGATGCGGCCTCAATCGCAATTCAGCATGTTCGATTGGACGATGACGGCCGGTTTGAAGATGTCATTGATTCGACTTTGAACAACTGCCTGTCACTGGAGGCGAACCTGGATCAGACCGGGCGAGCCTTTATTCAGGATGTGGTCATGTCCATGCTGGATGAGGGCTGCGTAGCAATCATCCCAACGGACACCGACATTGACCCCAAGACCGGCTCTTTTAAGATCGAAAAGATGCGAACCGGGAAAATCGTGGAGTGGTATCCCAA…
Pseudomonas virus Dobby	4	149	4.07515	24.8	61.8795	50.9921	>_Pseudomonas_virus_Dobby_contig_1 Depth-of-coverage:3.97671 Taxon:2734058 refseq:NC_048109.1 ATGAAAAAGCCAAATCAATTAAGAGAATATTTACTCAACGCGATTCCTGATCTCAGCCCTGATCAGGATCGATTATTGATCTTCACCAACAATGGTTCCCTTCGCAGTACCATGGTCAGTGGTTTTAGTTTCGAAATGTCATACACATTGGACCTGGTCATTACTGACTATGCCGGTGATGTTGATGTCATTGGAGTCGTGCTGTTCACGTGGATTGCAGAAAATCAGCCTGAATTGATGGCCAACCATGAAAAAGGTAAACAAGCCATTAGTTTTGAAGCTGAACTGATTGATAACAGCAAATA…
Microbacterium phage Arete	11	148	7.32698	9.5	64.189	57.1865	>_Microbacterium_phage_Arete_contig_1 Depth-of-coverage:3.75372 Taxon:2713257 refseq:NC_048860.1 CCAGTGGCCGACTGTTCCACCGCTGAGTGGTCTTATGGAAGACACACCCGGTACCGCGGAAGTCCACCCCTTCAACGATGCCGATCGCATCGCTGAACTTGGCGAACCCGAGCAGGGGGTCCCACTCGTCGTCAACCGAGTAGAACAGGTGATACCCGTTCCCCGATTGACTGATCTCTGCTACGGTTGGTGGCAGAAACCCTAGCTCCACGACATGATCAAAGCCGCCGTTCTTCCCGTCGATGTCGATGCAGACAGCGCGAGCGCTGCGCATGACCCACGCGAAGGG - >_Microbac…
Serratia phage MyoSmar	3	148	3.10277	17.4	60.5226	57.8431	>_Serratia_phage_MyoSmar_contig_1 Depth-of-coverage:6.52727 Taxon:2596673 refseq:NC_048800.1 CATCTGGCACAGACATTATCTGCGTGACCAGTTGATCACGAAATTGGTCATAGTCTGGCGTTGGTGTGAATACCAATCCAAAATAATCAACGCCCTCATTGGTGTCGAATGGATTCTCGCCCTTGACCATCTTCATGGCCTGTAGAATATCTTGCTTGCAAGCAACCTCGCCAGTCACAATTCCGATATTTGACCCATCGGCCATCACCAAGTCGCCAAGACCATTAATTTGGAGCGAAGTTATGGCCATGATCAAGCCTCAATATAGTGGAATGTGTTGTAGAACTCATTGGCCTCAGAATTATC…
Faecalibacterium virus Epona	8	147	6.2413	12	64.6069	61.7476	>_Faecalibacterium_virus_Epona_contig_1 Depth-of-coverage:23.2869 Taxon:2734105 refseq:NC_047910.1 CAAAGGCGACGTGGCCGCCATTTACCTTGGCTTTAAGGGCATTGGTGTTTAAACCGCGCCGGATATTCTGGGCAAGGTTTAGGCTGTAATATTCAGCCAGCCCTTCCATAAGGGATTCGATCAGAACGCCCTCTGGTCCATCTGGTATGTTTTCTTTTACAGTAATGAGCTGCACATTGTTTTTCCGCAGCTTGACCTTATTTAGGGCCATCTCCTCGCGGTTTCGGCCAAATCGGTCAATCTTCCAGACCAGTACAACATCAAACAAGCCTTTAGCGCTGTCTCGCAGCATTTGTTGAA…
Gordonia phage Chikenjars	8	147	6.3353	9.5	63.1351	64.8049	>_Gordonia_phage_Chikenjars_contig_1 Depth-of-coverage:4.97397 Taxon:2601686 refseq:NC_048810.1 TCTGAAGAAGTAAGGAAGCCTCGACGGCCACCGGCCACGACAGTTGAGGCAAGAGAGAACCAGTTGATCTCCGCAGCATTCGATCTTGCGGAGAAGCAATTACTTGAGGGCACCGCTTCATCTCAGATCGTGTCACACTTACTGAAGATCGGTAGTGTGAGAGAAACCCTTGAGCGAGATCGCCTTCGTAAAGA - >_Gordonia_phage_Chikenjars_contig_2 Depth-of-coverage:2.63342 Taxon:2601686 refseq:NC_048810.1 CGGACAACGA…
Arthrobacter virus Gordon	8	145	5.80827	10.8	59.7214	54.2857	>_Arthrobacter_virus_Gordon_contig_1 Depth-of-coverage:3.18864 Taxon:1982154 refseq:NC_041952.1 CCCTCAAGGAGTCTTTCCTGTCACACGCAACGGAGTACGGCATCGAGAACATCGATCTGCTGTTCCCCGACGCCAAGACGCTACAGAACTCGCCTGAGCTCATCTCTCGTCAGATGGAGTGGGTCTCGGTCGTCCTCAACGGCGTCCGCAAGTCCCCCTTCTCGAGGGTGAAGACGGTTCACGCCGACATCACCGCTGACGAGGCCCGAGCCAAGGGTTACGTCAAGGGTAACTACAAGAAGAACGAGTGGTTCAAGCTCACGAAGCGTGTCATCACGCCGACCACGGTCTACAAGAAGCAGA…
Cellulophaga phage phi10:1	5	144	5.08721	13.2	64.6244	62.9226	>_Cellulophaga_phage_phi10:1_contig_1 Depth-of-coverage:2.71722 Taxon:1327981 refseq:NC_021802.1 TGATTTTAAGAAGATTAGGAAATAAAAGTAAAATAGCAGAAGATATAATCACATATTTTCCTGACCACAAAATCTATGTTGAGCCGTTTTTTGGGGCTGGAGGAATGTTTTTTAATAAACCGAAAGCGAAATACAATATCATAAATGATTTAGATAGTGATGTTTTTAATTTATTCCAAGTGGTAATGAACCAAAAAGAAGAACTTGAAAAAGCATTTTATTTAATGCCTATTCATTCAGATTTATTGAACTATTGGAAATTGAATAAAGAAACTGACCCGATAAAAAAAGCATTGAGATTT…
Burkholderia phage BcepB1A	5	144	4.4368	17.3	56.0324	46.3946	>_Burkholderia_phage_BcepB1A_contig_1 Depth-of-coverage:12.9089 Taxon:279530 refseq:NC_005886.2 CGCCCACACGGAAAGGCCAAACGAATTAGCCGTATCCACGTCGAAAACGTCTCGAAACCAGTCTTGCCAGAATCTGTTTTGATTCTCGTCAATCCAAGCCTGCTGTGACTGAATAAGCCTGACAAACTTATCGGCGTTTTCGTACTGCCACAAAATTGACGGCAGTACGTTGACGCTTTGGTCAAACGGCTGGACTCTGTCGCTCATGCTATGACCACCAAGACAGACGAGCGCGTCACGCGGGCCACCTGGTCAAGCGCAACAGGTACTGAGTTGGCAGACCAAGTTGCGCCGGAGTCGGTA…
Strepomyces virus Drgrey	7	143	7.15279	9	63.5291	59.0563	>_Strepomyces_virus_Drgrey_contig_1 Depth-of-coverage:1.86337 Taxon:2560783 refseq:NC_042016.1 GAGGACTACTATGACCAAGAGTTATAGAGAACTTCGATCATTGTATACATTCGATAATCGATTGGACTATCTTCTTCTCGGGGGATCAGTTGGACGAGAGACATTCGGTGGACGCCGAGCACTCAACCAACAATTCTACTCCTCCCCCGAGTGGAATAGAGTTCGTAAAGAAGTTATAGCCCGTGATTATGGTAGAGACCTAGGCGTTGAAGGTTATGAGATCCATAAAGGTTTATACGTGCATCATATAGAGCCCATAACTTTCGACGAACTCCAGCATGGAGACTTCGATCAAGCTTTGAAT…
Pseudomonas virus pf16	12	141	3.26112	6.9	63.5957	65.8436	>_Pseudomonas_virus_pf16_contig_1 Depth-of-coverage:4.79579 Taxon:2560689 refseq:NC_041881.1 GTCCCAGATGGTGACAACTTGGCCGTTGATGATGGCGACAACATTGCCGATGTTCTTGATGAACTGACGGCAGCAGGAGCAGTCATGCTCGGTGCGTGCACGGAAGATCGGGTTGGTGCCTTCAGGGAAGGCGTCCAGATAGTTCTGGTACACCACGTCACGATCAACGTTGACGACGTACAGCTCATGCTT - >_Pseudomonas_virus_pf16_contig_2 Depth-of-coverage:2.26281 Taxon:2560689 refseq:NC_041881.1 TACCTTTTTTATTACCAT…
Flavobacterium virus 6H	8	140	6.82021	11	64.9282	66.0629	>_Flavobacterium_virus_6H_contig_1 Depth-of-coverage:1.96147 Taxon:2560472 refseq:NC_021867.1 TTTATTTTTCGATTTTTTTTAAACTTTCTACTACAGCATCTGTAAAGCCAAAGGATAGTTCTCGTGTTATATTATTAAGGTGTCCGTAAATGATCTTGTTGTGGATTATGTTTCTTTTTTTTCGAATGGTTCCTTTGCTTTTTGAAGTTCTTGTCTTCATATCGTTGAAACGATGTTGTTTTTTATGCCTGTATTCTAGCTTATTGGAGCGAACTATCATGCTTTTGTCTTTCCAAAAGGCTGAGCGAAAAGAAGACATAGCTTTGTCAATGGCTTGATTTATTTC - >_Flavobacterium…
Escherichia virus EC2	2	139	4.27367	19.8	84.8194	87.5217	>_Escherichia_virus_EC2_contig_1 Depth-of-coverage:75.2735 Taxon:2734259 refseq:NC_047742.1 CCACCGATACGTGGCGTGACAAAGCTTCCGGCGAGAAGCGCGAGGCCACCGAATGGCATAAGGTCGGCTTCTTCGGCAAGCTCGCCGAGATCGCCGGCCAGTACCTGCGCAAAGGCTCTCAGGTCTATATCGAAGGCTCCCTGCGCACCCGGAAATGGACCGACAAGGAAAACGTCGAGCGTTACACGACCGAGATCCGCGCCGACGT - >_Escherichia_virus_EC2_contig_2 Depth-of-coverage:3.43736 Taxon:2734259 refseq:NC_047742.1 CGGT…
Pseudomonas phage phi297	9	138	5.25695	13.4	69.3318	70.0806	>_Pseudomonas_phage_phi297_contig_1 Depth-of-coverage:1.87096 Taxon:1129145 refseq:NC_016762.1 CAAAGCCTGCGTCTTGGTGGTCGGCGGGGATTTCATGCCAGTTGATTTCGATTTCAGGCAGGGCATAGCCTTCGTCGGAATGGCCGAGGTCGGACGGCTTCTGCACAAACAGGCCCCACGACGCCACCCACAACCAAAACTCTTTCTCTTTGTGATGGTGAATCGTCAGCTCGTCAGCCTTCTCGCTGTTGCGCTTGAAATACCTGGTCTTGGCTTGACCCACGTCCATCACGCCGAGGAATGCCGAATAGGCCAGCAGCTCGATGTAATCGTTTGGGCTGGGGGTTGCGGTCGCGACGAACCG…
Aeromonas virus AhSzw1	6	136	2.66289	11.2	80.0719	85.4522	>_Aeromonas_virus_AhSzw1_contig_1 Depth-of-coverage:10.0007 Taxon:2733999 refseq:NC_047950.1 CACAAATACAAGGTATCACCATACACCCTCGGAATAAAGTTCTTTACCAGAACCACCATTACGTTCAATATCAAAGGGTTGACCACTTGCAAGAACCACCTGCATTGCTTCTTCTCGGTTCATAAATACTCGCCATTGGTCTATGAAACCTTGCTCTTCCTTAGCAATAACTGACCGACCGGATTCCTTCAACCCAATCCAATCAGCTTGTTCCCGCATAATCGGGTCCCAGTGTCTAACACCTACCAGCAGGAAAACTCTGCCATCTTTAAAAGTGATACGATTAGCAGCGCAAACTACTTTACG…
Pseudomonas virus LKA1	6	131	6.63573	12.1	60.566	54.8353	>_Pseudomonas_virus_LKA1_contig_1 Depth-of-coverage:2.66473 Taxon:1985731 refseq:NC_009936.1 TTCGTGTTAAGGATATGCATGGTGCAAGTCTAGCTCAGATTGAACAAGTTATCGAAGCTAATAGGCCGAGTGTAGTAGTTGCAGATATGCTTGGTAACTTCCGACTAGGTAGTAACTCTGGCGGTGGTGGTAATAAGGCTGAGGCTATTGAGCAACTATGGCAGGAGTGGCGTGAGCTTTTAGTACGGCATGATGTTATTGGCTTAGCTACTATTCAGATTAGTGTGGAGGGTGGTAA - >_Pseudomonas_virus_LKA1_contig_2 Depth-of-coverage:2.63104 Taxon…
Burkholderia virus Bcep1	3	131	4.52913	15	62.3753	56.4208	>_Burkholderia_virus_Bcep1_contig_1 Depth-of-coverage:7.59127 Taxon:244310 refseq:NC_005263.2 CGTCCCCATTGAGCAGCCATCGCATCAGCAATACCCTGGAATGTCGTGCTGCGCTTCTTCCAGCGATCCGCGCTAGGCGGCATCCTGTGAATCCGGTTCTCACGGCCTTCCACCAAATCCGTAGGCACCAATTTTGGCAATCCCTTGAGCCAAAGGCAAGTCGCCTTGGTTTCGCCGTGGCCAAACATCCAAGGCTGGATCACCTGGTCAGGTTTGCGAATCCTGCTGGAAATGATGCTCACAGGATTTTCCAGCGCAATCATGGGAATTGGCGCATCCAGCAAAAGGCGCACAAAATCCAGCGC…
Gordonia phage Secretariat	7	131	5.86687	9.8	60.316	58.8025	>_Gordonia_phage_Secretariat_contig_1 Depth-of-coverage:3.31404 Taxon:2725616 refseq:NC_048876.1 TTCTGTTCGAAGCAGAACTCATCGATGGTCGCCTCGACTTCGTGATCAACAATGAACTCACGGACAAGGTTCCTGCGACAACGTCTTCGAACAAAGTTGCATGGCGCCTCCGCGTTGCGTTCGCCGATGATCCAACAGTCGAACTTCCCGTGTACGAAGGACCGATCTATCGAGGCAAGCATGGCTGAGATCGTACGGCTTGAGGTTTCTCAAGTAACGGCCAGGATTGAAGTCCCTTTAGTTCCTGCCGACGTGAGTACAAAAGATGTACCCGTTGTCATCGTCCCCGGTAAAGCTGGGCC…
Microbacterium phage Akoni	10	131	7.90138	7.8	65.1229	58.7819	>_Microbacterium_phage_Akoni_contig_1 Depth-of-coverage:2.02898 Taxon:2565510 refseq:NC_048761.1 CAGGGCGCCAGTCAACAACAATCTCATCATGGAACTGACCAATGATAGTGACGTTATCGTACAGACTAAGCGACAACTGGAGCACCTTCAACGACTCCATGAATACCTGCCTGCAATACGATTGCACGAGGATACCTGTCAGCTTTCCACCAT - >_Microbacterium_phage_Akoni_contig_2 Depth-of-coverage:2.67788 Taxon:2565510 refseq:NC_048761.1 CTGCCTGGTAGGCCAGACCACGAGACTCGACGCCGGAGAAGTCTCCGAC…
Klebsiella virus Miro	10	130	2.41856	7.7	99.8826	99.3612	>_Klebsiella_virus_Miro_contig_1 Depth-of-coverage:1.0 Taxon:1985340 refseq:NC_041981.1 TTAACCTGGTGGGCTTTAAACAGGTTATCGTTCTGGGTACTGCTGGTTATGTACCTTTCATGGAACTGAAAACACCAGATCGCCGTAAATTGGTTGAAGATTTGCTTTCTCTGTCTATTATCAGTGAAATGGACAAACTAAACAAATCATACATCCGTGGTGTTAACCGTGAACTGGATACGCTTTCAATGCAGATTGGACACGTACAACAGCAGATCGCAACACATCAAAAGTTCATTGACGAACAACG - >_Klebsiella_virus_Miro_contig_2 Depth-of-coverage:1.0 Tax…
Tentweb spider associated circular virus 1	2	129	60.2257	25.4	43.0469	30.6701	>_Tentweb_spider_associated_circular_virus_1_contig_1 Depth-of-coverage:24.961 Taxon:2293307 refseq:NC_040365.1 TACTTCTGTACGGATACTTGCCGGCGGAAAATA - >_Tentweb_spider_associated_circular_virus_1_contig_2 Depth-of-coverage:25.7991 Taxon:2293307 refseq:NC_040365.1 GCGTTATTACGGGACGGGACGTCCGACGCCGAAGGCTGGAGGACGTCGTGAGGGACCTGCGAAGCGGGCCCGAACTGACTATGCGCACAATCTTCGATTTTACCTGGTGTCGCATGTCTTTTGGCTATCTCCGCAAAG…
Streptococcus phage Str-PAP-1	9	128	15.6524	5.6	79.0661	80.149	>_Streptococcus_phage_Str-PAP-1_contig_1 Depth-of-coverage:2.90784 Taxon:1589270 refseq:NC_028666.1 GATTGTGTTCGCATCTGGAGTCAACCCAAGACGTTTACAAATTTCAGCAGTCAGCCTAGCACCATTATTGATTGTCGCTTCGCTAAACAAGTAGGTACTTGCATCGTTAATGTCGCCAATATAGCTGTTTACATGCTCAATACCAATTGAGTTTTGATTAGTGATAGCGCCAGTTCCACCGCAATGCCACGCACTCGCTTGTTCACCAACGCACCCAACAATTTGTGTATCA - >_Streptococcus_phage_Str-PAP-1_contig_2 Depth-of-coverage:5.287…
Lactococcus phage P1045	6	128	5.55878	18.6	67.8035	63.5398	>_Lactococcus_phage_P1045_contig_1 Depth-of-coverage:2.40225 Taxon:2662293 refseq:NC_049812.1 GGCAGAAAAGCGAATGTTTTCCAAACAAATAATAGACAGCGATGCATTTTTAGAAATGCCATTATCAACACAGGCTTTATATTTTCACTTATCAATGAGGGCCGATGATGATGGCTTCGTGGATAATCCTAAAAAAATACAGCGAATGGTTAGTGCTTCAGGTGATGATTTAAAACTCTTAATTGCCAAAAGATACATTCTGATTTTTGACAGCGGAGTTATCGTGATTAAGCATTGGAGAATCCATAACACATTAAAAACTGACAGATATAAAGAGACGGTTTACATTGAAGAAAA - >_Lac…
Pseudomonas phage PAJU2	9	126	6.62016	10.2	61.9768	62.8131	>_Pseudomonas_phage_PAJU2_contig_1 Depth-of-coverage:7.77009 Taxon:504346 refseq:NC_011373.1 GTGTGGAGTGATGTAGTCAATGACCAACCAGCGCAAGCATTTAGCATTGTGCATACTGGATTACTTGAAGCTTACTGCCGACACGTAGCACAGTCAAGAATATTGGCTGATGCTTTGTTAGCATTTGAGCCTGAATGGCTTAATGACGATGACGGCTTGAAGCGTTACGACAAATTACTAGCGATGCACGAAAGAGAAACTCGC - >_Pseudomonas_phage_PAJU2_contig_2 Depth-of-coverage:10.6444 Taxon:504346 refseq:NC_011373.1 AACATT…
Chlamydia virus CPAR39	1	122	42.7184	15.8	36.0555	15.2632	>_Chlamydia_virus_CPAR39_contig_1 Depth-of-coverage:17.1775 Taxon:1986029 refseq:NC_002180.1 GCTTACCCAGCGGACTTCGAACTACTGGAAATCGCAAACTTCGATACTACATCGGGAACAATCATCTCTCATGAAATCCCACTATCTCTAGGACTAGCTCAACAATTTATCCAATAACCACAAGCCCTCACGACGAGGGCTTTTTACATTAAGGAAAAAAAACTATGTCTAAATCAGTAATGACCCCGCAACAACTCTTCACAGAGGTCGCAAAACCAGAAATCCAACGCTCTACATTCGACAGATCACACCGCTACATGACCACAATGGACTCAGGACTATTAATCCCATTCTACTTTGACGAAG…
Streptococcus phage phiNJ2	5	122	6.22552	13.3	66.2191	64.7979	>_Streptococcus_phage_phiNJ2_contig_1 Depth-of-coverage:16.2988 Taxon:1239381 refseq:NC_019418.1 CCGCTAAAATATCATCCTCAATTTTATATCGCAACTCTCTGAGTGCATCTTCGTCAACTCGCATAGCTGCACGATGTTTAGCGTATAACTCTGCATCATGCAATGTCTCATATACCGTAGATACAGCATTGTTATCTGTATTGATGGTAGTCGTTTTGACTAATTTTTCCAATTCGCCTTCAATGGCAAAAAATTCAGCTGTAGTTTGTCTTGTTTTGTTGATTTTTAACATAATTTTCTCCT - >_Streptococcus_phage_phiNJ2_contig_2 Depth-of-coverage:…
Aeromonas phage 2-L372D	6	120	2.50401	9.9	80.7667	80.0214	>_Aeromonas_phage_2-L372D_contig_1 Depth-of-coverage:3.75878 Taxon:2588097 refseq:NC_048769.1 CTTCTTTAATCGCGCCCGTTCCTTCTTTGTCTAATTGATCTTCATACCATGATGGACAAACATCATGCAATCTGGATCTGAGTGTATCCAGATGAATCAACCAAATCACTTTAAACCCATCAACGTCGTATGCCTTGCCTGTGACTGATATCCCCATCCGCCTGCCGTTTGGTAGATCGCTTACATACAGGTTAACGGGGTGATTTTTATCGATTGCAACTAACAGACCGTCAAAAGTAGCCAAGACCTTGTAGTCTTTTAAGCTGGACGCATATTCTTGACGCTGTGCAAAAGTGCCATTAAAC…
Pseudomonas phage YMC11/07/P54_PAE_BP	12	120	9.10268	6.7	61.2263	59.2862	>_Pseudomonas_phage_YMC11/07/P54_PAE_BP_contig_1 Depth-of-coverage:4.20972 Taxon:1777064 refseq:NC_030909.1 TGAGGCGGCTCAATCGTCCACGATAAATCCGGCGTAAAGTCAGGTTGCTCGGCAATCGTCAGCCGATAGTCGTCAACCCTCGTCGCAGTAAACGGGCCTGATAGCGTGCCATCAGGGCGGCGCAACCCAACAACATGCGCACCACCTTCCGACCAGTCTAGCGGCTCGCTTGACCGCAACACGGCGCCAGCGCCCATCACCGCGTAGTCTTCAAGGGTTGCGCTTTGTCCGTACCCTGGCACGTCATCCAGCAGCGGCACATATGACAAGTATCCACTGTTCATCGCGTCA…
Bacteroides phage B124-14	5	120	3.88473	16.5	59.7162	57.9378	>_Bacteroides_phage_B124-14_contig_1 Depth-of-coverage:2.54923 Taxon:1105171 refseq:NC_016770.1 TTTCTGACTTGCTACCTGCTGTAATGTCTGCTGCAAATCCGTACAAATGATCGCTATTTTTAGCACCGCCAACGGCTTCATTTACTTTAGGCGAGCGATACCCACTATTCACACGTATAGGCTTGCCATATATTTCTCTTAGCGGGTCAAGCACGTTGTCAATTAA - >_Bacteroides_phage_B124-14_contig_2 Depth-of-coverage:13.9121 Taxon:1105171 refseq:NC_016770.1 AATAGCATCAAATCAATATCTGACGTGAAATTAGATAC…
Gordonia phage OhMyWard	10	119	6.40067	7.7	64.6589	64.7149	>_Gordonia_phage_OhMyWard_contig_1 Depth-of-coverage:2.22008 Taxon:2652414 refseq:NC_048816.1 GGGAAGATTCCGGTCTGCCGAGAAGTCGCAATGGAGATGAATCGGATCGATGAGCTCATCGATAACCCGAACTATTACTACGACGACTCGGCGATCGACGGGTTTGTCAAGTTCTGTGAGGGAGAACTAACACTCACCGATGGATCAGACTTAGTTCTGCTCGACACCTTCAAGCTCTGGGCTGAATCACTTCTGGCATGGTTCTATTTCGTTGAGCGCCAGGTCTATGTTCCTAATGGAGATGGAACCGGCGGGCACTATGTAAAGCGTAAGATTAAGAAGCGCTTGGTTGTTAAACAGTACCT…
Flavobacterium phage vB_FspS_morran9-1	11	119	8.9931	8.6	73.1567	71.0321	>_Flavobacterium_phage_vB_FspS_morran9-1_contig_1 Depth-of-coverage:4.51991 Taxon:2686258 refseq:NC_048836.1 AATATAACCTTTACCAATTATTTCTAATGCTTCGGCACATTTCAAAAAATGTTCAACCGCTTCGGCTCTTTGTTCGTGTATGTTCGGGAATCGTTCAGCATATTCGGGCTTGGAATACTTATTAGCTGCAACTGTTAACCGAGTACATTCTGGGTGCATACCTAAAAAGTCGGGTTTAATAAGTTCTATTGCCTCAAAGCAATCCATTTGTAAATGTCTTTCTGGGTGCTTTCCGCTTGCTGGTAATAAGTCGCAACTATAAGCATCATGTCCGGCATTTAAAAACGCTT…
Rhizobium virus RHEph08	8	118	5.01616	13.6	63.4369	60.631	>_Rhizobium_virus_RHEph08_contig_1 Depth-of-coverage:8.80313 Taxon:2733900 refseq:NC_047869.1 TGCGACCACTACGAGGCGGCGACTTCGGCATCATTGCTGGTCGGGTAGACAAGGGTAAGACAACCTTGATTGCATCCGAGATGGCACACATGGCGCAGCAGCCTCCACCTGAAAAGAATGTGCTGTGGTTGAACAACGAAGGTCCGGGCAAACGGATCATCCCACGTTTCTGGCAAGCTGCATTGGGTGCTACAAAGACTGAGTTGAAGCTGCTGAATAACGCAGGGCAACTTAAGCCAGCATTCTTGAAGAAGATGCTGCGCACCGATCGGCTGCGCGTAGAGGAAATCCATAACAAGGACAAC…
Burkholderia phage BcepGomr	3	118	4.80788	12.2	62.7355	61.3776	>_Burkholderia_phage_BcepGomr_contig_1 Depth-of-coverage:9.91433 Taxon:437329 refseq:NC_009447.1 AGGTCATTTGGGAGCCATTGCCAGGATCGCAGAATCTGGCAATGTGCTGTCCTGCCCACCAAATTCTACTTGAGGGAACCCGTGGCCCCGGCAAGACTGACACGCAACTAATGGCGTTTCGGAAAAATGTTGGAAAAGGCTTCGGGATGTATTGGCGCGGAATCATCTTCGACCGCGAATACAAGATGCTTGACGACTTGGTTTCCAAAAGTCAGCGTTGGTTTCGCCAATTCGGTGATGGTGCAAAGTTCTACACCTCGAAGGCTGACTACAAGTGGGTGTGGCCAACTGGTGAAGAATTG…
Cronobacter phage ENT47670	4	118	3.69242	17.1	64.6552	63.7306	>_Cronobacter_phage_ENT47670_contig_1 Depth-of-coverage:14.0228 Taxon:984186 refseq:NC_019927.1 TTGAAGATAATTGGCACGGTAGAAACCTGCTTTCCGGTGGTGAATTCAAATAGGATTCTTGCCTCATCTTCGTGATTGTTTCCCCATTCCAATGGCTTGCCGAAAACCTCAGGGGATTGCCCCGTACATACTTCAGCCACCAATTCCATTAAGTAGCCTTTCTTTTTCTCACCCCAGCCTTTACCACCACGTCCTGTAGCGATAACACAATGCGCTCTTGATGCCGTAATCACCCCAAGGCGTAACGCTTTCCACCCCTCACTGCCTTGCTCCAGATTTCTGGCGTCAATCCCTGTGCGCTGC…
Vibrio phage phi 1	5	114	3.16754	13.6	60.4177	55.095	>_Vibrio_phage_phi_1_contig_1 Depth-of-coverage:6.18872 Taxon:1589297 refseq:NC_028799.1 ACAGTTCATAGACTAGTAGCAATAGCTTTTATTCCAAATCCAAACAATTAAGCAATTGTAAATCATATTGATGGTGATAAATTAAATAATTATGCTGACAATCTTGAGTGGTGTACACAATAAGAGAATGTACGACATGCCATGAATACCGGATTACATTCAAAAGAAGATTGTAAATCATATATTGGAAAGTTGCATGCTAGAACACACTCTAAATATCATAACGTAGGGTATGACAAAAGCAGAGATAAATTTTATGGAAAAGTAGTGCATAACACAAAAGTGTATGAGTTTAAGAGATTTAACACTG…
Vibrio phage VPMS1	4	113	3.85933	17.7	64.4541	64.6409	>_Vibrio_phage_VPMS1_contig_1 Depth-of-coverage:3.22968 Taxon:1233488 refseq:NC_021776.1 GTACGTACCATCTTTAGCTGCAGTGAAAGCTTCTTCTGGCGTAGCAGGATATTCTTGGTGTATGTCACCACCCAACTCTCTGTACTGAATAATCCAGAAGTTCTTCTGCTCCTGTGTGAGAACTCTGCCAGTCTTTTCTTCTATGCTAGCAAAGTACTTCTCTTGCTCTGCTGTTGCAGTCTGGTACACTGGAGACAGGCAGTCAGGGTCGTCTAACCAGGACAAGAACACAGGATAGAAGTCTTTAGGCGCTATTTGTCCAGATGCTAGCGCAGTAACTGACGCGTCCCACATCTCCTTGAACATGTTA…
uncultured crAssphage	5	112	4.70922	6.2	84.0237	77.1903	>_uncultured_crAssphage_contig_1 Depth-of-coverage:11.4976 Taxon:1211417 refseq:NC_024711.1 TGATAGTGAATATTATATGTATTAGTGTGATAGTGAGGCTAGTGAGTATAACCCCCAGTCATGTTAAACTTGATTGACTACCCCCGCCTAAAGTTGATAGAGTTAATGATAATCCTGCTCATTATCAACATTAAATATATTGAGATTATTCATCTCATTACATTACTAACTATTAATACTAATCATTATGAGAACAAACAAACCATTACTGTTAGTTGCAATCATACTGATGATACCAGCTATCATACTAGCATTGAAAGTAGAGCCAACTAGTGATGAACAGATTACTGCTGTTGTATTTGGAATA…
Achromobacter virus JWAlpha	8	111	5.70725	6.8	67.2099	66.1029	>_Achromobacter_virus_JWAlpha_contig_1 Depth-of-coverage:3.85943 Taxon:2169963 refseq:NC_023556.1 GGCATACAACTACCTTGCAGAACGTGTAACGTTTGAGGAGTTTCATGTTCTTACCCAAGCACCGGGTATGCACTGGGCTAACCATCAATTCAAGCATGGTCACCGTGCAGAGGAGAACGTGTTCTATGGTTTCAACCTGATCGTGAACGATGTAGAGGAGGGCATCACACTTGATGCTTGCCATACACTCATGAAGGAATACAAGTTCCTGACATACACCACCAAGCGTCACACTGATGAAGTCAATCGCTTCAGGTTGATTCTCCCAATCAACTACAAGCTCAAGTTGGACTCTGATGAA…
Burkholderia virus DC1	8	111	5.20316	8.7	66.8731	61.2454	>_Burkholderia_virus_DC1_contig_1 Depth-of-coverage:49.2634 Taxon:1136535 refseq:NC_018452.1 CATGGCTTCGGTCAACAAAGTTATTCTGGTCGGCAACCTGGGCAAGGATCCCGAAACCCGCTACGCCCCGAGCGGTGAAGCAATCTGCAACATCACCCTAGCGACCACCGATACGTGGCGTGACAAAGCTTCCGGCGAGAAGCGCGAGGCCACCGAATGGCACAGGGTTGTGCTCTACCGCAAGCTTGGAGAGATCGCCGGCCAGTACCTCAAGAAAGGTTCAGCCGTCTATATCGAGGGCCGTATTCGCACGCGCAAGTGGGTTGATAAAGAGGGGCAGGAGCGCTACACGACCGAGATTGAAGC…
Escherichia phage D6	3	111	2.02503	15.2	87.0531	86.0215	>_Escherichia_phage_D6_contig_1 Depth-of-coverage:7.10218 Taxon:2014434 refseq:NC_050154.1 ATAGCAATGTCTGAACCCGCATGGCTTGTCGAGGCTCGCAAAAACATCGGCACCGCAGAAACGAAAGGTCCGCAGCACACCGCAGCGGTGTTGGACTATTGGAAGTCCGTCAAGCTGTCGGGTATCAAGAACGACGAGATTCCTTGGTGCGCGGCGTTCGCTGGCGCAATGCTTGAGCGCGTCGGCATCAAGTCGAGCCGATCAGACGCAGCACGCAGCTACCTCGCTTGGGGTCAGCCGCTCAAAGCCCCCGTGGTCGGCTGTGTCGTCGTCTTTGGGAGAGAAGGCGGCGGGCATGTCGGCTTCGT…
Lentibacter virus vB_LenP_ICBM1	4	109	7.76336	8.8	57.7528	54.5279	>_Lentibacter_virus_vB_LenP_ICBM1_contig_1 Depth-of-coverage:12.5602 Taxon:2301528 refseq:NC_048672.1 CAGAGGTTGTAGCAAGAAGAACATATTCAAGACCCAAAGAAGATGGAACATTTGAGATTTGGGATGAGGTGGTTGATAGGGTAATAGGTCATCAAACTTGGTTGTGGGAAAGAGCAAAAGGAAATGTTAAACTTACTGAGGTTCAATTAGAAGAACTAGACGAGTTTAAACAACTAATGCTAGATAAGAAGCTATCGGTATCAGGACGAACACTATGGCTTGGTAATACTGAAGTAGCTAAGAGAAGGGAAGCATCACAGTTTAACTGTTCATTCACAAATGTAGAAACAGTCTATG…
Escherichia virus T4	26	108	6.90811	2.3	98.2691	97.3712	>_Escherichia_virus_T4_contig_1 Depth-of-coverage:2.66163 Taxon:10665 refseq:NC_000866.4 AGAATCAGTGATGTCTGGAATTGCATTAATATACTCTTCCATTAATGTCTGAAGCGATTGAACTTCAACTTCTTCACTGTCATCTGACTCGACAGAGTTATCAATCTTTGACACAACTCGTAATGAATGCACAACTTTTTCTAGTTCAGATTCGAACTTCGTCAGATTTTTGTCTACTTCAGTTACTATAACACGTACTGATAGATTTGTAAAATCTTTATAGTCAATTTTTCCTTTAAATGGATAATGAATTCTACGATGCCAGGTAGTATTGTTTGGAATAAATTCCGTTCGTTCTGTTTCTGTATCA…
Pseudomonas phage JBD44	10	108	8.61461	6.5	64.8616	62.6781	>_Pseudomonas_phage_JBD44_contig_1 Depth-of-coverage:1.81272 Taxon:1777052 refseq:NC_030929.1 AAGCGCTGCCAATGGCGAGAACTATGCGCGGATTGTTATTGAGCGGGCACGGGCGCGCCGGCTGTTTCAGGTTGGGTTGCAGATCCAAGAGCTTGCGATGAGTCGCGGCGTGATTGCTCAGCAGATCGCAGCAGCGCAAGGCATGGTGTTTGAGCTAGACGCGCTGGAAGAGACGCCTGACGTGGTTGATTACAATCAGGCGCTTGGCCAGGTTTTCGACGATATGCAGGACCGGCTTGATGGCGTGAAAACCATGGGTATCGACTTTGGCCTAAGCGACCTTGACGACATTGTGCGCTGTCTTC…
Escherichia phage TL-2011b	5	108	5.1313	11.9	60.0175	58.5302	>_Escherichia_phage_TL-2011b_contig_1 Depth-of-coverage:8.79713 Taxon:1124654 refseq:NC_019445.1 TTTCACCCAGTTAAATCCTGTCATGGTTTTTAATTTAAAACCCCAAGATTCAACTACGCGCAATGCTTCTGTTGGCTGAGACCCGACCCACCACATTACTAATACACAATTTTCAT - >_Escherichia_phage_TL-2011b_contig_2 Depth-of-coverage:15.5769 Taxon:1124654 refseq:NC_019445.1 GACCGCGCCAGTGGCAGTCAGATGTGTTTGGTGATATCCGAGATCATTTGAACAACCCTGTTACACGCTTCCAGCCGTTGATGATC…
Mannheimia phage vB_MhS_587AP2	4	108	3.26378	17.3	63.0877	62.6667	>_Mannheimia_phage_vB_MhS_587AP2_contig_1 Depth-of-coverage:1.91321 Taxon:1572745 refseq:NC_028743.1 TGTCAATGCCCAAAAAAAGAACCTCAATACCTGTATCCTCAAAACCATTACGAACAGCGTTGAATTCTGCCAATTGATTCCCAATCGTCTGACGCATAATCTTTTCCGTTCCACGATAAGCAATACCTGGAAACATGATATAGAATCCGTAACGTTTGGTATACTTTAGAGATTTCAACAGAAAGATGTCATCTACTACACCTGACTTCTTCCAAGGGAACTCTGATTGAA - >_Mannheimia_phage_vB_MhS_587AP2_contig_2 Depth-of-coverage:5.20…
Paracoccus virus Shpa	6	107	6.54191	10.8	63.9665	61.9501	>_Paracoccus_virus_Shpa_contig_1 Depth-of-coverage:5.10995 Taxon:2560625 refseq:NC_041868.1 TTCAGTTGATGACCGGGTGGCGGCCTTCGCGCACGCCGTGCTGGCAGGTGAAATTGTTGCTGGTCCCGATGTCCGCAATGCATGCACTCGCCATCTGCGCGACGTAGAGTCCGGCGCTGCACGGGGGCTGGTCTGGGATCAGGAGGCCGCTGACCGGGCCATCGGGTTCTTCGAAGACGTGCTCTGCCTCAATGGCGGCGATTTCGAGGGCAAGCCCTTTGAGCTGCTGCCATGGCAGAAGTTTGTTGTCGGTTCGCTGTTCGGCTGGCAGGGTGTGGACGGCTACCGCCGCTTTCGCGTGGCCTAT…
Sphingomonas virus Scott	4	107	6.58124	9.6	61.9048	56.9755	>_Sphingomonas_virus_Scott_contig_1 Depth-of-coverage:6.43579 Taxon:2733954 refseq:NC_048029.1 TCACGCTCGCGCTTTTGCTGGGTCTCTTGATCTACAGCCAGATACTTCTGCCCGTAGCAGACAGCACCCTCCAAGGCGTCAGCCCGGTCGTCGTGGACGAGGGCACCGCGCTCAGGGGTGAGCTTGGCAAGTTGGAAGAACAGGGAGTACACCTGCCGATCCTTTGGGGAGTAGCGGGCGCAGTCCAGCTTGTCCTGTTCGACAGCATGGGTGGTAACGATCAACGCACCACGGCCAATGACGGGCTCAAGGGTGGCGATGATACGCCGCTCCTTCTGCCCGGTAACGAGGTCATCCTCCACGG…
Erwinia phage vB_EamP-S6	5	105	3.853	9.2	61.4072	59.8746	>_Erwinia_phage_vB_EamP-S6_contig_1 Depth-of-coverage:9.18905 Taxon:1051675 refseq:NC_019514.1 TGCCAATGATCCATGGCAGTCCCGGCTGCGGTAAGAGCGCCATTGCTCACCTCGTCGCTGCCAAACACAACCTCAAGGTAATCGATGTTCGCCTGTCTCAGCGTGAACCAAGTGACCTGCTGGGTCTGCCAAACTTCTACATGGATGAGAATGATCGCCAGCGTGCACGCCATGTGCCGATGGAGACATTCCCATTGGAAGGTGACGCAATCCCAGAAGGCTACAGTGGTTGGTTGTTGTTCCTTGATGAGATCAACTCGGCAGCTCGTGAAACGCAAGCTGCAGCGTACCAGATCACTCTGGA…
Microbacterium virus Krampus	3	104	3.84425	12.1	63.2237	58.9708	>_Microbacterium_virus_Krampus_contig_1 Depth-of-coverage:16.2663 Taxon:2734242 refseq:NC_047986.1 CCCTCCAGCTTGGTGCCGACACCATCTACTCCGCAGGCCAGATTGCCGAGTCCTTTATTGAGCTCGGTAAGTCTGGTGTGGGAGCGAAGGACATCATCGATGGTATTGGTGAGGGTGTTGCTGCTCTTGGTGCTGCGGCCGATATCCCCCTGGACACTGCTGCCAACATCATCACCTCTGCGGTTCAGACCTTCCAACTTGGAGCAGGTAACGCGGTTGATGTTGCCAACAAGCTCGCGGGCGCGGCGAATGCATCGATCGTCGATGTCCAGGACCTAGGACTCTCGTTGAAATATGTGG…
Pseudomonas phage YMC11/02/R656	9	104	6.07036	7.1	64.0422	63.8634	>_Pseudomonas_phage_YMC11/02/R656_contig_1 Depth-of-coverage:4.50038 Taxon:1755689 refseq:NC_028657.1 CGACGTAATCAAGCCCAGTCGGGCCGTTCATGCCGGTGCGCCACTGAGTCGCCATGCGGGAGAACAGGCGCAGCGCGGTTTGATGCTCAGGCCATACTTCGATTGCATCGCCGTCGAAGTCGTCGAGCGACAGCCCGATCGCGCGCAGTTCGCGTTCATCGGGCGGGCGCTCGTATAACGCCCGTGCTACCGCGCGGATCAGTTTCCCAGGCGCGCGTCCGTCATCTCCTGCATGTATCGGACGAGGATGACGATGCCACTGGCCGGGTATTCCTCAAGCATCGCGCCGATCGCCTC…
Bacillus phage Nf	4	103	8.88924	14.8	52.5057	43.9153	>_Bacillus_phage_Nf_contig_1 Depth-of-coverage:2.39335 Taxon:10753 refseq:NC_049976.1 TTAATCTGTATCGTTGGAATGTGATCCTTTTTCACCTCAAACATCACATTGATTTCTTGTATCCATAATGGATACCGATCATCTTCAACATACTTTCCTTCATACAGAACAGGCATCCCTACAGGCAATTCCCTATCCATCATCTGACTAGGGTACAGACTATTCACATCAAAAACAATTCCCTCTCCAACATCCTTATCTTCATACACCGGATTCAGCCACGTAAACCCACCACGATAAGCCTTCCTCAATAAACTGTCAATCTCTAAACTCAAAACAGGAAAGTAATTGTTAAACTGACTTGTACTAATCG…
Bdellovibrio virus MH2K	2	101	45.7989	12	63.2989	53.4673	>_Bdellovibrio_virus_MH2K_contig_1 Depth-of-coverage:12.152 Taxon:1986027 refseq:NC_002643.1 ATGAGCTTAGGCAACAGAAACTCCCAACACTCGTTCTCTATGGTCCCACAAGCGAACATCCAAAGATCAACCTTTGACCGCTCGTTCGCCACAAAAGACACATTCAACTTCGACGAACTTGTACCCATGTTCATTGACGAAGTTCTACCAGGCGACACCATCAATTTAAATGTAAAACACTTCGCACGCTTAGCACCCCAGGTACGCCCCATCATGGATAACATGTACCTAGACTTCTTCTTCTTCTTCGTACCCAACCGCCTTACCTGGAACAACTGGGAACGCTTCAACGGAGCTCAAGATGAC…
Salmonella virus SEN34	3	101	5.04173	12.3	55.5126	52.5547	>_Salmonella_virus_SEN34_contig_1 Depth-of-coverage:4.10979 Taxon:2560731 refseq:NC_028699.1 GGCAGAAAATGGCTGGGGGCAATCTGTTGTCGAGCGGTTGTGGGATCGAATCATCCCCTTCGACTCGGCCACGGCCGGCGCTGCGCAACTGGTGTACAAGGCACATCTGCGGACCTACAAGGTCAAGGGGCTACGCGAGATCATCGCCGTCGGCGGCCCAGCAATGAAGGCGCTTGTCGAGCAGATGAACATGGTGCGCCAGTACCAGAACAACGAGGGCTTGACCCTCATGGATGCCGAGGACGAATTCGAGGCGCACAGTTACACCTTCTCGGGTCTGGACAGCGTCTTGCTGCAATTCGGTCA…
Pseudomonas virus PaMx28	13	101	8.9751	5.1	76.4741	73.8706	>_Pseudomonas_virus_PaMx28_contig_1 Depth-of-coverage:7.80981 Taxon:1982357 refseq:NC_028931.1 CGATCATGGACGTGGCAAAGATGGCCGCGATTACCATGCGTCAGGGTGGCGGAGTTGGATACGACATCAGCTCTCTTCGGCCCAAGGGAGACATGATCAAGGGAGTTCAGTCTCTCACTGATGGTCCTCTGGCTTTCGCTCCGATCTACGATGCCGTCTGCAAGGCAACTTCTTCTGCAGGAAATCGTCGTGGCGCTCAGATGCTGGTCATGAGAATCGATCATCCGGACATCGAAGCGTTCATTCGTGCGAAACAAGTCGCCGATCCTTCGATTCCCTACGACATGCGTCCTCTTCGTGGCTT…
Marine gokushovirus	3	99	13.6539	42.4	55.348	53.8043	>_Marine_gokushovirus_contig_1 Depth-of-coverage:11.6636 Taxon:1385658 refseq:NC_022790.1 CACTCTCATAAAGAAGGTGAAAAATTGGCTCGAAAAATTAGAGTTAGAGGTCATCGCTTCAGCGATGCTCCTGCAATGTACATGAAAAGGACTAAGTTTGATCGTTCCCATGTCTATAAGACAACTTTTAATTCAGGCAAGCTTATACCTGTATTTGTTGATGAGGTTTTGCCTGGCGATACTACTCGTATGTCTGTTAATTATTTCGCTCGTTTGGCTACTCCTATTAAGCCTATCATGGATAATATTTATCTGGAC - >_Marine_gokushovirus_contig_2 Depth-of-coverage…
Escherichia phage ESSI2_ev239	2	98	5.86584	14.3	47.9396	33.9731	>_Escherichia_phage_ESSI2_ev239_contig_1 Depth-of-coverage:4.97208 Taxon:2695847 refseq:NC_049392.1 ACACCTTCATAATTGATACGACCAAAAAGTTTCCATAAAAATTGTAAAAGCGTAGTTTTACCTGTTCCTGGTTCACCTACCAATTCTACAAATGGAAAGGACTTATGCATTTGACGGATCTGCTGAGCATACAAACTACCGAAAAAGGTTGTGAGTGCCAGTAAGCCTTTTACACCGTAAGCCCCTATTAGGTCTGTGATCCAATCCTTTTGGTAATCGGTTTGATTTGCATTGATGTCTAAAGTAAAAGGTGCACGACTTTTTAAGTTGATATTTTTAGGCAGTTCAAAATAGTCTTC…
Pseudomonas virus 17A	6	97	11.4035	5.4	69.8051	70.1003	>_Pseudomonas_virus_17A_contig_1 Depth-of-coverage:2.96863 Taxon:2733618 refseq:NC_048201.1 GCCTCAACGAAGAACTGCACACCGATAGCGAGGGCATCCAGTCGGTCATCGTGAGCCAGTGAGCCACGCTCTCGGGTAATCCGGGTGAGCTGGTACAGGAGGCTGTAGGATGCGTCAGTGGTGCCATCAGCGTTCAAGGCAGTGCGGTAGTCCTTGTCGATCAGGGACTCCAGAATGACCAGCTTGTGAGAGCCCATGACAGGCTCCAGAACGTCGCAGATGCGGAGTTCCTTCTGACCCTTGGACTTCACCTCTGTCACAGCACAAGGCCACGTGGCGACCACCACAGGGGTGATGAGCTTCACGT…
Bacteroides phage B40-8	4	95	6.36782	8.4	92.9021	91.2814	>_Bacteroides_phage_B40-8_contig_1 Depth-of-coverage:2.91384 Taxon:99179 refseq:NC_011222.1 CCGATATTGCGGTTCAAGCTTCTCAGAAAGAAATCGATATCAACGAAAAGAAATTAGAGCAAGAGATAGAAAACAGAAATGCTGGATTCGCTAACAATGTAACTCTTGCACAACGAACACTTGATCAGTCTAAAAAGACTATGAATCAAGCTTTAAAGGAAAAGGAGAGAGCACAAAAAGCACAGGCAAGACTTGACACTATCGCACAGGCAAGTTCGCTTGTTACAG - >_Bacteroides_phage_B40-8_contig_2 Depth-of-coverage:2.20766 Taxon:99179 ref…
Enterobacteria phage fd	2	95	26.2797	14.6	47.9002	39.9689	>_Enterobacteria_phage_fd_contig_1 Depth-of-coverage:8.11334 Taxon:10864 refseq:NC_025824.1 CAATCCACCGATGTTTTAGATCTTGACGCTACTTACTCGGCTCGTTTGCCGGATGAAAAAACAGCGTATCAGGTTATTGAATACCTGAGCCAAACGTCAGGCGGCCATACTAAAGCGCGGGGTTCTATCTATAACTCTACCGCGTATTGGGGCGCTAAAGATTCGCGGCACAAAAAGCTTAAGGCATATCTCAAAGCGGATGAGTTTAATCATCAGTTAGACGAGTACAAAAAAAAGGCTATACACGGTGACCCAGCGGCGGCCCGTGTTGTTGGTGTTATGTCCAATCCCGATCTGGTGGCTTGGA…
Lake Sarah-associated circular virus-38	1	93	32.5404	21.9	51.8727	41.2214	>_Lake_Sarah-associated_circular_virus-38_contig_1 Depth-of-coverage:23.3525 Taxon:1685766 refseq:NC_029597.1 AGCTTGAAGGAGGTTTGAAAGGAAAGTTGGAGGAATAACAATAAAACAAATACTATAACAACATACAACAACTACTATAATAATTCTTAATAATACTATAACAATTCTTAATAATACTATAACAATAATACTCTTACTTTAAAAGAAAATATAAAAAACTCGGAACAAGGAGCTTTAGCTGTCCCGCCGTGGAGAAAAAGACGTACCCTGGCCAGTATTACCAGGGTACGTTAATCCCAAGCTCGTCGATCCCAAAGATCACGTGCGGGGAAAAAAATAAACTCTATGT…
Burkholderia virus KL1	4	92	6.75196	8.1	61.3431	62.8631	>_Burkholderia_virus_KL1_contig_1 Depth-of-coverage:6.57782 Taxon:1921548 refseq:NC_018278.1 AAGCTGTATGCGGATGCACGCGGTTTTATCGAAAAGCCTGCAGAGCCTGTGAACAATCAAAACGTTACTGTTGTCCTTCCACGCTGCATCGAGATCCCTAGCCATGGGACAGATGCCGAGTGGGAAGAAAGGCTTGCTCAGCAGCAAAAGGATTTGCTGAATGTTAGCCGAAGCCGACATTAAAAGCGCGGGCGAAATCGCCGAAGACGCGATTAAATCGGCCAAAATGTCGGCGGCTTTGGCTAAGATGCCGAAGCCCGAAGTAGTTTGGGAACCATTTGATGGATCGCAGGCTATGGCGTTGGA…
Ralstonia phage RS138	8	91	7.60831	7.2	62.4178	56.5913	>_Ralstonia_phage_RS138_contig_1 Depth-of-coverage:2.75942 Taxon:1483485 refseq:NC_029107.1 AACCAGCCCTTAAGGACTGGCACCGAGCAGACATAAAGGCCGCGCTGGAAAAGTGCGGCTGGACGCTAAGGCGGCTGTCGCAGGCTCGTGGCATGGCCCCAACTTATCTGGCGAACGCAATCGACAGGCCGATGCCGAGAGGCGAGGCAATCATCGCCGAGGTGCTTGGGAAAACAGCGCAGCAGATCTGGCCTACCCGGTACGAGGAAGACGG - >_Ralstonia_phage_RS138_contig_2 Depth-of-coverage:1.82043 Taxon:1483485 refseq:NC_029107.…
Vibrio phage pYD21-A	2	90	3.50832	13.7	58.1114	57.3503	>_Vibrio_phage_pYD21-A_contig_1 Depth-of-coverage:10.527 Taxon:754049 refseq:NC_020846.1 TTGAATTCTGCGATTAACTTTTTGTTTGGGTCGATAAGTAACTCCCCACAAATACACTTCCGCGCAGTTAAATCATTTTTGTGACTGCATTCGGGGCACTCTTTGTATGACCAGAAATAGCTGCAACGCTCAAAAACATTGTGACCACGCACCTCAACATGGCTGCAACGTCGGCTAAAATGCGCGGGGAAATGCTGCCCTTCATATTCCACACGCTCACCTGCAAGGTCTAGGAAGTAGCCGAACTGGTCAAACGTGTACCCATCTGGATTTGGTCGAAGTGTCACGCTGTTTACGCTATGACAGTCAG…
Psychrobacter phage pOW20-A	5	89	4.27665	12.8	61.6133	58.5616	>_Psychrobacter_phage_pOW20-A_contig_1 Depth-of-coverage:23.2153 Taxon:754048 refseq:NC_020841.1 CATTTGCACTGTCTAGCATTTGCATTTGCTGACCTTTAATTTGCGTAGTATAACGCTCTTGACCATTCTGGTCAGTCCATTTACGAGTATTCAAAGAGCCTTCGATATAAACTTTTGAGCCTTTGCGTAAATACTGCTGTGCAATTTCACCCAGTTTGTTTTGCAGCACAATGTTATGCCATTCGGTCTGCTCTTTGCGTTCGCCTGTATTTTTATCAGTCCAAGTTTCAGAAGTTGCAATGCTGAATTGTGTTAATGATCCACCATTTGCAAAGGTTTTGGTTTCAGGGTCTTTGCCTAAA…
Pseudomonas virus phCDa	6	88	3.29026	9.2	64.6154	65.8354	>_Pseudomonas_virus_phCDa_contig_1 Depth-of-coverage:3.2555 Taxon:2734187 refseq:NC_048003.1 TCTCGATTGGGATGAAGGCCGGTTCACCATGCAGATCCTTCAGAGCACGGATCATGGGAATCAGTTCAGAGCCAATGTACATAGCACGAGCAGAAGCAATGGTCTTGGTATCGATCATTCGAGTACCAGTGATCATTGTGATCTTCTTGGGAGTGCGGTTGTTGTCCAGAGAGATACCCAGACGCATGATGTCACCGTAGGAAACCAGATCGGTAGCCTTCACTGTGGCATTCGACGTAGCTGTACCAGCGTAGCGGATAGTGCCAGCGTTGTTCAGCAGGTCAATCTGCAACAGATCTTCTGTGA…
Nonlabens phage P12024S	5	86	6.88235	8.9	59.8687	52.2755	>_Nonlabens_phage_P12024S_contig_1 Depth-of-coverage:2.59612 Taxon:1168478 refseq:NC_018271.1 TGAAAACCTACGAAGCTAAATATGACCCGTTAAAAAACAAAGGAGTTTACGGAATTTCCTTGGTTGAAAATCCAGCAATGGAGGGTTTATTTATTGCGTTGTCAAAAGACGAAGTTTTGCAGTTAAAAGAAATCGACAAAGAGCAACGTATTTTGATGGGGTTGGTTTTAGAACCTAACAAGCCTATTTATAGAAATCAAAACGGAGAGGAATTTAATATCGTTTTTAACGAAGAAACTA - >_Nonlabens_phage_P12024S_contig_2 Depth-of-coverage:3.99575 T…
Pseudomonas virus PMBT3	10	86	4.78462	5.2	83.7009	81.4402	>_Pseudomonas_virus_PMBT3_contig_1 Depth-of-coverage:3.30772 Taxon:2734251 refseq:NC_047902.1 CATCCCGTTTACGCATGCAGCTGAACCGTGAAAGCGGCCTGTCAGAACTCGACAAGGTAGTCACAAAATACGGCTTCGTGAACGGCAAGCCCTACTCGTTCAAGGACCACGAATTTCAGATTGAGATTATCAAGGACACCCGCGCCCGTATCGACGTGCGCAAGTGCTCCCAGGTCGGCCTGTCAGAGCTGATGGTGCAGAAGGTGCTGGCGATGTGCGCGACGATGCAGCACACGCGGATCATCTTTACGCTGCCCACCCGCGACATGGCGATGCCTTTCTCGAAAG - >_Pseudomonas_…
Burkholderia virus KL4	7	86	7.08166	7.2	62.5166	56.487	>_Burkholderia_virus_KL4_contig_1 Depth-of-coverage:7.09662 Taxon:2734160 refseq:NC_047958.1 CGGGTTGTATTCCCCGTCCCGATAGACGAACAGGATTACATCGGCGTCCTGCTCGATAGCGCCTGACTCTCTCAGGTCGGAACTCATAGGGCGCTTGTTCGTCCGTTCCTCGCACTTTCTGGATAGCTGCGACAGGGCGACTATCGGAATCTCTAGCTCCTTCGCCAGTGCTTTGAGTCCTCGGGTAATCTGCTCAATCTGCTGATTCCGGTTGTCGCCGTCGCCGCTCATGAGTTGCAGGTAGTCGAGAACAAGCAACCCAAGGCCGTGCTTACGCTTCACGCTCCGGGCCTTGCTCGCTACGTC…
Vibrio phage VpKK5	4	86	3.65662	10.5	60.3783	59.8253	>_Vibrio_phage_VpKK5_contig_1 Depth-of-coverage:7.45384 Taxon:1538804 refseq:NC_026610.2 AACGTCTCCGGGGTCGATTCTCCGAGGATGGTCACGCAGGGGGCATGGACCAGCTCGGTATTCTTCTCAGAGTCGGCATATACGGCCGGCAAAAGAACGTCACGCCACCCGGACTTGCTGAAAAGGTCAAGCAGCACGCGCTTAAGCATTTTCTCCGCAGAGTTTGCCCGGGCGTCGGAAATCTGTTGGAGAGTTAATCCGAACTCACCCAGGACCGACACAAAGCATGGGCGCTTGCTGACGGTCTTCAGCAGGGCCTGGCCAGACGCAAAAGCCGACGGCCCCATAAACTGGTCGGCCATCGGAATCA…
Burkholderia virus BcepF1	6	84	4.52254	6.6	61.2219	54.8448	>_Burkholderia_virus_BcepF1_contig_1 Depth-of-coverage:3.84331 Taxon:417280 refseq:NC_009015.1 ACGCCCGCATGGGCAAATCATGCCGCCATTAAAGAGCTTTATTTAAAAGCTCAGAAAATGACGACCGATTCTGGGGTTGCTTATCATGTCGATCATATCGTCCCATTGCAAAGTACGCTTGTTTGCGGCTTGCATTGCGAGGCAAACATGGAAGTAATAACCGGGTCTGAAAATTCCGCAAAAAGGAATTGGTATTGGCCTGATATGC - >_Burkholderia_virus_BcepF1_contig_2 Depth-of-coverage:5.52684 Taxon:417280 refseq:NC_009015.…
Flavobacterium phage vB_FspS_hattifnatt9-1	4	84	6.4388	8.3	64.5301	60.5667	>_Flavobacterium_phage_vB_FspS_hattifnatt9-1_contig_1 Depth-of-coverage:2.12109 Taxon:2686246 refseq:NC_048832.1 GTTGTATCGCTAATGGTCTACCACCTTTACCAAAGGTTAAAGTCCTAGATACACTTCAGATGGCACGTAAGGGTTTTCGCTTCCCAAGTAACAAGCTAGATTCTCTTGGGGAATACTTCAAGATTGGACGCAAGGTGAGCCACTCGGGTATCAAGCTCTGGGTTGACGTACAACAAGGTTCAACTGAAGCTCTCAATAAGATGG - >_Flavobacterium_phage_vB_FspS_hattifnatt9-1_contig_2 Depth-of-coverage:17.4293…
Faecalibacterium virus Mushu	4	83	4.44645	13	60.3598	59.0654	>_Faecalibacterium_virus_Mushu_contig_1 Depth-of-coverage:2.73056 Taxon:2734119 refseq:NC_047913.1 ACAATATCTTCCGCACGAACATCCAGACAGCCTACAACGTGGGCCGTTACAAGCAGATGCAGTCCGTGGCCAAGGCGAGACCCTACTGGCAGTACAGCGCGGTCAACGACTCCCGCACCAGGCCGACGCACCGGGCCCTGCACGGCCGCGTCTACCGCCATGACAGCCCCTTCTGGGACACCTTCTATCCGCCGAACGGGTTCAGGTGCCGCTGCAAGGTCAAGACCCTGTCAGAACGCCAGGTGAGGGAGCGCGGTTTAACGGT - >_Faecalibacterium_virus_Mushu_c…
Gordonia phage Crocheter	7	83	5.5707	6.1	60.4949	55.6629	>_Gordonia_phage_Crocheter_contig_1 Depth-of-coverage:2.68833 Taxon:2656532 refseq:NC_048825.1 GAGAGATTCCAGTTTGCCGCGAGATTGCACTGGAGATGGAACGAATCGACAGTCTCATTGCCGACCCTCGATACTTCTATGACGACAAGGCTATCGACGGTTACATTAAGTACTGCGAGAATGAACTGACGCTTACTGACGGGACAGATCTGCACCTTCTATTCACCTTCAAGTTATGGGCCGAGCAGCTACTTTCCTGGTTCTACTACGTAGATCGAAGCGTGTACGTCCCAGGTAAGAATGGCCATGGCGGTCGGCACGTCCGTAAGCGGGTTAAGCGCCGTCTAACCCAGAAGCAGTTCTT…
Vibrio phage 1.026.O._10N.222.49.C7	5	83	3.27095	8.4	60.7416	56.4634	>_Vibrio_phage_1.026.O._10N.222.49.C7_contig_1 Depth-of-coverage:1.86694 Taxon:1881421 refseq:NC_049430.1 TGTTACGTAATTCAATTAGTTTTTTCAATCCTGAATTGGGTAAGTCTGACTGTCCAATATCACCACATAATACTATCTTAGAATTAGTACCTATTCTTGTAAGTACTGCTTTCACTTCTTTGATAGTTAAATCCTCTGCTTCATCCACTATCACAAAGCTATCATTTAAACTAAGTCCTTTGATTAACTCCAATGGACACATAGTTACTTGATCTCTTTCTGGTGAAGTCATTCCATTAATACATCCTAATGTAAATTCCTCTTTCAATGCTCCTAGTACTGGAGCTAACCAT…
Achromobacter virus 83-24	4	81	3.79749	11.4	60.7043	55.0336	>_Achromobacter_virus_83-24_contig_1 Depth-of-coverage:3.50636 Taxon:1982228 refseq:NC_028834.1 GACAACAAGATCCTCTGCGAGAATGACCCGGATTATGTGAACAACCTGCGGTCGATCAAGGATCCTGCGCTGAGAAAGGCGTGGCTGGAAGGCGACTGGGATGTGGTCCTTGGCGGGTTCTTCGGAGATGTGTGGAATCCATACAAGCATGTCGTGCCGCAGTTCCGGCCGCCGGCGCACTGGCCGCGCGTTGTTGGGATGGATTGGGGGTCCGCGACACCTTTTTCGATTGGGTGGTATGCCATAGCGGACGGGGAG - >_Achromobacter_virus_83-24_contig_2 Depth…
Salmonella virus Epsilon15	4	79	4.7313	10.4	59.4693	57.1654	>_Salmonella_virus_Epsilon15_contig_1 Depth-of-coverage:1.78153 Taxon:1982580 refseq:NC_004775.2 GCCGTCGCGTCCGGCCACGGCGTCGGCAAATCCGCGATCGTGGCGTGGCTGATCTACTGGCTGATGTCGACCCGGCCGGACTGCCGCGGCGTCGTCACCGCCAACACCGGCGCGCAGCTTGAGACCCGCACCTGGCCCGAGCTGTCCAAGTGGCACGCTCTCGCCATCAACAAGCATTGGTTCACGTGGACGG - >_Salmonella_virus_Epsilon15_contig_2 Depth-of-coverage:4.33263 Taxon:1982580 refseq:NC_004775.2 AACACAGAG…
Stenotrophomonas phage Pokken	12	79	5.32929	4.9	61.3235	55.4901	>_Stenotrophomonas_phage_Pokken_contig_1 Depth-of-coverage:2.51969 Taxon:2596674 refseq:NC_049463.1 CACGCTGCCCCTCGATGGGATCAAGGGCTATGTGAACCGCTTCATCTACTTTGCCCGAACCCAGACCGACAGACGGCACGCACCGCTTACATATCAGGTGACGTGCATCGGCTGTGGTCTCGCAGGTCTCAAGCATGAAGACGTGGCTCCCATGTTCCGCATGGGCACCAAGAACCTGTTCTTCGATGACCTCTGGAAACCATGGCT - >_Stenotrophomonas_phage_Pokken_contig_2 Depth-of-coverage:3.21421 Taxon:2596674 refseq:N…
Escherichia virus phiEco32	2	78	2.13658	11.9	89.8428	90.0181	>_Escherichia_virus_phiEco32_contig_1 Depth-of-coverage:8.26256 Taxon:490103 refseq:NC_010324.1 TAAATTGATTTTCGTTGCTCATTTTCTTCCTTTGTAATTGTTTTGTGGCATGGCTTGCAAACTACTTCCAAGCCAGCTTTTTCGCAGAACATACGTAGAATTACGTCGTCCCAGCTAACGAATCCCGTCACGGGAATCACGGGGATAATGTGATTGACTTCCACTTCCTTTGCTGGAAAGTCACCTTTACATCGGTTGCACTTAAAGTGCTTCGCCATTCTCCCACTTTTCGGATTGAGC - >_Escherichia_virus_phiEco32_contig_2 Depth-of-coverage:13.3…
Delftia virus IMEDE1	1	78	3.53954	14.7	58.3271	60.0897	>_Delftia_virus_IMEDE1_contig_1 Depth-of-coverage:11.4491 Taxon:2733947 refseq:NC_028702.1 TTCCTGATCCCACTCCTATTCAGATAGACATTGCTCAGACCCTTCAGAATCCACCGGGTGATCGTTTTATCATTCAAGGTTTCCGAGGAGTGGCAAAGTCATTTATTACTTGTGCTTTTGTCGTGTGGATGCTTTGGAATAACCCACAACTAAAAGTGATGATTGTCTCTGCATCCAAAGATAGAGCAGATGCTAATGCAATCTTTATCAAGAAGATCATTCAAACTGTTCCTTTTCTGAAACACTTATTACCCAAGAAGGGACAGCGAGACACTCAGAACATCTTTGATGTAGCACCTGCCGAACCT…
Dickeya virus BF25-12	2	78	3.79969	11.8	62.7781	61.1554	>_Dickeya_virus_BF25-12_contig_1 Depth-of-coverage:11.6629 Taxon:2733346 refseq:NC_047759.1 CTGAAAGCATCGTGTATCACGTGCTGAATTGTACGGCTACAGTGACAACCCGGCTATCCAGCAACAGACCTTGAATGTAGGGTCTTAACTATGTGAACTCAGGGGAACTCCAGACCGGACAATCCTGATCCAATCTAACCAATCTACCTTTGGAGGTACATGTGGACATCAGCAAATTATATGAGACTACTGAACTGACTATGCAAACTATTGCAGATCAGTTGGGACTTACATACAAAGCAGTCTTTAACTATATCAAAAAGAATTACAGCCCTGAGTACAGACGCAATCGCAAAGCGGTGACGTA…
Clostridium phage phiCT453A	3	76	4.14393	10.9	58.8705	48.3705	>_Clostridium_phage_phiCT453A_contig_1 Depth-of-coverage:2.7014 Taxon:1567012 refseq:NC_028991.1 TGGGACGGCATTAAAAGAGTTGATGAATTATTAATTAACTACTTTGGTGCTGAAGATACTACTTATGCACGTGAAGCTATTCGCAAAATGCTTGTCGGCTCGGTAGCGAGAGTATTTAACCCGGGATGTAAATTCGATTTAGTTTTAGTGCTAGTTGGCGAACAAGGTACATTCAAATCTACGTTCATTAATACCTTAGGTAAGAGCTGGTATAGTGACACCTTTATGGGGGTGAAGGGTACGCAAGCACTCGAGCAGGTGCAAGGCGTTTGGTCAATGGAAATGGCGGAACTATCGGGAGT…
Edwardsiella virus MSW3	2	74	4.51738	9.7	62.1369	63.4526	>_Edwardsiella_virus_MSW3_contig_1 Depth-of-coverage:6.39268 Taxon:1980941 refseq:NC_020082.1 TGTGCGTTAGGCAATTCCAGAATCGCATCAGTGAATCAGTTTATGCCCTGCTCAAGATTCAGATTGAGCGCTTCGGCCTGCAATCGCGCTTTGATATTCAGCGAGACAAGATTTACAACACGGCAACAGGTTCGGAGTTCATGTTCTATGGCCTGTGGCGCTCGATTGACGAGATTAAGTCGCTGGAGTCCGTGGATATTCTCTGGATCGAGGAGGCGCACAATCTCACAGAGGCGCAATGGAAGACTCTGGAGCCGACCATTCGTAAAGACCATTCGCAATGTTGGGTAATATTCAATCCCAAG…
Loktanella phage pCB2051-A	8	74	5.41452	6.1	59.9738	59.1535	>_Loktanella_phage_pCB2051-A_contig_1 Depth-of-coverage:2.37036 Taxon:754044 refseq:NC_020853.1 CGTCAGCCCGACCCCAGATCTCCGTGAGGGCTGATTGTGCGTCACTCCGGTTCGCATCACCTGAACCCCGCGCCGCGCTGAGATAGCGGCTGAATTCGTCGGCCAGCGAGATATGGACTGGGCGCATTTCCAGCGCTGTCATGATCCCGGCGTCGGAAGTATAGCGCGACGGGCCGACAATATCGGCCTCTGCCTGTTCCAGCAGCTTCCCGACGACAGACATTGCGTGTTCTTTACCTGATGCGGTTTCACCGAGAACAAGCATGTAAAGCAGGGTGTAATTATTGCGGTCGGAGACCCAGT…
Rhodobacter virus RcTitan	3	73	4.72627	8.8	65.8222	66.9528	>_Rhodobacter_virus_RcTitan_contig_1 Depth-of-coverage:15.7566 Taxon:1982575 refseq:NC_029097.1 GGTTTGGCCTACTGGCGAAGAACTGTTGTTTCGTTCCGCAACTGACGAACGGGATTATTGGGATTATCACGGCCACGAATACCCGTTTATCGGCTGGAACGAATTAACGAAATACCCTGACCCGAACCTTTACGATATGTTCATGTCAACAAATCGAACATCGTTTAGGCCGGAAGATTACCCGGTTTATATTGATCGTATTTTAGAACGTGATTACGGCGTTCAAATGCAGGTTAGCCCGCGACATAAAAACGCAAAGCCCGGTCTTTTAGACCCTATCAAATTGGAAGTCTTTTCGACGAC…
Burkholderia virus Bcepmigl	7	70	4.08883	6.8	62.0155	55.1804	>_Burkholderia_virus_Bcepmigl_contig_1 Depth-of-coverage:2.32919 Taxon:1195073 refseq:NC_019917.1 GTCAAACGACGAACCAATGCGAACCTCGGGGATGCGCATGTAAACCTTGAACGGTTCAACGATCAGGCCGTAGTCCTCGGCGATGCCGAAAGCGATAGTGGACTCGAGGCGGTTTCCCCACTTGGTGCGATCCGAGCCTTTGAACGGGGCAGGGGCAAGCAGGCCAGACTTGATGTTGTAGAGCTCGTAGAAGGTGCGGCTGTTATCGTATGCTCCGGCATCAAACAGACCGGCAGCTTCGGTTGACGTGACATCGCCCTTGCGAGCGTTGAGCCAGTCGGCTTCGGTGGTGAAGGCGATG…
Pelagibacter phage HTVC010P	5	70	3.92067	12.9	58.7892	54.185	>_Pelagibacter_phage_HTVC010P_contig_1 Depth-of-coverage:2.09198 Taxon:1283077 refseq:NC_020481.1 TACCTGTCATTACCGCATGGGATTTAGGTGTTGGCGATGCTACCGTCATTTGGTTTGCCCAGATCCATCGGAATGAAGTAAGGCTGATTGATTACTATGAGCAGAGCGGGGAAGGCTTGCCGCACTATGCCAAGGTATTGGCCGACAAGGGCTATCTGTACGGCGACCATTGGTCGCCGCATGACATAGCAGTCAGGGAGCTTGGTAGCGGCCTATCTCGCTTGGAAGTTGCCAGATCTCTAGGAATTAACTTTAGAATCGCACCACGTCAGTCGCTGGAGGATGGCATTCACGCCGTCCG…
Lactobacillus phage phiJB	3	69	3.70851	12.7	82.8592	88.6364	>_Lactobacillus_phage_phiJB_contig_1 Depth-of-coverage:13.5325 Taxon:1399941 refseq:NC_022775.1 GCGATGACCGAGTATCTCACGACCGTTAAAGCGGCCGAGTATCTGGGAGTATCCAGAACGACTTTTTGGAGACTCCGCAAAGGACATCCACTAAAAGCCTACTTTTTCGAAGCGTCGCCCCGTTTTAAACGGAGTGACCTCGATGAGTGGGCAGAGCAATTTAAGGAG - >_Lactobacillus_phage_phiJB_contig_2 Depth-of-coverage:13.5325 Taxon:1399941 refseq:NC_022775.1 GGGGTGGTAGTAGGCACGCCAGACAAGAGCAGATTC…
Geobacillus virus GBSV1	4	68	4.54401	10.9	67.6377	70.2087	>_Geobacillus_virus_GBSV1_contig_1 Depth-of-coverage:15.4946 Taxon:2170221 refseq:NC_008376.2 GAATGAATTTCTATAAACGACCTGAATGGATCAGCAAGCGAGCAAAGATACTGAGGAGAGATGAATACTTATGCCAGGAGTGCAAGCGATATGGTAGGTCAACAGCAGCAACTACAGTGCATCACATCATCCCGT - >_Geobacillus_virus_GBSV1_contig_2 Depth-of-coverage:3.00928 Taxon:2170221 refseq:NC_008376.2 GCTGAAGCAAACCCTGGAATCATTCAATTTCATCAAGTTCAATATCGAACAAATGGGGGAAGGCGAAACCTTC…
Lactococcus phage 936 group phage PhiM1127	4	67	3.7054	14	67.6373	67.2457	>_Lactococcus_phage_936_group_phage_PhiM1127_contig_1 Depth-of-coverage:7.80776 Taxon:1636586 refseq:NC_049368.1 ATGATTGAATTGAATAAAATTTATAACGAAGATTGTTTGGAAGGTATGAAACGGATTCCTGATAAAAGTGTGGATATGATTTTGTGCGATTTACCATATGGGACGACTGCTAATAAGTGGGATTCGATAATCCCCCTTGAGCCACTTTGGGAGCAATACGAACGTGTCATTAAAGACAATGGCGCTATTGTGCTGACTGCTCAAACACCTTTTGACAAGGTTCTTGGTGTGAGTAATTTGAAACTGCTGAGGTACGAGTGGATATGGGAAAAGACAACTTCCACAG…
Pseudomonas virus NV1	6	66	4.74278	7.8	61.6323	58.1062	>_Pseudomonas_virus_NV1_contig_1 Depth-of-coverage:5.81151 Taxon:2560670 refseq:NC_042107.1 AAACATGCGCTCATTGGTTCTGACCCTGAGTTGTTCATCGTCCGTAATGGCCACATTGGTTCCGCCATTGGCCTCGTAGGTGGCTCTAAAGAGGAGCCTCGTCCTACTGAGTTCGGTGCTCTCCAAGAGGATAACGTCCTGCTGGAGTTCAACATCCTCCCCACTGCATCTGTGGAAGAGTTCAAGCATCACATCAAGGCAGTTATGCAGGATGCCACGAATACCCTCAGTGCCTTTGAGGCTGAGTTGGTCCGTGGTGTCAGCTCTCACATCTTCCGTCAAGAAGAACTCGAAGGGTTTGGTCCTC…
Rhizobium virus P106B	5	66	3.7591	7.9	66.289	65.3901	>_Rhizobium_virus_P106B_contig_1 Depth-of-coverage:12.3724 Taxon:2560703 refseq:NC_023566.1 GGACTGGTGAAGAAGAGCTGGGCATGAATAATGGTGGCCCAGGCTCTGCCAATATTCAAGGAAATCAGATCCAGCAGGCTATTCGTACATTAGTAAATGAGGTTGAGACCGATCTTTGTGCTCTGCAATCTCAATTCTCTCGTGCCTATGGTACAGCTGGTGCAACACCTTTTGCGACGTCAGGTGACTATACTGACGCATCCAACGCGCTGAAAATCTTGATCGATAACGGCACACCGAATAGCGATCTGCAAATGGTGCTCAACACCACTGCTGGTGCAAACGTTCGTGGTAAGCAGGGTGGTAA…
Aeromonas phage PX29	2	66	0.602686	12.4	90.7738	84.3972	>_Aeromonas_phage_PX29_contig_1 Depth-of-coverage:2.09612 Taxon:926067 refseq:NC_023688.1 TATTTCAGAAATGGGGGTTGAGTTGAGTTCTGGGATCGCCACCGGGAACCAAAGCCCAAGTGCCATGGCTGAGCCAGCGTCCAGAAAGCTTGTCGCGATAAAACCGCTTACCTTAAGATGTAGTGATTACCCTGAAAGAGTCGGAGATTTTCACGATGGTTCCGACGGGGTAGTAATCTCCATTGAAAGTCTGAGAAACTTCGTCGCCAATGGCGGGAGCCTCAAGAACATCGAAGCGAGGGAATACGCGGGACCCATAGTCGAGTGGGAGGTACTTCTTCCCAGTGAAGTCTGCGACCA - >_Aero…
Eggerthella virus PMBT5	3	65	3.23957	16.3	61.7764	59.5808	>_Eggerthella_virus_PMBT5_contig_1 Depth-of-coverage:1.90304 Taxon:2734244 refseq:NC_048022.1 GTCTGCGGCAAGACGGTCGATTCGGCTGTGAAAAATATCGTCGTCCCCTATATCTCCATGAGCTACGCCAAAGAGCGATATACCATGCGTTGGAGGAGAGCTGATAAGGTGCTGGAAGTCCGGCGCGGATATACCACGAACTATTTTGAAGTGTTTGGCGGCAAGGATGAAAGCAGCTATGCTCTGATTCAAGGTCGAACGCTGGCGGGCGTGATTCTGGACGAAGTCGCCCTCATGCCGCGCTCCTTTGTGGAACAGGCATTGACACGCTGTTCCGTGGACGGAGCTAAAGTGTGGTTTTCTTG…
Nonlabens phage P12024L	5	64	4.28868	10.7	59.8268	53.6926	>_Nonlabens_phage_P12024L_contig_1 Depth-of-coverage:11.0309 Taxon:1168479 refseq:NC_018272.1 ATAAGTTTTTCGATTTGGCAATTGTTGATCCGCCGTATGGAATTGGTGCTGAAAAAATGAAGCGTGGAAATGCAAAAATAAAACCCAATAAAAATAAAAATTGGGATAATAAACCACCAACTGATTTATATTTTAATGAATTGTTTCGTATAAGCAAAAATCAGATTATTTTCGGTGCAAACTATTTTACAGAATACTTAAAGCCTTCTCCTTGTTGGATTTTATGGGATAAAGGGTTTTCGGAAAATGTAACCTTTGCGCAGTTTGAAATGGCTTGGACTTCGTTTTCTTCGAGTGCTAAAAAG…
Pseudoalteromonas phage HP1	7	64	5.1027	7	60.9735	57.9427	>_Pseudoalteromonas_phage_HP1_contig_1 Depth-of-coverage:2.66456 Taxon:1357706 refseq:NC_048630.1 TTGCCAAGAGATACTTCAAGTTCGACAGTAACAGTTTAAATGAACTAGGTAAATATCTCAAGGTAGGAAAGAAGTTAAGTACAGGTGGGTTTGAGTTGTGGAAAGGGTGCATGATGGGGGATGTTAAATCATGGAATAAGATGTGTCGGTATAATAAGCAAGATGTTGTTTTACTAGAAGAAGTGTATCTTAAATTACTCCCTTGGATTGAAAACCACCCAGGTGATGACGGAGTTAATTGCCCTAACTGTGAGTCAGATAATATGCAGAAGCGAGGTA - >_Pseudoalteromonas…
Kawavirus SWcelC56	5	63	5.04861	7	60.7645	57.6031	>_Kawavirus_SWcelC56_contig_1 Depth-of-coverage:1.93414 Taxon:2733923 refseq:NC_047768.1 CCTAACGGGGCTAGAGGTTCAGTGCAGAATCTTAATGCAGTAGGGAAGTGCACGATTGGGCATGTGCACGCTGCAAGTATTCGTGATGGTGTGATCAGTGCTGGAGTGACCAGCAAGTTAGACCTCGACTACAATCGGGGACCAAGCAACTGGAGCCATAGCCATGTCGTGCAGTACAAAAATGGTAAG - >_Kawavirus_SWcelC56_contig_2 Depth-of-coverage:7.94191 Taxon:2733923 refseq:NC_047768.1 GCCTGACCCAGAGTGGGCTACGAACACGA…
Escherichia virus ECOO78	5	62	3.80247	10	62.2052	60.381	>_Escherichia_virus_ECOO78_contig_1 Depth-of-coverage:4.97528 Taxon:2560443 refseq:NC_041926.1 CTATCTCAAAATATTTGCCATCCATCTCTATGCCTATAAACCTCCTGCCTGTATTGACAGCAGCCACTCCTGTGGAGCCTGAGCCCATAGTGAGATCCACTACCATGTCGCCCTTGTTTGAATATGTTTTAATTAAATCCTCAAGCAAGGCAACTGGCTTTTGTGTAGGGTGGTAGCCGCTATAGTCTTTCTTATATTGAAATACATTTGACTTAAACTTTGCACCTTGATTTAAATTAAAAACAGAATTAAAAACAGAGTTGATTTTTTCTAATTCCATGAAAGGCTTAAAACCTTTCATCCT…
Escherichia virus phiV10	2	61	3.10198	12.7	64.4683	64.9383	>_Escherichia_virus_phiV10_contig_1 Depth-of-coverage:25.7965 Taxon:1982579 refseq:NC_007804.2 GGGCCGCGCCAGTGGCAGATCGAAGCGTTCGAGGAAATCCGCGACCACCTGAACAATCCGGCCACACGATTCATGCCGCTCAACCTGGCCCGCGCGTCGGGTCATGGCATCGGAAAATCCGCGTTCATCGGGATGGTGACGAACTGGGCGCTTTCGACCTGCGACGACTGCAAGGTCGTTGTGACCGCGAACACGGATACGCAGCTTCGAACCAAGACCAGCCCGGAGATTGGAAAGTGGGCCCGGCTGTCGATTACTTCTCACTGGTTTGACCCACAAGCGGCAAGCATCGCGAGCAAGGACA…
Salmonella virus SP101	2	60	4.11005	8.9	61.9328	63.4581	>_Salmonella_virus_SP101_contig_1 Depth-of-coverage:9.76608 Taxon:2005693 refseq:NC_042065.1 AGTCAAGGAGCCGCAATTCAAGTCAGTTGTGACTGAGATGGTTTATAAATACCTTGGCGGTGGCGTTTTCGATACCGAGCTCACTCCAAACACCAAGGTAGTGCAATCACTAATCCGACTGATGCGCGATCCGTTGGTTGGCAATCTTGATTTATCAGTTGATTGCATGGATAAGCTAATCGCCGCCCAGGATGATATAGAGGCCTATTTCGGAACAGAGCAGGCTGGACAGTTTTGTTACACTTTCGATGATGACAAATCTACCGCGCAGGATATTTGCCAGACCATAGCGGAGGCAATTTTCTG…
Escherichia virus JenK1	3	60	2.89891	8.6	86.1678	86.1878	>_Escherichia_virus_JenK1_contig_1 Depth-of-coverage:9.00908 Taxon:1921119 refseq:NC_029021.1 GGTGGCAAACAGAATATTGACAGGTTGCAATCTGCACTTGAAAAAGAACGCAACGATCATAAAGCGGTCAAGAGTAAGCTAAGTAAGCTGAATGGACGTGATATTGACGAACTCTTGCAGCGCGTCGCTGAATATGAAGAGCTTAAACTGCGTGCGGATAAAGTTGATGATGAAAAGTTGGAGCAAATCATTAACGTACGAATCCGTAACAAGTTAACTCCGCTTGAGCGTGAACGTGACGAGCTGAAAAACAAACTTTCTACCTACGAGAAACAAGTAGAAGAGTTGACCACAAAAGAGAAGAA…
Lactococcus virus ASCC465	1	59	3.06874	15.2	93.9487	95.1807	>_Lactococcus_virus_ASCC465_contig_1 Depth-of-coverage:12.6688 Taxon:1165151 refseq:NC_017698.1 ATATTTGGTACGAGGGTAAACTGTATTCGGGTTACATAGCAGACAGAGTTAAAACAGAGTTCAATGATAGGCTTATTTTTGTAGAAAGTGGAGACAAACCAAATGTTATATGAGTATGTAGTTACTTATGGCGACAAATATAGAATAGATAGCTTCACAGGTTACAGAGAGCTTCGCAAAGACCACTTAGAAACTTTGTCAGGTAAAGTATACTATAATAGCAAAAACACGCTTAGAATCGAAACTACGCTCTTGTACGATGTCGGTCAATTTGTATCAATTGGCGGTTATCCTTATGGCGGT…
Lactococcus phage bIL285	4	59	4.16737	10	58.681	55.6237	>_Lactococcus_phage_bIL285_contig_1 Depth-of-coverage:9.78661 Taxon:151535 refseq:NC_002666.1 CAAGAGGATTTGAACTGGTCACAGCCTATGAAAACGCAGGCATTGACCTTCCCGCTAGAAGCACCGCACATGCAGCAGGCTACGACTTCATCGCAGCAGAAACGATCAGCCTAAACCCAGGCGAGATTAAACTCATCCCGACTGGTATTAAAGCCTATATGCAGGCAGGAGAAGTACTTTATCTCTACGACCGCTCATCAAATCCGCGCAAAAAAGGTTTGGTATTGATCAATAGTGTTGGCGTTATTGACGGCGATTACTA - >_Lactococcus_phage_bIL285_contig_2 Dept…
Sinorhizobium phage phiLM21	4	58	3.21483	9	63.0835	58.7912	>_Sinorhizobium_phage_phiLM21_contig_1 Depth-of-coverage:5.55527 Taxon:1524882 refseq:NC_029046.1 ATTTGCTGCTCATGCGGCCCTCGATTCGTCGTCATGGAAAGCCACGCCGTGGTTAGCGCCGAACTGATGTATAAGCTCGATCAGGTCGCCCATCTCGTCTTTCGACAGGTCAGACGACGATCGGCCGAGGCTCACCATTCCGTTGTTGTCGAGGTTCGGGACCATCCGCACTTACTCGCGCTTGAGGGCGTCGAGGAACATGAGCTTCCAGTCTTCCGGCGCCAGCGTAAGGCCATGCCACGGCAACTGCCGTGAGAACTCGGTCAGCATCGCCCACATGCGATCGTTCTGCGGGAGCGTG…
Pseudomonas phage vB_PaeS_PAO1_Ab18	6	56	5.74845	4.3	64.0806	62.0532	>_Pseudomonas_phage_vB_PaeS_PAO1_Ab18_contig_1 Depth-of-coverage:5.20911 Taxon:1548905 refseq:NC_026594.1 CGTGCTTTGCCAACGTCGAACTGAGCAGCCATGCTCCCTTCTACGCTATCGGCAACAAGGTGATGGGCAACCACACCGACGAGTTCTACAACTCGTGGAAGAATGATCCAATCCTGTCGGATCGCATCTCATTCATCGAACAGTGTTCGGCATCCGACAACCCGCTCTTGGTCACCGCTGCACTGGCCATCAACGAAGGCGTCACCCTGTTTAGCATCCTTGGTTTCTTCAAGGGCTTCAACAGCCGTGGCTTCAATTTCATCCCGCACTTTGTCGCCGGTATCGACGGTTCG…
Flavobacterium phage vB_FspS_snork6-1	2	56	3.52489	10.3	63.8563	56.087	>_Flavobacterium_phage_vB_FspS_snork6-1_contig_1 Depth-of-coverage:11.0065 Taxon:2686270 refseq:NC_048840.1 AAAAAAAATGAAAAAAATAGAAGTAATTGATAAATTTATATTCTTCAACGCCGACAATATGGAAATTATGGCTCAATATCCAGATAAGCATTTTGATTTGGCTATTGTTGACCCGCCGTATGGAATAAATGTTGCAAAAATGAACATGGGTCGTAAAAAGGGTCAAAAAGCAAGACACAAATCTAAAGATTGGGATAAAGAACCTGCAGGTATTGATTATTTAATAGAATTGAAGCGTATTAGTAAACACCAAATAATTTGGGGCATTAATTACATGGATTTTCATTTAAA…
Lactococcus phage 1706	9	55	6.61726	3.7	70.9302	69.9427	>_Lactococcus_phage_1706_contig_1 Depth-of-coverage:10.7653 Taxon:475178 refseq:NC_010576.1 GTAACTGAAAAGTTACAGAAGCTTTGCACAATCTTATTAGAAGGAGATGAAAACATGAGTGACAAACTCAAAAATCTTTTACACAACTTTTTTAGGCTACAGTTCTGGACTATTTTATTCCTAGAGACTATTATAGTAGGCGGGATTCTTATCTACGTAGATCTTTGCTATGACGATAGTTTAATCCCAGGTATGTTTATTACATTAAACTTCCCATTCTTTGGCGTAATTATGCTACTAGGTGGTATCTATTCCCTTATACGTTTATTTATAAGAATAGATTTATCTAGTATTATTATTAACGCTG…
Rhizobium phage 16-3	5	54	3.28765	7.1	66.5794	67.4491	>_Rhizobium_phage_16-3_contig_1 Depth-of-coverage:1.84175 Taxon:10704 refseq:NC_011103.1 TGCAGCTTCACGCGCGCGCGAAAGGCGGCGAGGCGAGGGATGTGGGTAAGCGCCGGGAACAGGCGCAGGGGATCGAGGCTGATGCAAAGGCCGGAGATGACCTGATTGCGAGGCCGAATTGACCCGAGGTGAGCGCATCATAGCATTCATCGAGCGGTATTGTGCGGTGCCCGAGGGCCGCCATGTCGGCAAGCCACTGCGGCTGCTTTCATTTCAGAAGCGGTTCATTCTGGAGACATATGATAATCCGGCGGGCACAAGCCGGGCCTATCTGAGCATCGGTCGGAAGAACGGCAAGACAGCGCTGATC…
Aquamicrobium virus P14	5	53	3.62753	9.1	60.3696	52.7197	>_Aquamicrobium_virus_P14_contig_1 Depth-of-coverage:3.12458 Taxon:2560297 refseq:NC_041912.1 GATGCTATGTACGTGGATGCCTCAAAGGATGTTCGTGACACCGCCGCCGCCGTGCTCCATGCCTGTATGGAATCCGCTACGGACTTCTTCTGCCACTGGTTCAAGTGGCAGCTAGCTATCCCTGTGCCATCAGACACAGTGCATGGCTCCAACATGGGGGAAGAA - >_Aquamicrobium_virus_P14_contig_2 Depth-of-coverage:9.05518 Taxon:2560297 refseq:NC_041912.1 CTGGTATCCAGATCGCTTAAGGAGAGCCATGTCTCACGCTAAC…
Weissella phage WCP30	2	53	3.12491	12.7	58	56.8571	>_Weissella_phage_WCP30_contig_1 Depth-of-coverage:5.63244 Taxon:1837862 refseq:NC_031101.1 CTGCCCATGAACACAGGCAGTTTGGGTGTGCCGGTATCATGCCATCGGCCTGCTTCAGTGTGTAAACTTCACCGCTGTGTTGCAAGCAGATGTCACATGCTCCTGAATTAATCACCCAAGTAACTTTCTTGTAGCCAGCTTCATGAGCGTTTAAAATGCTCTGATAAGCCATGACGCGGTCACTCTCGGTTCGAATGATACGGTCTGACTGATACTTCATAACAGCAAATTTATTACGAAGCGCTGGGCTTTGTGTAATTGGGTTGCTATGCGTTAACAGTGCATTCTTCATCATCTTCACTAGATC…
Paracoccus phage vB_PmaS-R3	7	53	6.82061	4.7	59.2476	56.1129	>_Paracoccus_phage_vB_PmaS-R3_contig_1 Depth-of-coverage:5.01864 Taxon:2494563 refseq:NC_026608.1 GTAATGACCGACCAGCCGCGGTGGCGCTCGGTAAATGTTTGCGCGCTGCTTCCCGTTCGGAGCTCCGCCATAGAAGTCTGCGCACCACTGGTAAAGCAGGTTTGAATCCTTGCCTTCGTGCAGGTACTTCTGTGCCAGGGTCTCGAGCGACACCTCGGCGCGTTCGTCCAAAAGGGCCTCGGCGTACTGGACATCCACCAGCTCGCCACGCACGGTAACCCCCTCGTGGCGGAGCCAGCCCACATCGTACTGGAGGTTGGCCCCTACCTTGGGCTGACGGGGGTTACTGAGGGTGTGGCGG…
Chimpanzee faeces associated microphage 3	1	53	11.2241	21.2	52.7822	42.8571	>_Chimpanzee_faeces_associated_microphage_3_contig_1 Depth-of-coverage:17.2245 Taxon:1676183 refseq:NC_030458.1 CTATAAAACAACTTTTGATGCTGGTAGGCTTATTCCTGTATTTGTTGACGAGGTTTTGCCTGGCGATACTACTAGGATGTCTGTTAATTATTTTGCTCGTCTGGCTACTCCTGTTAAGCCTATCATGGATAATATTTATCTGGATTGGTTTTTCTTCTTTGTTCCCAATCGTCTTGTTTGGGAACATTGGCAGAATTTCTGTTTTGAACAAGAAGATCCTGACGATAGTACTGATTATGTCATTCCTACTGTTACTGCTACTGGTAACTCTGATAATGCCTATGTTG…
Stenotrophomonas phage S1	10	53	8.81922	3.7	65.3878	59.749	>_Stenotrophomonas_phage_S1_contig_1 Depth-of-coverage:2.24352 Taxon:573591 refseq:NC_011589.1 GCTGGTAGCCGAGGGCTACGCCACCGCCGCCAGCCTGCACGAGGCGACGGGCCTGCCGGTGGCCGTGTGCTTTGACGCGGGCAACATCGCCCCGGTGGCCGCCGCCCTGCGCAAGCGCCACAAGCAGACCAAGATCCTGGTGTGCGCCGATGACGACGACACCCAGAAGTGCCAGCACGAGGACTGCCGCCAGCGCGTCTGGGTGTCTGATGGGCCTGACTGCCCGCACTGCGGCCGGCCACACAAGGCGCAGAACGCGGGCGTGTCGTGCGCCAGCGCGGCGGCCATGGAGGTCGACGGCGCC…
Puniceispirillum phage HMO-2011	6	51	3.8783	6	61.6209	64.7966	>_Puniceispirillum_phage_HMO-2011_contig_1 Depth-of-coverage:4.94742 Taxon:948071 refseq:NC_021864.1 CTGATATTGGCATCTTCATGCGAGAATGGCTTGCCCTGTACGAATCTAAGAGCGGAGAACGTGGGTTGTTCAACCGTGTAGCCGCTAAGAAACAAGCAATCTCCTCAGGACGTAGAGATGCCGATCATGACTTTGGAACCAACCCTTGCGGAGAAATTATTTTACGGCCATATCAATTTTGCAATTTATCTGAGGTGGTTGTACGCGCAATTGATACACTTGAAGATCTAAAACGTAAAGTTAAGATAGCCACAATATTGGGAACACTACAATCAACACAAACAGACTTTCGTTATTT…
Pseudomonas phage PMBT14	3	50	3.64492	7.4	59.7296	59.2199	>_Pseudomonas_phage_PMBT14_contig_1 Depth-of-coverage:6.73529 Taxon:2059855 refseq:NC_048687.1 AGATTCTGTACGGAGGCGCAGCGGGCGGAGGGAAATCGCACTTGATGCGCGTCTGTGCGATTGCTTGGTGCGTGGATATTCCGGGGATTCAGGTCTATCTATTCCGCAGGACTCACCCGGACTTGTGGAAGAACCACATGGAAGGCGGCAGCAGCTTCCCGGCGATGCTGTCCGATTGGCTGGCGGCTGGTCTGTGCAAGATCAACTTCGGCGATGGCCAGGTGATTTTCTCAAACGGGTCGAAGATTCACCTTTGCCACTGCCAGCACGAGAAGGACGTGACCAAGTATCAGGGCGCAGAAAT…
Ralstonia virus PE226	2	49	29.5525	7.7	48.9362	34.8399	>_Ralstonia_virus_PE226_contig_1 Depth-of-coverage:8.38815 Taxon:2011083 refseq:NC_015297.1 AAACCATCGTTATCCCGTTCTCCGAACTGAACCGTTTTATCGAAATGCTAGGTTACGCAATCATGGTGATTGCGTGGCTCGGCGCGTGGCGCATCATTGCGGGGGCTTTCTAACATGCCAGCGATCATTGCAGCAGTCATCACGGCCCTTGGTTGGGCGATGAAGTTTTTTATCGCTAAAGCGTTGCTCGCGCTTGGGCTGCAAATGGCTTTTGTTGTTGGCATGGATTCGCTTTTGGATTTCGTTATTGATCAGGCGTTCACGCATTTGGCGGCATTGGATTCAACGGTCTACGCGATCGTCCGGC…
Flavobacterium virus FCL2	9	49	7.63862	3.5	67.9519	63.2068	>_Flavobacterium_virus_FCL2_contig_1 Depth-of-coverage:2.04348 Taxon:2560473 refseq:NC_027125.1 GTTATTCAGTTCGCTTACAAAGCCTTGGCAGTATATCTGCCAAGGCTTATAAAGCCACCGCTTTTGATGGATCAGAAGCTATACTGCCCAAAAGCCAGGTTTTTGGACGTGATTATGATGTGCAGAAATCTGATGCTTACTGGATTTCAGCCTGGATACTTGGACAAAAAGAGCTTCAATACTCAGGCAAAAAAGAAGCCTGGTTTGACGAAAATGGCAATATGTTGCCAACTTACCATGTTGAAAAGCATATACCTAATAAAATAGAAGCAACTAATATTAAACCAATTAAACAATTACAAC…
Agrobacterium virus Atuph02	3	49	3.26266	8.3	65.793	67.1371	>_Agrobacterium_virus_Atuph02_contig_1 Depth-of-coverage:3.94273 Taxon:2733890 refseq:NC_047845.1 GTATGTTCTTCCGGCTACATGTCTCGGAAGAGATGAAACAAATGGCGGAAGCTGCACTGTCTCAGGCTGG - >_Agrobacterium_virus_Atuph02_contig_2 Depth-of-coverage:3.94273 Taxon:2733890 refseq:NC_047845.1 GACTACCTCGACATGGTGCAGTATCGGCCACAGGCAGTTAACGCTGCTAAGCTGCTGATCATCACCGGCAATGCTCTTGAGTACCATCCCGAAGACCGCCCTGTTCAAATCTACAATCTGCGCGACTACT…
Microviridae Fen7918_21	1	49	44.201	6.8	48.4031	37.2937	>_Microviridae_Fen7918_21_contig_1 Depth-of-coverage:7.62201 Taxon:1655661 refseq:NC_027647.1 GCCGAAGTTAATTATGTTAATAATGAAAAGACATTAGTCTATGATGTTAATGGTAATCCTTTGAACGGCTCTCCTTTGAATGCTTCTGCTGGAGATTTGTCTCTCACTAGCCTTGATGTATCTCTTGATGTTAGTAATTCCTTAGAAGTTGACTTAACTACTGCTTCTGCTATAACTGTAGAGGATTTAAGACGTGCCACACGATTGCAGGAATGGTTAGAAATCAATGCTCGTGGCGGTACTCGTTATATCGAATCCATTCAAAATCACTTCGGTGTAAAATCTGCTGACTCTAGACTGCAACG…
Pseudomonas phage PaP2	5	49	3.8668	7.3	59.8937	57.5221	>_Pseudomonas_phage_PaP2_contig_1 Depth-of-coverage:3.7022 Taxon:270673 refseq:NC_005884.1 TGGCAGAAGGAACTCACTGGGCAGAATGATGCAAGTAGAGGACAATTCCAGAAAGGCAATAAGACCATGGAAGAGTTTAATACTATCATGGGTAATTCTGAGAACCGAGGGCGCCTATCTGCACTAGTAATTGCTCAGCGCCTATTCGCCCCACTAAAAGAGCAATTGAAATTAAATATCCTGCAGTTCGGTGAAGATACTATCATCATTAGCCCTCGCTCTAAGAAGCCAGTTCAGCTCTCTGTAGAAGAACTTATCTCTGCTAACATGCAGTTCGAAGTAGCCGATGGCTATACACCTAAGAGTAA…
Fire ant associated circular virus 1	2	49	49.1321	8.2	49.9334	40.4306	>_Fire_ant_associated_circular_virus_1_contig_1 Depth-of-coverage:8.13434 Taxon:2293280 refseq:NC_040366.1 AATACCTAACTCAGTCACGCAACTGTCCTTTGCACTTTAGAATATTTCAAATTCCAAATTCAGTCACAGGATTATCATTTTCATAATTTATCTTTA - >_Fire_ant_associated_circular_virus_1_contig_2 Depth-of-coverage:8.13434 Taxon:2293280 refseq:NC_040366.1 AACATGCCATGAAGGAACTTCTGTAACTTTTTGCCATTTTATACTATATATTTAGAAAATAATTTTACCCCAATTAAACTTATTAA…
Aeromonas virus AhSzq1	3	48	1.43482	7.5	85.0866	88.1092	>_Aeromonas_virus_AhSzq1_contig_1 Depth-of-coverage:10.8678 Taxon:2733998 refseq:NC_047949.1 TACTTGCTCTGGTTCATTGATGGTGATGGGTTGCAGGCTAGTCAGAGGCTGGACAATCCGTGTGATAATAGCCTGGGCTCCACGTAGAGAGATACCTTCAGCTTTCACTACAGCGTCCAGGTTGTCGATAATGTGATTAATTTGAGTATTGGAAATGGCGAATACCTGGTCTTTTACTTGTTCTGTCATGTTTTGCTACCTTATACAGCCATTTTAGCTGTTAAACTTTCTTGGGGGAAATAGTTTGTCATTTCGAAATCATCTAGACCAATCATATGGAAGGCCTCTACACCAAACATTTTGAAT…
Gordonia phage Duffington	3	48	3.47554	5.7	64.5784	65.3955	>_Gordonia_phage_Duffington_contig_1 Depth-of-coverage:3.67073 Taxon:2507858 refseq:NC_048750.1 GGAGCTAGATCAGCGTTTTGGTGTTCGGACGATTCGTCCTAAGAATATTTCAGCTAAGATCTATCGTCCATATTTCGACAGCATCGCTGGTGAAGGTTTCACAGAGGTTGAAACCGACATCACACGTCTTCTATTCGACGTGTATGAAGCGAGAGACATGTCGTTTGGTGAGGATCGAGTAATGTTCTCTTATCGCTCCGGCGATATCACAAGCTCTCAATGGATCGCATCTATCGAGACTTATAAGAACGCTACGAGTTCGCACAGCGATGTTCCAGCGCATTTGCTAGGGTCTGCTAATGC…
Faecalibacterium virus Taranis	2	47	3.50182	6.3	76.5333	74.7059	>_Faecalibacterium_virus_Taranis_contig_1 Depth-of-coverage:3.06583 Taxon:2734146 refseq:NC_047914.1 TCAACATGAATACCAGCCGGACCAATTCTGGAGGGTGGAACAACAGCAACATGAGGCGGAATATCCTGGGCAACACCGGGACCCCCTCCAGCCCCCCGGCCAACACTCTGCTGGCGGCCCTGCCCTCTGACCTCCGCGCCGTGATGAAGTCTGTGACCAAGTACACGGATAACACCGGCAATGCCAGCAACGTAGCCGGGAACGTCACAGCGACCACCGATTATCTCTGGCTCTTTGCTGAGTTCGAGGTCTTTGGTACACGATATATTGCCAATGAGTATGAGAAGAACAGCCAGGC…
Escherichia virus M13	3	46	34.7589	5.1	44.5952	33.5609	>_Escherichia_virus_M13_contig_1 Depth-of-coverage:7.56099 Taxon:1977402 refseq:NC_003287.2 AACGAAACAGAAGTAAAACAGATTGATGTCACTTATTCAGCACGCTTAAAGGATGAACACCAAGTTTCTAAAGTTTTGGACTTTATGCGAAATTTGTCATCACGCCACATTCGAAAATCTGACCGCGAAATTGTATATAAAAATACGGTTTATTTTGGTTCTGAACGTGCTAAGCGTTTCGCTCGTAAAATCTACGGAAAATACTGCGAATTTTTGAATCAGTACGAAGCGATCATACAGTAGCAAGCCGATAAAGGCTGCCCAAGATCAAAGGCGCTTGTTTCTGTATGTGCCATGCACGATGTAC…
Lactobacillus phage LL-H	4	46	3.3267	10	63.4632	60.3645	>_Lactobacillus_phage_LL-H_contig_1 Depth-of-coverage:4.67564 Taxon:12348 refseq:NC_009554.1 AAAATCAAAAGGAGAATAGAAAATGCCAGTAATTTTAGATAGCAAAGACCTTGCACAGGTCGACAAAGAGTTTGCAGCAGAATCTCAAGTGTGGGAAGTCCTCAAAGGTGGCGCAAGCGACATCACAGATGCGGATTTCACGGGTGCTAAAGAAGTACGCATCAATAAAATGAAAGGCTTCACAGCTTCTGATTATCAACGTAACGATACTAATGCACGCGCCAAGATTGATGTTTCTAAAGAGACTGTCAAACTTGAAAAAGAGCGTTGGATGGCCTATGACCTTGA - >_Lactobacillus…
Stenotrophomonas phage vB_SmaS-DLP_2	7	45	5.08065	5.2	59.0028	59.5598	>_Stenotrophomonas_phage_vB_SmaS-DLP_2_contig_1 Depth-of-coverage:6.02593 Taxon:1642663 refseq:NC_029019.1 CCCGTGCTGGTGTTTTCGTTGATTATCCACGTGTTGACGCGAAGGTGGTGTGACCATCGCTGAATCCGAATCCGGAATCATCCGCCCTTTCATCACAGCTTACAAGGCTGAAGAAATTCGCAACTGGAGAACACGCAAGGTTGGTGCAAAAACCCTCCTATCTCTCGTGGTTCTTTCCGAAGAATACATTGAGGAGGATGACGGGTTTTCAATGCTAATGAAAACGCAGTATCGTGAACTGCGTTTGGACGAGAATGGTTACTA - >_Stenotrophomonas_phage_…
Salmonella virus FSL SP-058	5	44	3.87877	4	66.0222	69.1145	>_Salmonella_virus_FSL_SP-058_contig_1 Depth-of-coverage:2.48092 Taxon:2170216 refseq:NC_021772.1 TTAAGGCTAGTGAAGGTGAGATTCGTCCTCACTTTATTCTCACTGGTCCAAGTGGGTCAGGAAAAAGTTATAATGTTCTTCAACTCTGTGATGATAATAAGCTCAATTTTATTGAAATTAACGCTGCACAGCTCACGAAAGAAGGTCTTAGTGGAAATAGTTTAAGCAAAGCTCTTGCACCGCTTGCAGCCTTCTCAAATCAACCTGCTGTTTGTTTTGTTGATGAATTTGATAAGTTATTTATTAGCGGCAATTCTAATAGTGATCTGGCTCATGAGAGCACTAACGGTGT - >_Salm…
Lactococcus phage phiLC3	2	44	7.68059	4.5	67.9823	68.005	>_Lactococcus_phage_phiLC3_contig_1 Depth-of-coverage:2.58517 Taxon:12390 refseq:NC_005822.1 ATAGCAAAACATTAAAAAAAGCCATTCAATCTCTTGTGGACAAAAAAGCAACATATTTAGATGTCAGCGATTTTGCGATTGAAATTGGCAAGATTTTATCTGAGGTATTCAAACTACACGTAAGAGCGGATATTCTTCCAGACGGAAAAATGTATTTTAACATTGCGGATCGCTTGCTTAATGCCACACTCAAAAAAAATCATGAATTAATTACAAGTTTTGGCGTGGACGTGCAAACTTTATTAAATCAAGCGGTTGGTATACGTATCAAAGCACAAGCACC - >_Lactococcus_phage_…
Ralstonia virus DURPI	4	43	3.22208	8.3	59.5859	56.4516	>_Ralstonia_virus_DURPI_contig_1 Depth-of-coverage:4.22875 Taxon:2733918 refseq:NC_047888.1 ATAGCTCCTAACTTTGTACATAGCTATGATGCTTGTCATTTAATGATGGTAGCCTTAGAGGCTAAGAAGCAAGGCATTGATAGCTTTCTATTGATCCATGATTCATTTGGGTGTTTGCCTAGTGATATGGAGGTATTCTCTGGTATAGTGAGGGAAAGGTTTGTTGAGCTGTA - >_Ralstonia_virus_DURPI_contig_2 Depth-of-coverage:2.16291 Taxon:2733918 refseq:NC_047888.1 ACGAGATTGGGGCTCACGTTGAAGGTTACAACTCAACCA…
Gokushovirinae Fen672_31	2	43	33.0234	6.8	46.0625	30.2	>_Gokushovirinae_Fen672_31_contig_1 Depth-of-coverage:2.31298 Taxon:1655656 refseq:NC_027642.1 TATGTATTATATGATTTGGAATGAATGGTTCAGCGATGAGAATGTGCAGAAGTCCGTCAAGATTTGCAAGGATGATCGGAATCTTGTATTCAATCCTGAACGGGTATCCGACCAGCCTAGTTGGATTTTCGATAACGGAACGCATTATACGAATGGCTTCGCCCTCGCTCCTCGTGGAAAGCGTCATGATTACTTTACTTCCGCGCTGCCATGGACTCAGAAAGGACCTGGTGTTTCTATAGGACTTGCTGGTACCGCTCCTATAGTTGACCCTACACCCGGTGCTGGCTATCTTCTCCATAGT…
Enterobacter phage phiEap-2	2	41	3.81813	6.7	66.6232	65.1663	>_Enterobacter_phage_phiEap-2_contig_1 Depth-of-coverage:6.88968 Taxon:1701257 refseq:NC_028695.2 GATTGGCCTGTATGCGCCGACTTATGACCTTATCCGCCTGATTACCGCGCCTCGCATCCAAGCCAAGCTAGAACAGCACGGCATCCGCTACACCTACAACAACTCAGAGTTCAGTATCAGCACCAGCTCGCCGGGTATCGGTGATTTCATCATGCGTTCGCTTGACGTGCCTGAGCGGATCATTGGCTATGAAACATTCGCCGCTCACCTTGATGAGATGGACACGCTAAAGACTGATCACGCAGAAGAAGCCTGGCAGAAGTGCCTTGGCCGTAATCGACAGCATAACAGCCGTGATCCT…
Brucella virus Tb	5	40	4.57616	5.4	63.0736	62.1795	>_Brucella_virus_Tb_contig_1 Depth-of-coverage:3.14162 Taxon:1984800 refseq:NC_019446.1 AATCGCGGCGTGGCGTGGTGCCGATACGAGAGCGACGACGGCGATAAAGTCTGCATGGAAACGGTTGACCGTCGCGATTTCCGCCATGAGAGCGCGCGCAACTGGTCTGAGGTCGGATGGGTCGGGCGGCGCTGTTGGATGACCTATGAGGAGATGCGCAAGCGCTTCTCTAAGCACTCAGGCGATGCCTATCTAGGCGGTGCGCTTAAGGTCATGCGGGAGGCCAAGGAGCAGGGCGGAGCTACCAAGCAGGAAAAGTGCCCGGTTTGGGAGATCTGGTCCAAGACTGAGAAAAAGGTCGTTTGGGTCAC…
Lynx canadensis associated microvirus CLP 9413	2	40	44.503	4.4	66.6811	71.4076	>_Lynx_canadensis_associated_microvirus_CLP_9413_contig_1 Depth-of-coverage:2.22258 Taxon:2219141 refseq:NC_040329.1 TAACCGTATCAATCAGGCCGAAGAGATGTTCAAGGCTCTTCCGCTCGAGATCCGGCAGAAGTTTGATTGTTCGTTTGAACAGTTCCTTGCTCAGTCCGGTACCGAGGATTGGTTGTCCAAGATGGGCTTTGAGCCCTCTGCGCCGGTAGAGTCCGAGACCCCATCTGCGCCGGTTGTTCCCGATGTTGTAAAGGAGATCAAGAATGAATCGTAATGTTGAATCGCATTTTGCTTTGAATCCGACACGTATTGACATGTCTCGTTCGACGTTTGACCGTTCGG…
Achromobacter phage JWF	6	40	3.2548	3.8	60.5501	57.3529	>_Achromobacter_phage_JWF_contig_1 Depth-of-coverage:3.57908 Taxon:1589748 refseq:NC_029075.1 GGAAGTAACGCACCGAGTTGTTCAAGTTAGCGAACTCGCTTTCCAGTTCTGTATGCGACGCAGGCAGAGTGTACTCACTGCGGTCCAACATGCGTGGCAAGGCTTGTGCCGCCCAAGCAACAATGGCTTCACGCTCCTCAGCGACAATGGTCAAGCCGATGTCTACCTGCTTATCCGCGTCCGAGACGGGGTAGTGGAAGGTCAGCATCAACCAACGGCGAATGAAGCCGTATGAAGTATCAGTGGTCTTTGGTATGTGATTCGATGCAAACCAGTGGGCCAACGTTGGCACCATCTTAAAGATT…
Escherichia phage EC6098	3	38	30.7777	6.7	59.3268	56.2105	>_Escherichia_phage_EC6098_contig_1 Depth-of-coverage:2.14334 Taxon:2720215 refseq:NC_048874.1 GATTATTCTCGTCAATGGGCTATCCGTTGTATGCATGAGTCTCAGCTTTATGATGATAATTGTTTTATTACGCTTACTTATAATGATAAGTTTTTGCCTAAAAATGGTTCGCTTAATTATGATCATTGGGTTAAGTTTATGAAGCGTCTTCGTCGTAAGTTTTCTGATATTAAGATTCGTTTTTATATGGGTCCTGAGTATGGTGAGAAGTCTGGTCGTCCTCATTATCATGCTTTGTTATTTAATTTTGACTTTCCTGATA - >_Escherichia_phage_EC6098_contig_2 Dep…
Clostridium phage phiCT453B	3	38	4.56254	5.7	63.6255	61.9134	>_Clostridium_phage_phiCT453B_contig_1 Depth-of-coverage:5.98137 Taxon:1567013 refseq:NC_029004.1 AGGTTCAAGCCGCCCTTGTTATTGCTAAACAATTCCCGCGTAACCAGATTGAAGCTTATGACCGTGTAATGAATGCTTGTCAGCGTCCAGGCTTGGCACAGTCGGCAGTTTACTCTTATGCGCGTGGTGGAACCTCTGTCACTGGTCCATCAATTCGACTGGCTGAAATGCTGGCTCAGAATTGGGGGAATATTCAGTATGGTATTCGCGAGCTTTCATCAGAGAATGGCGAATCTACGGTTGAGGCTCTTGCTTGGGATGTTGAGACAAATACACGCCAAACTAAAGTTTTTCAGGTTCC…
Pseudomonas phage vB_PaeP_C2-10_Ab09	6	37	3.14878	4.1	63.0119	60.1583	>_Pseudomonas_phage_vB_PaeP_C2-10_Ab09_contig_1 Depth-of-coverage:3.19395 Taxon:1476391 refseq:NC_024140.1 AGAATAAGTACTATCCGATCATGGTTAAGGATCAGCAAGAAGACTTGTACAAGTCTTTGATGCTACCCAGTTTGAAGCTCATTATTCAGATGGAGCTTTGTGGGATGCCTATGAATCCAAAGACGATTAGCCAGGTAAAGTATGAGCTTCTCAATGAGCAAGATAAACACAAAGATGTGATCAAAGACAGTAAGCTCATCAAAGTCTTTAATCTACTTCACCAAACCAGTGAAATGGAGAAGGCTAATTCCAAGCTCAAAGTTAAGCAGCATCCTCTGAGTAAGTTTGAAGG…
Burkholderia virus phi1026b	5	37	3.22792	5.4	69.7581	69.3103	>_Burkholderia_virus_phi1026b_contig_1 Depth-of-coverage:2.88546 Taxon:255131 refseq:NC_005284.1 CAGTTTGGAGTTGTGTGCGCCTCATATCAGAAACTATCGCCACGTTGCCGCTATCAATGCATGAGCGAACATCATCGGGAAAGCGTGTTGCAAGTCAGCATCCGCTTCACTTTGTAATTCACGATCAGCCAAACGCTGACTCCACTGCATCTGTGTTTTGGGAGGCTTTGGTGGCGGCCATGTTGCTGCGCGGCAATG - >_Burkholderia_virus_phi1026b_contig_2 Depth-of-coverage:4.69936 Taxon:255131 refseq:NC_005284.1 TCAA…
Gokushovirinae Fen7875_21	2	37	20.5527	9.8	54.7269	52.5641	>_Gokushovirinae_Fen7875_21_contig_1 Depth-of-coverage:11.464 Taxon:1655659 refseq:NC_027645.1 ATCATGTATCGGAATAAGTCTGTCGACGTCCATCAATTTGCGATGGTCCCTAAA - >_Gokushovirinae_Fen7875_21_contig_2 Depth-of-coverage:11.464 Taxon:1655659 refseq:NC_027645.1 CGTTAAGCGCCTTCGTAAGCACTTCGTTCCGCGTCCTGTTCGGTTCTACATGTGCGGCGAGTACGGATCTGACTTCAATCGCCCTCACTACCACGCTTGCCTCTTTGGCGTGGACTTCCAAGACAAAACCTTCTGGAAAAAAACAGAGCCGG…
Salmonella phage P46FS4	2	37	0.390659	14.8	87.1835	85.3211	>_Salmonella_phage_P46FS4_contig_1 Depth-of-coverage:2.50563 Taxon:2712940 refseq:NC_049509.1 TCTATGTCCACCGCAATATTGACACCCTTGACAAAAATTATCCCGATTGTATTGTTATCGGTGAACTCATCTCTTATTATCATCGTGGGCGAAAGCTGGAACAGATTAAAAGTTATTTTCAAGAGGGGGTTGGTCAATATAAGATGAATGCCCTCAGTAGTGGATGGAGGGTGCTGTCTTCAGCAGGTGGTGCCGACTATATTAAGATGCGTGTCTACCAATATGTTGTGGAGCGCGATTATGAACTGGAGAAAAGTAATGCAAAACGAAAAACCCGTTGAACGTGCTCCGATTGAGGAAGTACA…
Microbacterium phage Phedro	4	37	4.38448	3.9	70.2074	66.1134	>_Microbacterium_phage_Phedro_contig_1 Depth-of-coverage:3.50862 Taxon:2725606 refseq:NC_048877.1 GTCTTGACAAGGAGTACAAGACCCTTCTGGAGGGCTTGCACTTCGATAGTGCGACCATCAGCCCCGTACCATACGAGATACGGTATCTGTTTCTCAGCCATGATGCGGAAGACAACAGCGTTGTACCGTATCTCCCGGCATAGGTCCTGTACCCTAGACACGTTTCGTG - >_Microbacterium_phage_Phedro_contig_2 Depth-of-coverage:4.01263 Taxon:2725606 refseq:NC_048877.1 ACAGGCCCGCCACCTGTGGGAAGGTGACGGG…
Chlamydia virus CPAR39	2	36	17.3213	12	61.0818	57.3123	>_Chlamydia_virus_CPAR39_contig_1 Depth-of-coverage:4.40102 Taxon:1986029 refseq:NC_002180.1 GTTAGAGGTCATCGCTTCAGCGATGCTCCTGCAATGTATATGCGGCGGACTAAATTCGACCGCTCGCATGTTTATAAGACAACTTTCAACTCAGGCAAGCTTATCCCTGTGTTCGTCGACGAAGTACTGCCTGGCGACACTACACGTATGTCTGTCAATTACTTCGCTCGGCTGGCTGCCCCGATTAAGCCTATTATGGACAATATATATCTGGACTGGTTCTTCTTCTTCGTTCCCAATCGTCTAGTGTGGGACCACTGGCAGAATTTCTGTTTCGAGCAGGAAGACCCTGATGATAGTACTGAT…
Bordetella virus PHB04	10	36	4.00617	2.4	67.8743	63.5783	>_Bordetella_virus_PHB04_contig_1 Depth-of-coverage:1.87602 Taxon:2734129 refseq:NC_047861.1 CTCGCTGAATGTTCATACCAGTCGAGCCGGCATCCGAAGCGATCAGGATGTCAGCTTGCGCCTCGCCCTGCTCGGGATTGAACATAAGCCGCTTGCGCTCTTTCTCGGTCGCTGAGTCAGCACCGGTCAGCGACACCACCCGATGTCCCTCTTTTTCGAGCCGTGCCGTGATGGCCTTCACCGCTTCCAGCGAGTGAGCGAAGACGACGCCAGGTTTCCCCTTGCGCTCGGTAGCGAGTTTGGACAGGTGGTCCACCTTCGCGTTGTCCGCATGCGTATTGATGATGCGCTGTGTCGCGGACGACT…
Parabacteroides phage YZ-2015a	1	35	16.2449	10.6	49.2216	43.8849	>_Parabacteroides_phage_YZ-2015a_contig_1 Depth-of-coverage:10.2977 Taxon:1655644 refseq:NC_029012.1 ATGGCCTCGTTGCCGCTTTCGGCCTTCCTGTTCAGCCCTATGCAGGTCCGAATGTCGTCGAGGCTGGTGTAGCCAATGGTATTTCTACCACTACTCCGGTTTCCGCTCTTCCCTTCCGTGGTTATCGTCTGATTTGGAATGAGTACTACCGCGATCAGAACGTTGATGATGAGTTGCCGATCGCTGCCGATAAGGATGGTAAGTATCTTATTGATGGTATCGGTGATACTGCTTTCAAGGAATCTATCTTTGGCGATCTTCTTTCCCGTCGCTGGCTGAAAGATTATTTCACTTCTGC…
Pseudomonas virus Ab19	5	34	3.16999	4.6	60.7918	61.1916	>_Pseudomonas_virus_Ab19_contig_1 Depth-of-coverage:3.29774 Taxon:1982097 refseq:NC_042115.1 AGCGTAAAGCACTGCAGATGTCCGGTGACTTGCCAGAGTGGTACACCACTCAAGCCTGGCAGATGTTCAAGAAGTCCTACGCTGTGTCCGGTGAGGCTGCAGTCCGTGGGCGTCACTTGAAAATTGCCAAGACACTGGCCCGCCATCTTGGCAAACATGCTTCAGTGTTTGAGTCGAAATTCTTCGACTTGCTATGGGTAGGTATCCTGTCTCCCGCTTCCCCAGCTCTGGCCAACACAGGCACCACCCGCGGTATGCCTGTGTCGTGCTCCGGCCAGGTGATTGGGG - >_Pseudomonas_v…
Xanthomonas virus Xc10	1	34	3.21995	6.1	87	89.5089	>_Xanthomonas_virus_Xc10_contig_1 Depth-of-coverage:6.17559 Taxon:2733952 refseq:NC_047840.1 CAACGCGAAGCTGTCTATCCGCAAGTCCACCGACGAGGTGAAGAAGTCCCGTCACCGGAATGGCATCGCGCCGAACTTCGTGCACAGCCTCGACGCCAGCCACCTGACGCTGGTCACTCTCGCGGCCAAGGCCGAGGGCATCGACGCCTTCGCCATGATCCACGACGACTTCGGCACACACGCCGCTGACAGCGCCACCCTGTACCATATCATCCGTAAGGTATTCGTCGCCATGTACGAACGGCACGACGTGCTGTCGGCCTTCCATTCGGCCTACCCGTTCCTGCCCGAGCCGCCCCCGATGGG…
Klebsiella virus TSK1	1	34	3.80458	4.6	90.8994	89.3048	>_Klebsiella_virus_TSK1_contig_1 Depth-of-coverage:5.60211 Taxon:2734043 refseq:NC_048126.1 CTCTTTCTTGCGCGACTCGTTAATGCGCTCGACTTCGGCGACGATCGGATCGATGGCCAGCGAGTTAATGGCAGACTTACCAGCGGAAGGCGGCTGCGACGTGATAACGTAAAGCGTTGTCGGTTGCTCGCTGCCGTGGTACTCGACCCAAAAGCGACCCATCATCGCGGCGGACACGGTTCCGAGAAAGTGCATGTAAGCGGATGATTCCGGGAACTGAACAGAACGCGCTGCATTTAGCGCCAGCTTGCCGACCACATCGTAATCATTGGCGATCGAGATTGTTGGGTATTTATCCGCGTTTACG…
Enterobacteria phage P4	1	33	5.15313	12.9	47.9005	41.1765	>_Enterobacteria_phage_P4_contig_1 Depth-of-coverage:9.28945 Taxon:10680 refseq:NC_001609.1 GTATCTGGTCGATGGGCATGGAGCCAATGAAGGGCAGCACATACAGCTCAAGGGAGCGCCACGAATCGGCGGCATAGGCTTCGCTCACGTCGTGCCGTTTCAGCTCCAGCCACTTGGCGGCCATGCGCTCGAAGGTGTTGGCGCTGGCCTCTTGCTTGGCTTGGGCAATGGCGACCTGTTCTTGCTGGTGGAGTTGGGGATCAATACCTTCGGCCAGCAGGGCGCGGGCTTGTCGCCGTCGTTCTCGGGCGGCGGAGAGGGTAACGTCAGGGTAGGGGCCGAAACTGAGGTTGGCCCGCCTCTTGTC…
Lepus americanus faeces associated microvirus SHP1 6472	4	33	36.9042	3.6	54.0588	47.8343	>_Lepus_americanus_faeces_associated_microvirus_SHP1_6472_contig_1 Depth-of-coverage:9.42858 Taxon:2219217 refseq:NC_040341.1 ATTATGTGTGAACACCCTGTATTTATCCTGAATCCTGCCTTTCGGGATTTGGCTATTCTTGATACTGGTAAGTACTGTTATGATGGTGTCTATGTGCGGTTATCTGAGATTGACATTCGCTTGTCATATCACTATCAATTTCCATACTATAAGTTTTCCCCGAAAGGAATCGACAACCTGTTTCAAACGAAGCAGGATGATTACTACGGTATAGATAGTGATTCTGGTGAATGTGTTCCTATGTTCATTGCTACGCCCTGTCGTAAATGTATA…
Klebsiella virus 3LV2017	1	32	3.2792	7	78.4348	83.4239	>_Klebsiella_virus_3LV2017_contig_1 Depth-of-coverage:7.30433 Taxon:2734071 refseq:NC_047817.1 GTGCGGCGGTGTACGACGCCAAAAACAGCCTGATGGATGAATGGCACAAACGTAATCCTGACAACGTGGTGATCCTGGCGGGCGACCTGTTGACCACCGGCAACTTCCCGGCGATTAACGCCATGAGCCAGACCAACCCGAACACCGAAATGCTGGCCGGTCAGCTGATTGTTGCGCAGGAACGTGTCGGCAACATGCCGACCTTCATCGCGCCGTACTTCCCGGTCAATGGCGTACTGATCACGCCGTTTAAAAACCTGTCCGTGTACTACCAGCGCGGTGGACTGCGCCGGACGATCAAGGA…
Flavobacterium virus 2A	2	31	4.22544	4	66.8696	64.3293	>_Flavobacterium_virus_2A_contig_1 Depth-of-coverage:2.17947 Taxon:2560471 refseq:NC_031926.1 AATCGTTTTAATGATATTTGGATTAGCTTGAAGAAAAGCCTTCATTTCCGCATTGGTCAAATTCAATTGATTTTGCAACTCTTTTAAAGCATCGGATTTTCTTTTCGATGCTCTAATCACCAATTCCGAACCATATAAAGATGGATTTGCTAATGATTTTATTGAAGCTACTAGATAATCATACCACTTGGTTTCCTCTTCAAGCGACATATTTTTTCTTTTTTGCATATCCTCCATAATGGCTTGCTGACGATTTTCAAGAACTTGAAGCATTGCTTTTTTCTCTAGACTAGCCACATAGGCAT…
Rhizobium virus RHEph01	4	31	3.13507	5.8	61.2094	54.2035	>_Rhizobium_virus_RHEph01_contig_1 Depth-of-coverage:2.38201 Taxon:2733939 refseq:NC_047738.1 GAGCCTACGTTGACCATTACATCGCGGACCTCCAGACCCTGGACGGCCTCACCCAGATCATAACCGAGGGATCCGCCGCTGCGGCCCTCCTCGTCCGCCTCGTCAAGCCCGGTGGCGTCACCTCCAAGGATGCCCTCGCCAAAGCCCGCAACGGTGCAGTCATCACCGGGGACGAGTCCGATGTGGCGACCCTCGACACGAACAAGCGCGGTGACTTCCAGACCGTGGAGACCCGCATCGTTGCCATCGAGCAGCGCCTGGGTCGCGCCTTCCTCCTCACGAACCCTCGCAACGCCGAGCGCGTG…
Alteromonas virus H4-4	3	30	3.60689	4.4	61.6822	54.386	>_Alteromonas_virus_H4-4_contig_1 Depth-of-coverage:2.89912 Taxon:2733905 refseq:NC_047834.1 TGTTAACGCCTCAGGGCACTGATTTCTGTAAGGCTGCCTTCCAGTTCGCTAATGGCGCATTGCTCGGCAAAACTGGATTCAAGGCGCTTTGCTTGCATACCGCCAATATGTTTGGAATGGATAAAGTTTCAATCAATAAGCGTGTAACATGGGCGCAGAACAACTGGTCACAACTTATGTCAATAGTTGACCATGTTGATTTAATGCAGAAGTTCCGTGGTGCTAATGTGTTTCAAGCATTAGTTGCAGCGAAAGAGCTACAGCGTGTTGGTGTATGGGGCACACATGATGATTTCATGAGTCACT…
Gokushovirinae Fen7875_21	1	30	27.4671	5.3	42.9071	40.2353	>_Gokushovirinae_Fen7875_21_contig_1 Depth-of-coverage:5.00312 Taxon:1655659 refseq:NC_027645.1 GACAACACCGGCCTTGCCTGCAAAGACCCTACGCTCGCACAACAGCAATTCAAAGACCAGTGCGACATAAACGTGCTATTCGCCCGCTACCTCGAAACCGGCGAAATGCCACAAGTCCAAACCGGCCTCACCTACGGAAACTTCGAAGGCATCTTCGACTTCCAGACCGCCATGAACGCAGTAAGAACGGCGGAAGGCTTATTCTCACAAATGCCCGCACGCGTAAAAAACCGCTTTGACAACGACCCACAAAAAATGCTAGACTTCCTAGCGCAAGACGAGAACCGCGAAGAAGCGGAATTT…
Faecalibacterium virus Toutatis	7	29	4.94472	2.7	75.3602	71.6728	>_Faecalibacterium_virus_Toutatis_contig_1 Depth-of-coverage:9.71223 Taxon:2734150 refseq:NC_047915.1 ATTGTGCGCCGATTGACGCCGTTGGAATGTACACGCTTGCAGGGATACCCGGACGGATGGGTGGACATTGGCGACTGGACGGATGAGAAGGGAAAGAAACACAAGGACGCGGACAGCCCGAAGTACAAGGCGCTGGGCAACTCCATCGCCCTGCCCTTCTGGGACTGGATGCTGCGGCGCATGGCGCGGTATCTGCCGGAGGACGCGACGCTGGGAAGCTTATTTGATGGCATCGCGGGCTTTCCGCTGATCTGGGAGCGCATACACGGGAAAGGTACGGCGCGGTGGGCAAGCGAG…
Klebsiella virus KpV41	2	28	3.17173	5	84.2368	81.2613	>_Klebsiella_virus_KpV41_contig_1 Depth-of-coverage:6.82226 Taxon:1980956 refseq:NC_028670.1 CGCGTATCCTTGCGGCGGTGCGGGAGCAGTACCCGAACGCCGCTGTGACGCTCACTGTGGACGGTAAGAGCAACAACGATATTTGA - >_Klebsiella_virus_KpV41_contig_2 Depth-of-coverage:6.82226 Taxon:1980956 refseq:NC_028670.1 ACGGAAAGAATCCTGAGACGCTGCTGATGCGTAGGCAGCAACCAACAATCGAAGGACTGGCGCGGGAATACAGTGCTAAGGCAGCGCTGCGCCAACACTATGAGAAGCAAGCGCAGCGCTTGGG…
Faecalibacterium virus Lagaffe	6	28	3.86634	3.8	71.1445	69.2552	>_Faecalibacterium_virus_Lagaffe_contig_1 Depth-of-coverage:2.7153 Taxon:2734112 refseq:NC_047911.1 TGGAGGCTGAGGCCGACCTCAAGCGCAGCAAGGCAGACATCGCCGCCCTCCAGCTCAGCGAGCTCGAGGGCACCATGCACCGCAGCGAGGACGTCGAGGCTGTGATGACCGACCTCGTCTACAATATCAGGTCGATGCTCGTGGCCCTGCCGGGCCGTCTGGCCGTCGACGTCACCGGCGCAGCAACACCCGCCGAGGCGTCTGAGATCATCCGCACAGAGGTCTACAAGATCCTGACGGAGCTGGCCGGTTATAAATACGATCCCGAGGTGTACGCCCGGCGAGTAAGGGATCGGGAA…
Lactococcus phage 63301	2	25	5.42133	3.6	63.9093	61.5126	>_Lactococcus_phage_63301_contig_1 Depth-of-coverage:2.13908 Taxon:1871687 refseq:NC_031017.1 GTGGTTAAATCCGTCACAGTTGATGTGGTCGCACGTACGTTGATGACGTCCACAGACCAAGAGCCAATGACCCAATATTCCGAAGGTGCTTTAGGTTATCAAGTTTCCGGTTCCTATCTAGTGCCTGGTGGTGGTTTGTTTATTAAAAATGCCGAACTAGCCCGATTGGGTCTAAGACGGCAACGGATTGGGGGGCTTGATTTTTATGGCGAAATTGAAAGGAATCACAGTTACTTTAGTTGATACCGTCGAAATTGGGCGTGATCCGTTTAATAACCCGATTTACGAAGAACAAGAAATCGAAG…
Gokushovirinae Bog5712_52	2	25	32.5705	4.3	62.1274	67.4847	>_Gokushovirinae_Bog5712_52_contig_1 Depth-of-coverage:4.77045 Taxon:1655649 refseq:NC_027636.1 ATAAGTCTGTTAATACTCACCAGTTCGCTATGGTGCCCCGCGCGGAGATTCCGCGCGCTTCGTTCAAGATGGAGCATACCCATAAGACTACGTTCGATGCTGGCTATCTGATTCCTATCTATGTCGATGAGATTCTTCCCGGCGATACTTTCCGTTTGAATATGACGGCGTTTGCTCGGCTGGCTACTCCCCTGTTTCCGATAATGGACAACCTCCATTTGGACACGTTCTTTTTCTTTGTTCCTAACCGGCTGCTGTGGACTAATTGGCAGCGTTTTATGGGCGAGCAGGACAATCCTACTG…
Shewanella sp. phage 1/44	3	25	3.13457	4	60.864	60	>_Shewanella_sp._phage_1/44_contig_1 Depth-of-coverage:2.00551 Taxon:1458862 refseq:NC_025463.1 GTTCACGTTTGGAATCAGATATCGTCTGGGGTCTGCTGCTGAATTACAATTTCCGTAAAAACGCAGCTGCTGATTTCAAAATGCGTGATGGTAAACACCTGTACCACGCTGACCACAAAAACTTGTTGACCGGTGCCGGTTCGGCAATGTCTAAAACCAGTTTAAGTGATATGCGTAAACTGGGCCGCAAGTTTAAAACGCTTGATGGCAATTTCATGAACATCATGTGGAATACGCTGGTGGTTCCTGAAGAATTGGAAACCTTAGCTGAAGAATTGCTGATTAACACAATTCTGGCCACGC…
Arthrobacter virus Mudcat	6	24	3.07858	3.3	62.0309	59.6694	>_Arthrobacter_virus_Mudcat_contig_1 Depth-of-coverage:5.22448 Taxon:1982090 refseq:NC_031224.2 ATTGCTATACTCTTACAGTTCGGACACGGGGCTCGAAATGGCGGTTGGGTAGAAGGGATAGATTACATTAATCCGTCCCTAGAGCCGGTGATGGATCAGATTGCTGAAGGAGTATGGAGGGCGGTGGTTTCGGCATGAGTAGTATCGATGAACGCATTGTTGGGATGCAGTTTGACAACGCGCAATTCGAAAAGGGTCTCGGTACCTCAATCAAGTCTCTGGGACAGCTCGAGAAGTCTCTGGATCTCAAGGGTGGAACTAAGGGTCTTACTGGAATTGCTTCGGCTGCTGGAAAGCTATCCT…
Xylella virus Salvo	6	24	4.41899	2.4	75.0303	67.5121	>_Xylella_virus_Salvo_contig_1 Depth-of-coverage:2.0445 Taxon:2560847 refseq:NC_042345.1 CCGGTGTTTGTCGTGTACTTCGCGCTCGATGAGCTGGGCGAGTCCATCACGCCAGTCGAGACGTGCTTCTGGTCTCCATTCCTCGCGATGGCGATGGTCGACCAGTACGTCGCCCTGACCGAGCACGAGCGCAAGACCTGGTGGAAGGCGCAAGGCGCGTGGCCGATGATCCACCAGAACTACAGCGCGCAGCACCAGCTCCCGATGCTCGTCGACACGCTGCGCAACGTCGCCGCCGAATGCAGCGACCCGGACCTCGACCTCATGTACGGCGATGCGTCGGAGTTCGGCCGCGAGATGGCGAAGCGGA…
Gokushovirinae GNX3R	3	24	40.1825	3.5	58.8338	63.0648	>_Gokushovirinae_GNX3R_contig_1 Depth-of-coverage:4.71489 Taxon:1701405 refseq:NC_028994.1 ATGCATCGCAACCAATCAGTGAACGTTCACCAATTCGCAATGGTGCCACGCGCAGAAATCCCAAGGGCAAGTTTCAACATCCAACGCGGATACAAAACAACATTCGACGCAGGATAACTAGTACCGGTACTCTGCGAAGAAATCCTACCGGGCGACACATTCAAAGTAAAAATGACAGCATTCGCACGACTGTCGACACCAATATTCCCGATCATGGATAACCTGCACCTGGATAGTTTTTTCTTTTTCGTCCCAAACCGACTGGTATGGACAAACTGGAAAAAATTCATGGGTGAACAAGCAAACCC…
Microbacterium virus Neferthena	5	23	3.99223	3.5	65.8273	65.5856	>_Microbacterium_virus_Neferthena_contig_1 Depth-of-coverage:3.48328 Taxon:2734261 refseq:NC_048038.1 AGCCCACCGTGGATGAGGGCAATGTTGCCATCCTTGACACCGTGTTCAGCGAGTCGATGTTCCAGGAGATGCGGGACTTCCCGTTCGGCAAGAACGATGACGACGTGGACGCGTTCACTCAGGCCATCAACCAAGGCCGAGTAGACTACATC - >_Microbacterium_virus_Neferthena_contig_2 Depth-of-coverage:3.48328 Taxon:2734261 refseq:NC_048038.1 CATGCTTGCAATCGAGACGGGCACGGGCGACAACGCCATG…
Pseudomonas phage PPpW-3	3	22	3.61078	3.6	64.8232	60.8863	>_Pseudomonas_phage_PPpW-3_contig_1 Depth-of-coverage:2.81591 Taxon:1279082 refseq:NC_023006.1 GCAAAAACAGAGCTTACTGAATTAGAGCTGGCCGAGCGAAAAGGTGAGGTTGCATTAATTGCAGAGTTTGAACGTGCTCAAGCAATGGTATTTGCTGCTATACGTGCAAATATTATGAACGTGCCTCAGCGTGCTGTTTTGCAACTTCTTGGTGAAACGGATGAAAGAGCTTTTAAAGAGAAATTAAAAGCTGAATTGGTCTTGGCGCTTGAAACTTCAGCTGAAGAAGAGCTGGAGGAGGATGAGATTGAGTGACCTTTCTATATTTAGTAATCACGGATCTGTTTTAGATGCTGTAAAACGC…
Mycobacterium phage SuperGrey	1	22	0.207259	45.1	81.3008	78.0488	>_Mycobacterium_phage_SuperGrey_contig_1 Depth-of-coverage:8.89351 Taxon:1913038 refseq:NC_051713.1 GCGCGGCACGGGGCGCGGCAGAGAGCGCGGCATGGAGCGCGCCCCGTGCCGCGGCATGGAGCGCGGCAGAGAGCGCGGCATGGAGCGCGGCATGGAGCGCGGCAGAGAGCGCGGCACGGGGCG
Microbacterium virus Dismas	8	21	5.67163	2.2	77.7357	74.359	>_Microbacterium_virus_Dismas_contig_1 Depth-of-coverage:1.92209 Taxon:2560588 refseq:NC_042099.1 GGCAACAAGCAGATCGAAGCAGTAGTGGACGACGCCGTTGTCGCCACCGGCCGCTCGATCGCCAAGGCCATCGATGACATCCTCGCCGACCCCGAGGCAACCGCGACAGACAAGACCAAGGCGCTCTACCTCGCGCCCCACCTGGTTGCCATCCTCCGCGACCTGCTCGCGACGCCACTGGCTCGCAAGCAGATGGGTCTCGCGACGGCCGACACCAAGAAGGCCAGCCGCCTCCAGCTCATCAAGGACCAGGCGAAGAAGGCCCAGAATGCC - >_Microbacterium_virus_Di…
Microbacterium virus Armstrong	4	21	3.4462	3.9	72.1491	62.2727	>_Microbacterium_virus_Armstrong_contig_1 Depth-of-coverage:2.38682 Taxon:2734217 refseq:NC_048090.1 CCGGCTTCGCCCAGGAGATTGTCGACGGCATGTCCGTCGGCGACCTCTACCAGACGCAGCCGAACCTCCGCAGCGTGGTGGACTTCACCAGTCGCAACGCCGCCCAGCTCGGCCGCCAGGTCTTCCGACCCGACGGCAACGGCGGGCGGGAGCGCGCGTCGGACTCGTTCCTCGAGACCCTGCTCAAGTCGCCCAACGACTACCAGACCGGCTTCGACCTCTTCAAGCAGCTCTTCTCCGAGCTCGCCCTGTTCGACTTCCACCTCTGGACGATCGACAACTCCCGCAAGTCGGGAGG…
Pseudomonas phage phi2	4	21	3.87619	3.2	63.3517	60.221	>_Pseudomonas_phage_phi2_contig_1 Depth-of-coverage:5.96994 Taxon:1450169 refseq:NC_030931.1 ACAATGAGCAGCCGCGAGATTGCCGAGCTGACCGGAAAACAACACAAGGACGTGATCCGAGACATCCGCGTGATGCTGGATGCCTTGCAAAAAGATGGCGCAGATCTGCGCCATGTCCGCGAAGACAAGGATGCACGCGGCTACACCGCCATGTTCCATCTTGACCGCGAATTGACCGACACACTGCTGACGGGCTACAGCGTCCCGATGCGCCGAAAGGTGGTGGCTCGCTGGCACGAACTGGAGGCC - >_Pseudomonas_phage_phi2_contig_2 Depth-of-coverage:1.…
Fire ant associated circular virus 1	1	21	41.7855	4.3	51.6207	39.1421	>_Fire_ant_associated_circular_virus_1_contig_1 Depth-of-coverage:2.32236 Taxon:2293280 refseq:NC_040366.1 AATACCCATTGGTGAAGAAGAAAGTTTTCTTGGTCGTCTGAATCCAGTAGCTCCTGACATTTTGTCTAATATTAAAAAATAATTTAGCCTTAAAAATAAAAATCCTGCCGCTAAAGAATAGTTTCTTAGAATTCAAGAGTTAAAAATAAAAGTTACAACCAATAATGATTATTGGTTTGGAACAATGCCGCGCACTAGTGGTTACAGATACGCTAAAAGAAAAGATGGTACAAGATACCGTGTCTATGGAGGTCGAAGAACAAGAGGATCAGGATACACCAAATCAGGATAT…
Escherichia virus V5	3	20	1.24323	2.9	98.3081	98.6842	>_Escherichia_virus_V5_contig_1 Depth-of-coverage:3.75748 Taxon:1914853 refseq:NC_011041.1 TTCTTTTCCAATCTTGCAATATAGGCCTTCCCGCACTTAACCCGGTTGGCGATTAAGATTTTGGCACGATGATTTAGCTCACTGTGCTTCCACGCGGTGTTACCTTCCCACTTGTGGAAATGTGGCCGATAATTTCCAAAATCTTGCATGGGGATAATTTTCCCTAATTGTCTATACAGGCTGTCATATGAAGTTTCATTTGCTGCGCGAGTCAGTAAGAATTTCCAAGCATCCTCTTTCAACAAATGTTCCACATTTTTCTCTGTAACATACTGGCAATCAGGATCAGTCCAAAGCAGACGAGATTC…
Salmonella phage ST64B	4	20	3.97768	3.2	68.253	67.8571	>_Salmonella_phage_ST64B_contig_1 Depth-of-coverage:3.28306 Taxon:175950 refseq:NC_004313.1 ATCCACACGTCAATCGGGCCAGTAAGTATGCCCGAGATATAGTTGCAGGCCGGATCCCCGCGTGTAGTTATGTTCGACTGGCCTGCGAGCGGTTTCTTTGCGAACTGGAACAGCAGTCGGAAAAGTCGTTTAAATATCGCTTTGATAAAGACAAAGCAGAACGCGCCTGCCGTTTCATAGAACTGCTGCCACATACTAAGGGCGAATGGGCGTTTCGTGGCGAAAAGCTCAAACTGGAACCCTGGCAAAGTTTTATTGTTGCCAACGTATTTGGTTGGCTCCGGAAGACAGGTGGCAAGCGCCGGTT…
Bifidobacterium phage BadAargau2	1	20	3.0372	8.8	49.3031	36.6492	>_Bifidobacterium_phage_BadAargau2_contig_1 Depth-of-coverage:3.93333 Taxon:2713242 refseq:NC_048859.1 CCCAGCGGTTCCTTCTGCCATGTTAGCAGATGATGCCCAAGTGTTGGTTTTGATATCACCGATGGCAATCATTCCACCTGGTGTGTCGGAATCCACGGAGAATTTATTCTCGGTGTGGTCATTGGTGGAATCCTCGTCAACTATTTCGGTTCCCGTGACATTGGCAGTTGCGGTGGCTGCTGCAATGGATGAACCGCTTGAATCCGTTTTTCCAGTTTCCCTTGACGTTTCATCGGTAGTTGTTCCGATATCACGTTTCATGGTTTCGGTATCACGGTAGGTTGATAAGGGATCAA…
Nocardia phage NBR1	8	19	7.34937	1.4	84.1996	84.5528	>_Nocardia_phage_NBR1_contig_1 Depth-of-coverage:1.81058 Taxon:1109711 refseq:NC_016569.1 ACGGCAAGACCACCATTGCGGGCGGTATCGGCATCTACATGACCGCCGCCGACGGGGAGATGGGCGCGCAAGTCGTATGTGCCGCCACGACCCGGGATCAGGCGGGCTTCGCCTTCGAGCCAATCAAGCAGCTGGCCAAGGGCGCGCCCGGCCTGAAGCGCTACGTCCAGGCGTTCAGCGGCAAGGTAGTTCACCCGATGACGGCTAGCTACATGCAGCCGGTGGCGAACGTGGGCGACGCCCAGCACGGTGCGGACCTGCATTGCGCGATCGTGGACGAACTCCACCTTCACAAGGACAACGTGCTGA…
Alces alces faeces associated microvirus MP10 5560	3	19	26.1415	3.1	52.3256	41.7969	>_Alces_alces_faeces_associated_microvirus_MP10_5560_contig_1 Depth-of-coverage:2.08766 Taxon:2219133 refseq:NC_040350.1 TGCATCGGATGCAGAATCAGACAAAGAGAGGACTGGACAACACGAATAGAATTAGAAGCACGAGACTATCCAAGAGAAGAAGTTTGGTTTATAACGCTCACATATGATGAAGACCACGTACCAGGCATGATAGTAAAAACAGGCGAAATCATGCGAAAAGTACAATACGTCTGGAAGCCGGGAGAGAAGCGCCCTGAAAGCGTACAAACGTTGCTGTATACCGACATTCAAAAATTCTTAAAACGTCTCAGGAAAGCCTACAGGGGCAAATTACGCTA…
Enterobacteria phage O276	2	18	2.07058	5.4	85.5107	86.6412	>_Enterobacteria_phage_O276_contig_1 Depth-of-coverage:1.8667 Taxon:2282412 refseq:NC_049951.1 TGCGTACGCCATGGCCGGAGTGGCTCACAGTCGGTGGTCCGGCAGTACAATGGATTACCGTAAGACGGAAATCACTCCCGGGTATATGAAAGAGACGACCACTGCCAGGGACGAAAGTGCAATGCGGCATACCTCAGTGGCGTGGAGTGCAGGTATACAGCTTAATCCGGCAGCGTCCGTCGTTGTGGATATTGCTTATGAAGGCTCCGGCAGTGGCGACTGGCGTACTGACGGATTCATCGTTGGGGTCGGTTATAAATTCTGATTAGCCAGGTAACACAGTGTTATGACAGCCCGCCGGAAC…
Bacillus virus B103	2	18	4.51422	5.5	62.2596	62.9496	>_Bacillus_virus_B103_contig_1 Depth-of-coverage:5.4975 Taxon:10778 refseq:NC_004165.1 TTAAAACATTGTTCCATGAAGTGAATCGCAAAGGGTTTTATAAGAAAACAGTTCAGGAAAATAGTTTGCAACAAGCCTTTACATCATGGAGTGGTGTTTCTAATCTAATTACAGGTATCATCAATTCACTATACAATGGTAACAATGTTGATGAATTTGAATACATGAAAGCATTAGTAGATAACTATGACGCTAAGGGATTGTTTACAGTCGTACCTGTAGCACCTATTACAGATGAAGCAACTGGCAAGGCTTTCATCAAAAAAGTAAAAGCCTTTTCAAACCGTTTCACTTTTCCGTCACGTGACTACA…
Propionibacterium virus B3	4	17	3.42161	3.5	71.0356	68.5	>_Propionibacterium_virus_B3_contig_1 Depth-of-coverage:4.13892 Taxon:2169705 refseq:NC_041892.1 GGGGCGAAGGCTGGCGGCACTCCGATCCTTGAGGACGGGATGACGATTAACCGTCTCGGTTTCGCTGCTCGTGAAGAGGAGTGGGCTGAGGTCGCGAAGATCGCCATGTCAACGGTCGCCGCGGTTTATCACGTGAACCCGGTGATGGTGGGTGTTCTCGATAACGCGAACTTCTCGAACACTAAAGAGTTCCGCAAGATGCTGTATTCCGAGACTCTCGGACCGCAGCTCGCACGTATCGAGGATCGCATTAACGCGTTCTTGGTTCCTCGTGTGGCGAAGACTGAGGGCGCGTACGTCGA…
Lactococcus phage phiQ1	4	17	2.48692	2.9	90.9946	89.0909	>_Lactococcus_phage_phiQ1_contig_1 Depth-of-coverage:2.28058 Taxon:2488571 refseq:NC_049805.1 TTTTGTTCTTCATCTGAGTTGAAACCAAGTGAACCAACGATAGTTTGCATTAAATCTGAACGGTGATTACGTTGTTGTTCAACTGCATCAAGGTAAGAACTAATTTTAACTGATTTGTTCAAGCTCATTTTAATCAAACGATACATGAATGATTTACCAGTACCACCATTAAGGTTACGAGGAGATACTAAGAATACACAAGCTGAACGACCTGGAAGTGTTAAATCTTGTAAAGCATCTAAAGACCAGTTAAAGATGTGAGCACGTTTAACTTTATCATCTGGAACTAAGTCATTAGTGCGTGA…
Escherichia virus K1G	4	16	2.61087	3.5	83.5821	81.4189	>_Escherichia_virus_K1G_contig_1 Depth-of-coverage:5.51754 Taxon:1911008 refseq:NC_027993.1 ATCTCCGGATTGATTGTCAATCGTCCTACCTCACCAAATTTCTTACTGTACGTAATGACCTTTGCATCGCGCCCGCTGATCCACCCGCCCTTTGATGCATAGGCATCCGGAGCAGCCAGCGTGCGGTGACGCTCAACAACCATGAGTTGCGATTCCTTGACTTCGTTGTTGTGCAGATGGCCTAGATGGGCATAGGCGTACTTGGTGCGCCCGAATATCTGGCGATATTTACCGGCAAACACGCGGTCAATGTCTGCAACCTGGCGACGATGACCGTGATGGAAGTAAAGCGCGGTGTCTCCATG -…
Klebsiella virus IME260	3	16	1.11831	2.9	88.2948	90.7127	>_Klebsiella_virus_IME260_contig_1 Depth-of-coverage:3.58972 Taxon:2560539 refseq:NC_041899.1 TAAGACTCCTAAGCTTGATGGGGCCGCTGTAGACTTGCTATATGTAGAAGGTAAGTTTGTACGCGGTCTTACTCGTGGTGATGGTATTGAAGGGCAAGACATTACGGATAAGCTCATAACTTTACCTAGCGTGCCTAAAACTATCGCAATACCAGGTATTTATCAAATTACTGGTGAAATAGTAGCCCCTAAAAGTATAGAGAATTCACGTAACTATGCTGCTGGCGCTCTTAACCTAAAAGATGTAGAAGAGTT - >_Klebsiella_virus_IME260_contig_2 Depth-of-cov…
Cellulophaga phage phi39:1	3	16	3.48748	4	57.9782	55.1929	>_Cellulophaga_phage_phi39:1_contig_1 Depth-of-coverage:2.11601 Taxon:1327993 refseq:NC_021804.1 TGTCTATGAAGCTGTTGCTCGTAAAAACGGAAAAACAACACAACTCGCTGGATTAGGATTGTATTGTCAAAGTTGTGACGAAGAGGAAGGGGCCGAAATTTATGTAGGAGCGACAAAGGAAGCTCAAGCCAAAACATTATGGGAACAGGCGTTTGAGTTTATAGTAAAATCGCTCGCTTTACGCACTATTGGTTTTGTAAATACCCAAAGAGAAATCCGTTGGAGACAAGGCGACAAATCAAGTGTTTTCCGCTTCCTTGGTGGAGATTCTAAAACCTTAGATGGTCTTAATCCTTCTTTGG…
Arthrobacter phage Mendel	2	16	5.00309	4.2	60.0414	64.3963	>_Arthrobacter_phage_Mendel_contig_1 Depth-of-coverage:3.2987 Taxon:2484218 refseq:NC_048740.1 GAAGAAGACTGAGTTCAGGGATTCGTTGAAGAAGTTGCCGATGACGGTCAAGCGAATTGCGGGCGCGTTCCGCCTGGAAATTCTCAAGGGTGAGATTGATTATGATGCACCGCGCCCGGTTGGGCATGTGTTGACCAAAGAGGAAGTTGCTTACATCGAGAATGATGTTCTGATTGTGGCGAAGGCTTTGCGTATTCAACTTATGGCGGGTATGACGAAGCTCACGGTGGGCGCTGACTCAATGGCCGAATACAAGAAATTGTTCGGGACGGCGTTCAACACTTGCTTCCCGGTTCTTTCCGAG…
Vibrio virus VpV262	1	15	3.00356	2.7	57.8001	50.2155	>_Vibrio_virus_VpV262_contig_1 Depth-of-coverage:3.22386 Taxon:194802 refseq:NC_003907.2 TCTTTGCAGTCATCATGGGGCGGGTGCTCCATGGTGAGTTCTTCTTCAAGCACTGTAATCATACCACCATGGTAGTGATACACCTGCTTGTTTTCGTACCGTGGCTCCAGCGCAGCAGCCATACGTTCCTGCTTGGAACCTTCGTTTCTGCCTGGGCGGCGGTCTTCAATCTTGAGCACAGCATGGCCATTTCTATCCTTGGCTAGTTCGTCCTTGATGTACTCGACGATGGTGTCCTGGGCCTGGGTTACTTCGCAGCTTACCCATGGGAAGTTCCATTTGCTGTGCATGTCTGCCAGCTTCTCCAGGT…
Burkholderia virus phiE255	5	15	3.72269	2.7	66.2356	61.0619	>_Burkholderia_virus_phiE255_contig_1 Depth-of-coverage:1.90231 Taxon:431894 refseq:NC_009237.1 GACAAGCGCATCCGCGCTTACGCAGCGACCAACAAGGTCGACTACGCCACCGCAGCTCACGCAGTGATGCGCAGCAAGTAATTCCAACCCATACCCACCAGGAGAAGTACCCATGGGACGTTTGAGCAAACTGCGCGTTGTGGACCCGGTCCTCAGTGCGCTCGCACTGGGCTACAGCAACGCCGAATTCATCGGCGACCAGCTGCTGCCTTCCGTAACGCTGGACAAAGAAGGCGGCAAGATTCCGCGCTTCGGCAAGGACGTGTTCCGGCTGTATGCGACCGAGCGCGCGCTGCGTGCCAA…
Erwinia virus ENT90	3	15	4.66446	2.8	56.305	53.3049	>_Erwinia_virus_ENT90_contig_1 Depth-of-coverage:2.40578 Taxon:2734061 refseq:NC_019932.1 ATCATTGACGCTTTGAATGGTTGCTAGCACAACATCTGGGTCAATGACCAAATCAAAGCTAGAGGTATTATCAATCTGCAAAATCATGCGAAAGGTCATAATTCGTGCAGTACCATCGCTTGGGTTAGGCTTATAGGTCGCAGGGTAGTTTGAATACGCAACTAAGACATCGCCTGCATATAAGCCAAGCTCTCGAATGTTAAAGCCCCCGATCGCAGATGCAATGACAGCTTCGGCACGTAACCAATTCGCATTGTTTGGATCTGGAGCAAGGCTGTTGAGCTGTGTACGATGCACTTCATTGACAAG…
Pseudomonas phage PaMx42	6	15	5.08271	1.7	67.0449	66.0763	>_Pseudomonas_phage_PaMx42_contig_1 Depth-of-coverage:2.26115 Taxon:1175662 refseq:NC_028879.1 AAATTAACTCCACCCTGACGCAACTTTCTATTGCCGAAGAAACCAGCATTGGTGTGCTGCCCGGATCGCCCTCGTGGCAAGACCTGGAGCCCAGCGATTACAACGATTTTGGCTCGAAATTGTCTACAGTAGCTCGTGAGTCCATCGAACAGTCGCGCCAGCGCAAGAAGGGAACCGTTACGGATCTTGACGCATCCGGTGGATTCTCTACGGACTTCACGAAAAGCAACATGACCAAGTACATGCAAGGCGCTTTTTTTGCTGATGCCC - >_Pseudomonas_phage_PaMx42_cont…
Bdellovibrio virus MH2K	3	14	27.2747	2.8	60.5892	48.9209	>_Bdellovibrio_virus_MH2K_contig_1 Depth-of-coverage:3.21308 Taxon:1986027 refseq:NC_002643.1 ATAATGCTAAAATCATCACGCCAATCGCAACACAGCTTCGCGACCCAACCGGACGTCCAACTCGCACGCTCCGTAT - >_Bdellovibrio_virus_MH2K_contig_2 Depth-of-coverage:2.42292 Taxon:1986027 refseq:NC_002643.1 GACACACGAGGAGGAACACGCGATGTCGAAATCTTGCAAGCCCACTTCAAAGTCACATCCCCCGACTTCAGACTACAACGAGCTGAATATCTGGGCGGAGGAGAAATCACCATTAACGCTCACCCAGTTGCG…
Pseudomonas virus phiCTX	3	14	3.14503	3.2	63.3841	54.5205	>_Pseudomonas_virus_phiCTX_contig_1 Depth-of-coverage:3.89141 Taxon:35343 refseq:NC_003278.1 GCTCCAAACCATTCGCCATCGCCACCGAAGGCGCCACCACCGACGGCCGAGAAATCAGACGCGAGTGGATCACCCAAATGGCCGACACCTACCAGCCAGCCACCTACACCGCCCTGGGCAACCTCGAACACAACCTGTCCATGCAGCCCGACAGCCAGTTCAGCGCCTACGGCCACGTCATCGAACTCGGCACCCGCGACACCGAAATCCCCGGCGCCAAAAAGCTCCAGCTCACCGCCATCTTTGCCGCCAACGACGGCATCGTCGCCCTGCAAAAATCCGGCAAAAAGATGTTCGCCTCGATCG…
Dickeya virus AD1	2	14	0.351222	3.8	85.2013	88.9251	>_Dickeya_virus_AD1_contig_1 Depth-of-coverage:3.69568 Taxon:2734080 refseq:NC_048054.1 AATGCGGTGAACGCGACTGCGGGCCTAACTTCTTTGGGAAATCCGTGAAAGAACTCGAAAAACACGCGCGACATTTCAATCCTCACCTACGTCCTCCGTTTGAGCGTATGCTTGAAAACGAACGTTTGGGCAAAGCAGAGCGTCGTCGCCTCATAAAGAAAGCTCGTCGCCTTAGTTCACAGCGTGAGCCTGTTCGTTTCCTCGTTGACCACCAGCACAAGGTCATCTACCCTATCATCATTACCGGCGTGTCGTCTGATAATCAACTGCGTTTGAAGTACCACGCACTGTCAGATGGATGGGACTCATGC…
Brucella phage BiPBO1	4	14	3.54332	2.1	67.4334	69.51	>_Brucella_phage_BiPBO1_contig_1 Depth-of-coverage:1.97816 Taxon:1718278 refseq:NC_031264.1 TGCCACGTCCGCAAACGCCCCTTGCGAAAGCGGCGCTTACGGGCGCTGACAAAAACCACCCCGAACGGTTCAGGGCCAGGAAGCAGCCCGAGTTGTCGGGGAATGGGCCTGGCAAACCTCCGTCGTACCTGCCAGCAAGGGCGAAGACCGCATGGTCAACCTGCGTCAAGGAGCTGGGATGGCTGGTCCAAGAGGATCGACCCCTGCTTGAAGCTGCGGCACTGGCGCGCGCCCAAATCATGGACGGCACCCCGGACCTTCCTGCGTCGTTCTTCGGGAATTACCGGCTGTTGCTGTCGTCGCTCGG…
Escherichia phage vB_EcoM_4HA13	5	14	3.84161	1.7	72.0545	73.4121	>_Escherichia_phage_vB_EcoM_4HA13_contig_1 Depth-of-coverage:4.23495 Taxon:2601675 refseq:NC_049466.1 TTGAACTGGCTGAACTCAATATCAAGGCTGCTAATAGCCGTAATAACGATTTGAAGGCCATGCACTATGTTGACCCAGCACTGAATCTCATTGGTCTGGCAAAGCATCTGGGCTATCTGGTATCAAACAAGGAGACTGGTCTTGTCACCATGTCTGACTACTGGGTTGAGCTGACCACTCCCAAAGCAACTTGCATGCCATTCGTTGCTCCAGTCTCTGAGGATGTACGTCGTAAGCCGTATATCAAGGGTGGCAAAGTTAAGCCGTCCAAGCTGATGACTGAGTGCATCGAGTTCC…
Escherichia virus RB43	2	13	0.443213	4.1	88.792	86.8914	>_Escherichia_virus_RB43_contig_1 Depth-of-coverage:3.79414 Taxon:115991 refseq:NC_007023.1 CTGTACAACGTCTTTAATACTTCTTTCCATCATTTCACCGAAAATTTATGTTTTCCGTCAACCCAGTCTTTACGCGGATCGGACTCTTCACCGAAACACAGTTCCAGAACGTCTTTGTAATCGTCGCCCAGTACGATTGTATCGTATTTTAACTGGTCGCCCAACACGCGATCGTAATCTGATTTACGCAAAGAACCCAGACCTTTGATGTATCGTACCTCTTTCGCTTTGTCGCGGAAAGGTACAAAATCGTCCATAGAGTAGAACCATTTTTCATCTTTTCCGATTTTAGCAATGATAATCGGTG…
Lactobacillus phage Lrm1	2	13	3.68601	2.2	79.564	77.572	>_Lactobacillus_phage_Lrm1_contig_1 Depth-of-coverage:1.7954 Taxon:496874 refseq:NC_011104.1 TGACTAGGGATGGTTTTTCGTTCTTATGTATGGGTTTTACTGGCAAAAAGGCTGCTGAATTTAAAGAAATGTTTATCGAAGCTTTCAATAAAATGGAACAAGCGCTTAAATTACAATTGCCTCAAACATTTGCCGAAGCTTTACAGCTAGCCGCTAACCAGGCAAAAGAAATCGAACAACAGCAAAAGAAATTAATTGAACAAGCGCCTAAGGTTCAATTTGCAGAATCTATTCTATCCAGTGAAAATAGCGTGTTGGTTGCCGAACTTGCGAGAATATTGCAACAAAACGGTTTAGTTATTGGTC…
Enterobacter virus KDA1	4	12	1.8286	3.8	80.125	79.4239	>_Enterobacter_virus_KDA1_contig_1 Depth-of-coverage:4.34833 Taxon:2733608 refseq:NC_027980.1 AGAGTAAACATTATGGCAAAATATCAAGGCCACAAAAACTGGAACCACTGGAATGTCTCGTTGTGGGTAAACAACGATGAAGGGCTTT - >_Enterobacter_virus_KDA1_contig_2 Depth-of-coverage:5.28433 Taxon:2733608 refseq:NC_027980.1 TTCCTGGTGCTAGTGCCAGCATGGTTCTGGCTAGTATCCCCAACCTCTAAAGGTGACAAGAAATGATTCAGACAATTACTATCGCGGTTAAGTCCGCTGTGCTGCTACTGAGCAGCAACG…
Xylella virus Prado	2	12	2.20756	3.1	84.6392	86.6873	>_Xylella_virus_Prado_contig_1 Depth-of-coverage:4.45124 Taxon:1985736 refseq:NC_022987.1 GTGCTAGACCACGACCACGGCACCAGTGCTGTACGTGCTACGCTGCATCGAGGATGCAATGCTCTGCTCGGTAAGATCGAGAACAATCACAAGCGGTATGGTATAACCAACCTAGCTGCGTTCACCAATGGGGTAGCTGCATACTTGCAGCGCCACACTACGAACCAGACAGGCTGGCTACATCCTACCTACAAGACGGAAAACGAGAAGCGTCTACGTCGCAACACCTTAGCCCGCAAGGCTAGGGCCAACAAGAGAGCAACCCCATG - >_Xylella_virus_Prado_contig_2 Depth-…
Klebsiella virus IME321	1	11	1.55115	4.5	95.6381	97.1292	>_Klebsiella_virus_IME321_contig_1 Depth-of-coverage:4.88766 Taxon:2733668 refseq:NC_048014.1 ACCCGTTGGAACCTAAATCACACTGGGAAACTGCCGGCGGTATTGTCTGGTTTTATAAGGATGGCCACATGCTGCGACAGTCCCTTGTCACCCACAAGGACCTTCACGACCCGAAGATGGGTTTTAAATTCAAGGAGTTAAAGAATGAGTAAGCACACATTGTTATCCTTCAGCGACTACCGGGCAACCCAGAAGATTGCCAAGGGTGTCCTTGTGATGGATGGTGACTGGCTGGTATTCCAAGCCATGAGTGCCGCTGAGTTCGATGCCTCGTGGGAGGAGGAGATTTGGCACCGTTGCTGTGA…
Hudisavirus sp.	1	11	19.1876	5.5	61.9802	57.0423	>_Hudisavirus_sp._contig_1 Depth-of-coverage:2.92911 Taxon:2021738 refseq:NC_035475.1 CCCTCATTTAAACCCTCTCCTGTGTGTTTCTCCTTCTGATTTTTATCTCCTAGCGTCTTTGTGAGTGAGTGAACGCCTCAAATGCCTACCTACGTCTATAAGTATAGACGCCGCTATGGTCGTCGTTGGTCGCGTTATCGTCGCTATGGTGCGTACTCTCGCTACCGTCGCCGCCGCTCTGGTTCGTCGTCTACTGCGTCGAGTAGAGGCCGAATCCGCGTCCGCGTCCCCATCCAGCAGGTGATCGCCGTTCCCGTCGACGCAGATGCGCAAGATTCTTTAATCGTTACGAGTAGCCCGTGGTTTCAAGCCA…
Arthrobacter phage Anjali	4	11	7.29204	1.9	59.3113	55.3684	>_Arthrobacter_phage_Anjali_contig_1 Depth-of-coverage:1.94195 Taxon:2484217 refseq:NC_048739.1 ATGTCTTGCTGCGCTCTTTCCAGCGGTTGGGGCCGGGTGGCATGTAGTGAATGCGCTCCCGCTCGTTCTTTGGCAGCAACATCATTTCGTCGTAAACGTCATTCGTAGCGACCAGCAGAGGCAGAGCCTTGAGCCATAGGCAGGTGGCTTTCTGCTCTGTGTGGCCGAACATCCACGGCTGCACTGTCTGGCTTGCTGGCATCCATACGCTGGACATAATGCAAACAGGGTTCTCAATGCCGATTCTTGGAATCGGTGCGTTTGCCAGCGTCATGAAGAAGTCGATAGCATCTTGCTGGCGAC…
Gokushovirinae GAIR4	1	10	17.3008	3.4	66.3043	74.2515	>_Gokushovirinae_GAIR4_contig_1 Depth-of-coverage:3.25311 Taxon:1701404 refseq:NC_028993.1 GGCATGGTTTTACCCAGTCTTTCACTGAGCATGGTTACGTTATCGGCTTGGTCAATGTGCGTGCGGATCTGAATTATCAACAGGGTTTGCGGCGGCACTGGTCGCGACAGACCAGGTACGACTATTATTTCCCGGCGTTCGCTATGCTCGGCGAGCAGGCCATCTTGAACAAAGAAATCTACCTGACGGGTGGCGCTTCGGATGACCAGGTGTTCGGTTATCAAGAGCGGTGGGCTGAGTATCGTTTTTCGCCGTCGCAGATTACTGGTCTGTTTCGCTCTACTGCTCCCGGTACTTTGGACCCGTGG…
Hymenopteran scindoambidensovirus 1	1	9	9.96212	4.3	66.9202	52.7066	>_Hymenopteran_scindoambidensovirus_1_contig_1 Depth-of-coverage:1.96077 Taxon:2745120 refseq:NC_022748.1 CCAGAAGATTTCGAAAGCTTGGATGTTCAATTACAAGAAGTGGTCGGTCGATACACCCGAGCAACTCTTCGACAAAACTTCGCGCCTACTCGCAGGTATTTATCAGATGTCGTGGTCCTCCGAGATGCTGCTCACCATAGTCGACTTGTGCAATGGTTTACTAAATGCGGACCCGATTACCCTGGAGGACTGTTCATCTGGGTTGATGAGGGAGACCACATCCACACAATCCACGATTGTCCATTCAGCGGAGGAACCTGTCGTTGCCGATTCACGAAAACGCAAGACTTTCG…
Escherichia virus V18	1	9	0.427179	4.1	95.66	97.7778	>_Escherichia_virus_V18_contig_1 Depth-of-coverage:4.41855 Taxon:2560455 refseq:NC_041937.1 CAACTATGAGGTCCACTCAACATGGGGCACAACAGCTGCTTGCGTGTTCGAGTATCTGGATGCCAACATACCGAATGCAAAAGATGTCATCGTCCTGACCGACCTATACTTTGAGCATAACTTTAAACAAAAGGCTGTTGACAACAAGTGGAAAAAGTACGATACTTTGTGGGTTCTCACCGAAGGGTATAATAAAAATTATATCCCGAGCTTTGGGAAAACTGTGGAATTAATCGAGTACGCTAAGTAAGAGAGGATGTTATTTATGGCAACAGAGGTAGTAATTAAAGCTGAGCGCCCGGTTAAA…
Pseudomonas virus Pf3	1	8	3.68592	9.4	59.5349	52.7778	>_Pseudomonas_virus_Pf3_contig_1 Depth-of-coverage:7.49953 Taxon:2011082 refseq:NC_001418.1 AGGGGCCAATATTTACACGTGGAATTTTACGTGTGATAAGCCTAATGACCGGGAAGAACAAAAACGCGCAGATCATGAGCTTTGGAAATATCCAAAGGAGAATTTTCAATACTACAAATCTGCCACCGTCCATACACATAAATTCCGGTTTCCGAAAAAAATCGCTTTAGTTCTTTGTTTGCTTGTTGTCGGTTTTGGGTTTATCGGCTATCAGC
Klebsiella virus Sugarland	1	8	0.802859	2.3	96.1883	97.931	>_Klebsiella_virus_Sugarland_contig_1 Depth-of-coverage:3.61436 Taxon:2560546 refseq:NC_042093.1 TCTATACGCATCAACATGGAACTAAACATGGGGGACAAGAGGCTATCTGAATTCATGCACGTTACTTTCGACCCTACGTTCTATGAAAATCGCGATTGCTTAGAAGCTAAACCTGTATTATAATAGTTTCATAAATTCGAGAGAGGATAAAGAACATGGCAAGCCGCAAAAAACTTCATGCGAATAGCATCCCGGACGAAAAGTTTAAGGAAGCGATTCAGTGGCTAGAAGATGGCAAGACCAAGAAAGGCGCTTGCGAAATCCTCGGAGTAGCATCCAACTCCACGATGGAGCGTTTAATC…
Chimpanzee faeces associated microphage 2	2	8	13.1173	3.1	59.8145	54.1667	>_Chimpanzee_faeces_associated_microphage_2_contig_1 Depth-of-coverage:1.46646 Taxon:1676182 refseq:NC_030476.1 AATATCCGGTTTTATGCCGGTGGTGAATATGGTGAACTTCATCATAGGCCCCATTTTCATTTGATTATTTTTGGATTGGAGGTTGATGATCTCGAATTTCTTCGGAAATCGAAACTCGGACATCCTTGCTATGCTTCGAATTTTTTGCAGAAGATTTGGAAGAAAGGACAGGTGATTGTAAACGAGGCTTCTTGGGATTCCTGTGCGTATACTGCCCGGTATGTGATGAAAAAGAAGCTTGGACAGGCTTCTGAATTTTACGAACGTTTTAATCTTGAGCCTGAGAA…
Klebsiella phage PhiKpNIH-2	1	8	1.15609	3.5	97.3776	98.3957	>_Klebsiella_phage_PhiKpNIH-2_contig_1 Depth-of-coverage:3.16606 Taxon:2689114 refseq:NC_049845.1 GCCAGAAGAGAAAATCTTAATCACGCGATCCGAGTTGCCTTTTGACAGGGCGTCACCCTGCGAGATCTGAAGGTTTCGAACCTTCCGGCATTTAAGATACGCATACGGCGCGAGGTGGATTGAAAACACCTCCGTCTTTGTGGAGCCTGGCGCAACGTTAACGATCGTGCTCTTGCGCTTCCCGGCGATAATTTCATCAACCGTGTGGCAAAAGTAGGAGTGATGCCAGTTCCACATTAGCTTTTCGCCCTGGATGATCTGGAACCAGATCTTCAGGAATAGCGAAAAGTTGCGCGTACTC…
Listeria phage LP-HM00113468	1	8	0.34493	14.5	82.7338	70.2128	>_Listeria_phage_LP-HM00113468_contig_1 Depth-of-coverage:5.13337 Taxon:2744802 refseq:NC_049900.1 CACTTAAATCAGCACCACTTAAATCAGCACCACTTAAATCAGCACCACTTAAATTAGCACCACTTAAATTAGCACCACTTAAATTAGCACCACTTAAATCAGCACCACTTAAATCAGCACCACTTAAATCAGCACCACT
Chlamydia virus CPAR39	1	7	21.4475	2.2	55.1899	50.3937	>_Chlamydia_virus_CPAR39_contig_1 Depth-of-coverage:2.56261 Taxon:1986029 refseq:NC_002180.1 GCTCGCGCTGATTTGACCTATCAGGCCGGTGTTGAGCGTTTTTGGTCACGCGAGACGCGATTTGATTTTCCGTTCCCAACGTTTGCTCATCTTGGTGAGCAAGCGATTCTGAACAAAGAGATTTTTGCCGACGGTTCCGCTGCTGATGACGAAGTTTGGGGCTACCAAGAACGCTACGCTGAGATGCGATACAAACCCTCGCGTATCACCGGCCTTTTTGCTTCTGAGGCTCCTTCTTCGCTTGACGTGTGGCATCTCTCGCAGGATTTCGCGGCGTTGCCTCCTTTGAATGCGTCTTTTATTGAG…
Sewage-associated circular DNA virus-31	2	7	28.5816	1.5	59.3206	56.7164	>_Sewage-associated_circular_DNA_virus-31_contig_1 Depth-of-coverage:1.30939 Taxon:1592098 refseq:NC_026276.1 GTATGTATGGAAGACGTCGATTTTCTAAAGGACGCTCCACCCGTCGTGCAGGTACTTTTACTCGTGCTGGTCCTCGTCGTACTTATAAAAAAGTGGGGCGCAGCTTTGCTACCGTTCCGCGCTTCGCAACAGTCGGGTTCGCCCGCAACGTAGAAAAAAAATATTGGGACAAAAGTTACCAAGGTTTGGCGGCCGAAACTCAAGTCGGCAACAACACAGGAGATGCTCTGTCCCTTGGGTATATGTATATCTCAAACACATGGCAAGATTATAACTTTGCTAATACCAC…
Klebsiella phage 13	1	7	1.05815	3.9	96.4912	96.748	>_Klebsiella_phage_13_contig_1 Depth-of-coverage:3.9226 Taxon:2488573 refseq:NC_049844.1 CAGTGGAAATATACGCCGTGCTCGCTGCCCTGGACGGCTTTGGTTGATGAGTATGGGATCGGCATCCCGGCGAAGGTGCGAAGTTTTGTTGTTGCTGAAAATCTTGGCATGGCCATTCCTCCTGGCGTTTGCCGTGTTTGTGGTTGGGGTATAGCGCCACCGAAGCGGCGCTATTGCGATTATTTGCCCTGGCGTGCAAGGTAGCGCTCTTTGAGTTTCTGCCAGTGCCAGCGCATGACGTGTTCGTTATGGTAGTTGCTGGTTGAATATGGATTCTTCTTGCTCATCTTCATCTCCAGGTTGCTTACTT…
Streptococcus phage 20617	1	7	0.430328	8.4	84.2857	71.4286	>_Streptococcus_phage_20617_contig_1 Depth-of-coverage:3.32559 Taxon:1392231 refseq:NC_023503.1 AGAGGAACCAGATGAAACAGATTGAATTTTACGAAGTGGATGGGTGCATTGATTTTATACCTGTCAAATTAATTGAAAAACATAAACATATAACGAATACTTTAGAAGTTGAAGTGGCGGAAACAGGATATAGAACTTTTGTACCACATATGTATAGCTTTCCGAAAGTAACCGAACCGCAGAAACCAGTTATACCTCAGTTCGTAGCGG
Pseudomonas virus Pf3	1	6	8.07475	3.3	46.1039	35.7143	>_Pseudomonas_virus_Pf3_contig_1 Depth-of-coverage:4.31153 Taxon:2011082 refseq:NC_001418.1 CAGACTGGATGAACTGTCCTGATGGTTCAGTCTTTTTTATTGATGAAGCTCAACAATATTTAAGACCTAGAAAAAAAGAAGGTGATTTACCAGCATGGATTTCAGCTTTTGAAACACATCGTCATAAAGGGATGGATTTTTACGCGACCACACAAAATCCAATGCTGTTGGATGTTCATTTTAGGCGACTAGTAGGGGAGCATATTCATAATTTCCGCTTCTCAGGTGCTAAACGTGTCGCTCGTCGTTTATGGCAACGTTGCATAGATGATCCGAATGATTTTCATGCGCTTAAAGAAGCACAGAT…
Escherichia virus K1ind2	4	6	2.2004	1.6	87.4865	84.1808	>_Escherichia_virus_K1ind2_contig_1 Depth-of-coverage:2.01961 Taxon:1911009 refseq:NC_041898.1 CACGAGGCTCGTTTGTGTATACCTCATAGAACATCTCTCTTAGCCACAGAGAAGAACTAAGGTCGTGGTTACCCTCGCAGATAAGAAGTTTAACCTTTTTGTGTTT - >_Escherichia_virus_K1ind2_contig_2 Depth-of-coverage:2.01961 Taxon:1911009 refseq:NC_041898.1 TAGCCGTCTGGCACAAGGTGACTAACGTCGCGCCCGTGGCCTACACCTTTCTTAGCCAGCTTCGCTTTACGGATACGAATAACTCGGTCTGAGATGCCGT…
Klebsiella virus KP15	1	6	0.411039	2.1	99.8605	100	>_Klebsiella_virus_KP15_contig_1 Depth-of-coverage:2.67687 Taxon:1985337 refseq:NC_014036.1 TAATACCGTAACATAACCTTCATCGTCAACAGCTACGATCCAGCGCGAACTGTGAGGACTATCGAACTTCGGTTCTTCTTCGTCCATATCCGCTTTTATTTCAGCCTTACAAAAATCAATATTCATTTCAAACCCTCTTTAACACCCTCTTTCATAGCTTTCCAGGTAGAACCCGCTTCACCATTCAGGGCGGCGAATACAAATAGTAAGATAGCAAGGACAAGATTCACGCCAGCAATCACCATGATTTTGCTATACACGAAAATGTAAGGCATTGCCACCACCCACCAACTAAAAGAATTACCAG…
Klebsiella virus KpV74	1	6	1.11126	3.1	94.898	95.122	>_Klebsiella_virus_KpV74_contig_1 Depth-of-coverage:4.41504 Taxon:2733604 refseq:NC_047811.1 AAAGACAGTGCCGGTATCCCTACCATCTGCTACGGTGAGACAAAGGGCGTCAAAATGGGCCAGAGAGCCACGCTGAGAGATTGTCAGAAGCAACTGATACAATCAGCGGGGGAGCACGCAAAAGCCCTTGACGGGCTTCCTATGCAGCTCTCTGACGTGGCTCTGCTGGGTTCCCTGGACCTCACATATAACGTAGGCGTAGCTGGTTTCAACGGAAGCTCCGTGAAACGTCATCTCAAAAGCCTTGATTACGCAGCGGCCGCGAAGGCTGTACTGGACTGGCGTTATATTAGCAAGTACCAACGG…
Raoultella virus RP180	1	6	1.20845	2.8	80.9963	86.2434	>_Raoultella_virus_RP180_contig_1 Depth-of-coverage:3.43245 Taxon:2734197 refseq:NC_048181.1 GCAATCGGAGGCACATCGCTGTTTAATGTATACCATCCCAGCGTTGATGACGGGCTATTTGGCCGGGTGCTCTATATCCTGACCGCTATCGTTTGCGCCGCCGGATGTATCCATCTGTTACAGGGCAGCATGTCACCTACGTTGCCTGAGACATTAATCACATTAGTTGCGCTGCGTCAGATTCGTCAGGCGTGGCTGTCATACGGAGGTTATAAGCGTGTCTCGAAATATTTCAGATAATGGACTGCAGTTCAAGAAAGCGTGGGAAAAGTTTCGCGGAACTGCATACAAAGCAACAAAGAACGA…
Gokushovirinae GNX3R	1	6	3.86146	9.2	66.6667	65.4545	>_Gokushovirinae_GNX3R_contig_1 Depth-of-coverage:3.76004 Taxon:1701405 refseq:NC_028994.1 ATACCTGTATTTGTTGATGAGGTTTTGCCTGGCGATACTACTAGGATGTCTGTTAATTACTTTGCTCGTCTTGCAACTCCTATTAAGCCTATTGTGGATAACATTTATCTTGATTGGTTTTTCTTTTTTGTACCAAACCGCCTCGTTTGGGAACACTGGCAGAAT
Salmonella phage atrejo	1	6	0.373491	3.5	99.2958	99.2958	>_Salmonella_phage_atrejo_contig_1 Depth-of-coverage:2.22758 Taxon:2713277 refseq:NC_048872.1 TCTTCTGTACGTTGAGCATACTTTTCATCACGGTTGCCCTTATAATCAGGAAGGTGCTCTAAACGGAATACAGACTTTCCTTTATCACCGAGAACGATTGTAGTTCTAGCTGAGTAGGATTTTGCGAGAGATTGAATTGTAGAAACATAACTTGAAGCGAAGGGTTTCTTACTATTATTATGTTTGAAGCGGAAGCCTAAGTTAGTTCCATCAACAATCATTAGGTTGCGACGAGAAGCCAGCTCAGCTTCTTCCTCTTCAATAAATTTTCCCCAGGATTTACTCATTATTTAATTAAGTCCTCA…
Parvovirus NIH-CQV	1	6	9.39153	4.2	63.6872	68.4211	>_Parvovirus_NIH-CQV_contig_1 Depth-of-coverage:2.61708 Taxon:1341019 refseq:NC_022089.1 AACACTCCACCTTCAACCAGCAACCATGTCCACCACCTTTGTGCCATTCCATCACGTCGATCGCGAGTGGGACGCCCGTTTCAATGTCCCTGTGGACGAGGACGTCGACCTGTTGCTTGCCAACATCAAGGCCGAAGCCCAGGCGGGCAAATACCGTTATGTAATGGTGTCGGGCATCGAGATCGGTACCAAGCCCTTTCAACCAGACTATCTTATCCGCCACGTGCACGTCGCGTTTGTTTTCATCAATCGAGTCAGCAAGTCCTCCATCCTGAAGAACCTCCAGATCAAACAGAATTTGGGCTACTAC…
Ralstonia phage p12J	1	6	9.55325	2.2	46.7262	31.2217	>_Ralstonia_phage_p12J_contig_1 Depth-of-coverage:2.40329 Taxon:247080 refseq:NC_005131.2 GTACTTTGGTCGGTCGCGTTCTTATTGCTTTGGGCATTTCCGTTATTACCTATACCGGTATTACGGTAACTCTTGACGCTCTCAAGGCTCAGGCGATCAGTGCGTTCAGCGGCCTTCCTCCTGAAGTTTTCGGCCTGCTTGGCATTCTCAAGGTCGGTCAGTGCATCAGCATCGTCACCAGTGCAATTGCGGCAAAGCTGGTCATTGATGGCTTGACCGGCGATACCATGAAAAAGTGGATGCATAAATAATGCTGTATCTCATTACGGGCGCAAACGGCGCAGGCAAAACCCTCAATACCCTTAAGTG…
Cockroach associated cyclovirus 1	1	5	24.2001	3	43.8389	32.5088	>_Cockroach_associated_cyclovirus_1_contig_1 Depth-of-coverage:2.88911 Taxon:2050038 refseq:NC_020206.1 CCTTTGGTCTCGACTTGGTACGGGTAACGGTCGAGAACGCGGCAGAGGAGATCCAGTGGCAGCCAGCCGTAGAACTCGTCGATGACGATCGTCTCTTGTCCGATGTAGCCATCGAACCACGCCGTCTGGCCCGCAGGACGCGGCAGCCAGTAGGCATCCGGGCCGGCCAGCTCGAGTGCCTTGCGTGTCTTGCCGAGCCCCGGCGCACCCCAAATGACATTGGTGAAGACGGGCCAGTTGCGCTGTTGCCCGGTCAGCATCTGGTAGCGCGCCACGACCTGGTAGTGGCGCGCCC…
Chlamydia virus CPAR39	1	5	9.06884	3	63.5266	60.8696	>_Chlamydia_virus_CPAR39_contig_1 Depth-of-coverage:3.03855 Taxon:1986029 refseq:NC_002180.1 CGTATTCCTTCTGTCATGAATCATGATTTTTCTCGTGTTCCTTCTGCTAATATTCCTCGTAGCCAATTTGATAGATCATGTGGTTATAAGACTACGTTTGATTCTGGCTACCTAGTTCCTGTTTTTGTTGATGAAGCTCTACCCGGAGATACTTTTAATTTAAAGATGACTGCTTTTAGTCGTCTTTCTACTCCTTTACATCCTTTTATGGATAATATGTATATGGATACTTTCTTCTTTTGCGTTCCTGTACGTTTAGTTTGGGATAATTGGCAAAAGTTTAATGGTGAACAGATAGATCCGGGT…
Escherichia virus Minorna	3	5	2.06638	1.4	92.17	94	>_Escherichia_virus_Minorna_contig_1 Depth-of-coverage:3.08584 Taxon:2733598 refseq:NC_048172.1 CTCCTACTTTAATCATCCTGTTGACCTTTCTTCTTGAACAGCTTACGAATCACCAGAATGATCACTAGGAAGACCAGGGGAATGCTGGCCCCAGCTAATCCGGCGAGGATAAGACTGTAACTATCATTGTTAACTACCTGTAGGCGCTCTGCCTGGATTGTGCCTGTACTAATAGTCTGCACTTGCTTCTTGCTAGAAGTATCCAGGGTGCCTACGTTAGAATCCTGTACATCGGTTTTGTTGGTGGTGCTGGAGTCCACCTTATTATTCAGCCCGAGCATCTGCTTAGTATTCTCAGCGCCA…
Klebsiella virus IL33	1	5	0.94593	3.2	94.3734	96.2406	>_Klebsiella_virus_IL33_contig_1 Depth-of-coverage:5.95255 Taxon:2733666 refseq:NC_047782.1 GAGAAGGTGGACAACTTCAAACTGGGCTTCCTTGAGGCAGCGCTCAGCGGTGGACCAGACGAAGCCGCAGCATACTGCATCCGACACGGTCTGCGCTCAATGGTCAAAGAGGCCCATGACGACCTTTCGTTTAACGAGAAGAAACTTACGCGCTTCTCTCCGGCAATCGTGAGGGTGACCAAGTGAGCGAGTACCTTAAAGTTCTGGCGGCCCTCAAGGGCTGCCCTAAGTCCTTCCAGTCGAACTACGTGCGGAACAACGCTGCGTTAGTCGCTGAGGCTGCGAGCCGTGGTCACATTTCATGTCT…
Ralstonia virus PE226	2	4	13.2237	1.4	52.4072	42.562	>_Ralstonia_virus_PE226_contig_1 Depth-of-coverage:1.90988 Taxon:2011083 refseq:NC_015297.1 AAAAAGAAAATCGTCAGGTTTATCACCACGGCATCGAGATACTAGACCCGGTCGCGTTGCCCTGGTCTGAATTTGAAGATCCAAAAACGTGGCATACCCTGCCGCATGGCTCAATCATCGTCATCGACGAGGCTCACAAGGTTTTTCCGGTTCGGCCTCAGGGGTCTAAAGTGCCTCCCCATGTTGAGGCCATCGCAGAATTACGCCATCAAGGTCACAATCTGGTCTTGATAACCCAGCACCCGATGGAATTGGACAGCGCCATCAGGCGGCGCGTGGGTCGGCATCTTCATGCCGTCCGCCGTTT…
Escherichia virus GJ1	1	4	0.622935	3.1	93.6364	97.2727	>_Escherichia_virus_GJ1_contig_1 Depth-of-coverage:4.06553 Taxon:2733971 refseq:NC_010106.1 TCACGATGTGATATTCAATGTTGGTCAGAAGGTTGTTGATGGCGAGATTGACCGCTTAATAGTGACCATTCCACCACGACACTCCAAAACTCGGCTTATGAGTATTGCACTGCCACTGTATTCATTTTGCCACAACGAATCTAGCCACAACATTATCACCTCCTATGCAGAAGACGTTGTATTGGAATCTAGTGGATACATCCGTGCAGTAATGCTGGACCCGCTGTTCCAACGCATATTCCCGAAGGTGAGAATCGACCCTAACAAACGTTCACTTGAACGCTGGGGTACGACCAAAGCTGGAGTT…
Enterobacteria phage P4	2	4	7.65657	1.1	49.6583	42.1429	>_Enterobacteria_phage_P4_contig_1 Depth-of-coverage:1.79515 Taxon:10680 refseq:NC_001609.1 CTCGCGGTTTCATGCTTGCCCTTGGCTTCGATCCGGCGCAGCAGACGCAGCAGCTCGGGCGGCTCCAGAGCGCGCATTGGCTGGGCGCCGATGATGGGGAACGCCCACGTCTCGAAGCGGCGGCGGGTGAGTCGCAGCGTCCCGGCCGCCAGCACCTTGGTCTGGTTTTCCAGCCACTCGCGGGCGATGGCCTCGAAGGTGTCCGTACCCCGGGCGGTCTTTTCTGCCCGGCGCTGTTCAACGGGATTGATGCCGTCCGCCAGCTGGGTGCGGGCTTCATCGCGGCGGACCCGGGCAGCGGCCAGGG…
Hermit crab associated circular virus	2	4	31.34	1.4	49.5212	40.6417	>_Hermit_crab_associated_circular_virus_contig_1 Depth-of-coverage:1.55386 Taxon:1692252 refseq:NC_027789.1 AAGTATTACTCTAGCTCATAGCATCTCACTGCTCACCTCCGTCTTGCCGCCCTACTGCCTACAATGCCTCCTCGTGGCTTACCTCAGTCTACCAAGTGGTGTTTCACCCTAAACAACTACACGCCAGCTGAGTATGCCAAGTTCGCTAGTTTATTCAATCCTACGCGTTTCAAGTATATCACATTCGGAAAGGAACAAGGCCAAACGGGTACTCCCCACCTCCAAGGCTATCTCGTGCTGATCAACAAGGCTCGCCTCTCCACTCTCAGGGCGATTTGTCCAAGGTCGCAT…
Lactococcus phage M5938	1	4	1.98741	2.3	95.2489	97.2789	>_Lactococcus_phage_M5938_contig_1 Depth-of-coverage:4.52276 Taxon:1862960 refseq:NC_031075.1 TTTATACAATCCAGGTATAAATGTACTAGAGGTAAGATTAAAACTTCTATACGGCACTAAAAATGAGCTTGTAGGAACATACCAAGTTCAACCTAATCAATACTTAGATGTAAAAGAAGTATACACGCTACCTAGTACGGAAACGGTAGAAAAGTTTGGTATAGCCTTTGAAGTAGCACAAACAAGCGATTTTGTACAATTTGAAGTGTATTTGCCTAAGATTGAACAAGGTGGAGAGGTTACTCCGTTCGTTGAGGATAGAGATGAGTTTAACGGCTATCAAAAAACTAACACAAACGACGGAA…
Cronobacter phage vB_CsaM_GAP161	1	4	0.302481	1.9	99.6289	99.4444	>_Cronobacter_phage_vB_CsaM_GAP161_contig_1 Depth-of-coverage:3.10195 Taxon:1141138 refseq:NC_019398.1 CGATAACCAGTACGCTTTTGTTGTGCGTCGTGGTGGTATTGTACAGGAATCCTTCATCGTGTCAACCGAGAAGACCGATAAAGATATCTATGGTGTCAACATCTTCATGGATGACTTTTTCGCGAACGGTGGCTCTCAGTACGTTTACGGTACTTCCCTGAACTGGCCTAAAGGCTTCTCCGGTATCCTGGAGTTCGGCGGTGGTTTGTCCTCAAACGATACTGTAGGCGCTGATGAACTGATGAATGGTTGGGATATGTTCGCTGATCGCGAAGCTCTGCATGTGCCTCTGTTGA…
False black widow spider associated circular virus 1	1	4	32.4693	1.4	49.0113	43.2203	>_False_black_widow_spider_associated_circular_virus_1_contig_1 Depth-of-coverage:1.76689 Taxon:2293279 refseq:NC_040332.1 GGTAATGCTTGCATAGTCTATCTCAAGTTCCAAAAGGAGTTGAGCTCAACTGGTACTGAGCACTATCAGGGCTACCTTGAGCTCGCGCGTTCAAGGGCATTCTCCTTCCTTAAGAAGCTGATGCCCGGTGCTCACTTCGAGAAGCGCAAAGGCACTCGCCAAGCGTGTATCGACTACTGCTCCAAAGAGGAGACTCGTGTTGACGGCCCTTGGGGCTTTGGAGACATTCCTGTGAGCCAACAAGGTAAGCGCAATGATATTCATAACTTTGCTGCG…
Klebsiella phage Sweeny	1	4	0.863836	2.3	98.1567	96.6942	>_Klebsiella_phage_Sweeny_contig_1 Depth-of-coverage:4.24524 Taxon:2580408 refseq:NC_049839.1 AGCCGGAGGCGCGGTTCATGCGGAGAACGACGCGGCCATGTGCGTTCAGGACGGCGAGAATGGAATCAGTCTTCGGATGGTTCATTGTGTAGCTCCTTCGCTTGTTGGTGTGGGGATAGTATGCCACTATCCCGCCATGTTGTTTTAGCAAAACGTGCTATGCCGGAACGCAGGTCGTGTAATCCTGGCTAATGTAGATCGTGCGCTGAACGCGAGGTTCATGATCGCCGAGTTCCTGGATGGTAACATCGTTGCTTCCTACCCGGCACGGAACCGATCCGAAGATAAACTCGCCAGTCTGCTTG…
Orthopteran scindoambidensovirus 1	1	3	8.10088	1.8	56.0465	41.6667	>_Orthopteran_scindoambidensovirus_1_contig_1 Depth-of-coverage:1.52858 Taxon:2745121 refseq:NC_004290.1 GTTTTAGTTTAAGTCCGTGTTTTCCAACAAATGATCTCCAATTTCCAGTTGATTGCCAATCGCTCTCAAATTCGTCTATGGCTTGTTGATCAAATTCATGAACTCGTTCGGTAAAATCTTTTTGAGATATATAATTCTCTTGAGCGAATTTTATTAAATTTCCGTAATTAACGTCGTGTGTCTTTGCCACCTGTTCACCAGCGTCTTTAGCAGCAGATATAGGCACAGGATTAAAAGGGCCAATATATTCACTTCCAGGCAACACAGCACCTTTCTCCTTGGTTCTGTCAAATA…
Lactobacillus virus c5	1	3	1.1369	2.1	95.5801	98.4	>_Lactobacillus_virus_c5_contig_1 Depth-of-coverage:2.86988 Taxon:508419 refseq:NC_019449.1 TTGGCTTATCAGCAATGTTATGACACCAATATCGAATTTTTAAAAGGCGTTCATCTTCGGGAAGAAAAACGGCAATACGTTGATATTCCAATTAACGAAGAAATGGCGTGGAACTTAGTTAAAGACTGGAGAAACAAAAATGAGCATTAACAGCGTAGTATTAACTGGAAGATTGACAAAAGACGTAGACTTGCGGGTTACTAATTCCGGCAAGAATGTTGCAAGATTTACTCTTGCGGTTGATCGGAATTATAAGAGCGATCAGCAGGCAGATTTCTTTACTGTTTCTGTCTGGGGCAAGCAGGCC…
Klebsiella virus TAH8	1	3	0.936284	1.6	99.5662	99.2857	>_Klebsiella_virus_TAH8_contig_1 Depth-of-coverage:4.17693 Taxon:2734042 refseq:NC_048042.1 ATTATTACCCCATCGAAACAGAGGAGCAAAAACATGATTGGCAACCACAACAACGAACTGAACGCAGCAGCCCACCGTCGCGCCGTCGAGCAGAACTTCAACGCGCTTAAAGTAGCCTGCGATGAGATGAAAGCAATGCTTGAACTGCCGTCATGGGATCCCCAACTCGAAGACTACTATGACGGCCTCCGCGTCAAGCGTGACGATATCATCAACCGCCTGCGCCTGGCTGGAATGTTCCTGTAAGGAGAACGCAATGATTCACGAAGTTAAATCCGGCGAGCAAGTAGTGGCCACCATCACGCAG…
Enterobacteria phage RB27	1	3	0.229448	2	100	99.2126	>_Enterobacteria_phage_RB27_contig_1 Depth-of-coverage:4.09217 Taxon:69609 refseq:NC_025448.1 TTCTGAGTTTAAATGGAACCTTACGAGCTTTATTCATATAAGATAGCCAACGTGCTTCGTAGTCATCCATCCAATCATGACCAACGTAACTATCAAATGAAATTGATAATGCCTGGCGCATGATGTCAGGAATAGCACCAACATCCGGCATTTTCTTATTTCGTTTTTCCGGAGGAAGCTCAGCATTAGTTTGAATTTCGATTATTTTAGACGTAGCATTAAACATCGCCCTTTGCTGAACATATTTTTCTGTTTCTTTTACTAACCAGCTGTGGTCTTCCGGAGAATCAGCCAGTTTTGAAATA…
Gordonia phage GMA5	2	3	3.23995	1.4	63.2143	55.615	>_Gordonia_phage_GMA5_contig_1 Depth-of-coverage:1.8004 Taxon:1647472 refseq:NC_030907.1 CTGTGGGCCGTGCGCCGGTACGCCGACACCGGCAAGGTCGCCGCCGCCGAGCGCGTGCCGCGCCATTCGTGGACGTTCGGCAACGGCGGGGAAATCCTGATCGACGGCACGCCCGCTAACGCCCCCGACCTGCTACTGATCCCCGGCCTGGACGAGGGTCTGCTGACCTCCGGCGACCGGGCTATCCGGCACGCCGACCGACTCATTGCCGCCGCCGAGACCGCCGCCGAAAATCCGTCCCCGACCCTGGAACTACACCAGACGTCGACCGCCCCGATGACCGATGAGGAAATCGACAAGATGACCGCCC…
Chimpanzee faeces associated microphage 3	1	3	6.65869	2.3	60.9756	59.0909	>_Chimpanzee_faeces_associated_microphage_3_contig_1 Depth-of-coverage:1.93841 Taxon:1676183 refseq:NC_030458.1 GCAAATCTCGGCGAACAAGCTGTCCTGACCAAAGAAATCTATGTTCAAGGCTCTGCCGATGATGACATTGTCCTCGGCTATCAAGAGCGCTGGTCTGAGTACCGCTATGGTAAACAAATGATTACCGGAAAAATGCGTTCTAATGATGCCCAATCTCTTGACATTTGGCATCTCTCCGAAGAATTTTCTTCTCGTCCTACTCTCGAAACACTTCTCCCTTGCAATACTCCAATCGATCGCGTTCTCGCTGTCGCCAATGAGCCGGATATCCGTCTCGATGTCCACAT…
Lake Sarah-associated circular molecule 2	1	3	30.4156	2.2	49.7143	40.1709	>_Lake_Sarah-associated_circular_molecule_2_contig_1 Depth-of-coverage:1.90465 Taxon:1685727 refseq:NC_029603.1 GGCTACTAAAATAACAAAAGACCTGGCGTATTGGAAGCCTGCTGATAATGCCTGGTGGGACGGATATCAAGGCGAAGCTGATGTCGTTCTCGATGACGTGGATAAATTTATGGTGAAGATGGCGTACCACATGAAGATTTGGGCGCACCAGAAGCCATTCATTGCTGAAACCAAGGGGGGTTCCATGAACATCCGACCAACACGGATCATAGTGACTAGCCAGTACACTATCGATGAGATCTGGGAAGATGACAAAACCCGTGATGCACCTTTATCTTCTTCAGCGT…
Parabacteroides phage YZ-2015b	3	3	10.138	1.5	82.0866	81.9048	>_Parabacteroides_phage_YZ-2015b_contig_1 Depth-of-coverage:1.98956 Taxon:1655645 refseq:NC_029014.1 ATGGCAAGTATTTTTAATTCGATAAAATTGAAGAGACCTAAACGTAACGTGTTTAATCTCTCGTATGAAAATAAGCTCACTATGAATATGGGTGAACTAGTTCCTATCATGTGTATGCCGATTGTTCCCGGTGATAAGTTTCGTGTTAATACAGAGGCTCTTGTTCGTCTTGCTCCTCTTGTTGCACCTATGATGCATCGTGTCAATGTGTATACGCATTATTTCTTTGTTCCTAATCGTCTTGTTTGGAATGAATGGGAAAATTTT - >_Parabacteroides_phage_YZ-2…
Cladosporium fulvum T-1 virus	1	2	4.71877	1.4	49.4318	41.0256	>_Cladosporium_fulvum_T-1_virus_contig_1 Depth-of-coverage:3.27713 Taxon:2052899 refseq:NC_043491.1 GGGAGCATCGGTTGTATGCTAAATTCAAGAAGTGCGAATTCTGGTTACCTCAAGTAGCTTTCTTGGGGCATATCGTCGGTAGAAATGGTATCCAGGTGGATCCAAGTAAAATTGAAGCTGTTCGAGATTGGCCAAGGCCAAGGAATGTGGCAGAGGTTCGGAGTTTCTTGGGGTTGGCAAGTTACTACCGTCGATTTGTTGAGGGGTTCTCAAAGTTGGCGACTCCACTAACTGAGTTGACATAGAAATCTCTCAAGTTTGTGTGGTCGGTTAGGTGTGAGAACAGTTTCCAAGAATTG…
Human mastadenovirus F	1	2	1.26556	1.2	86.8421	84.4086	>_Human_mastadenovirus_F_contig_1 Depth-of-coverage:1.85193 Taxon:130309 refseq:NC_001454.1 AACCCTGCTGCGGAGGAAGAGGGTCTTAGGTTGCTCGCCGGCGCAGCCTCCGCACGGTCTGGATCCAGTGCGGGAGGAGGAGGAGGAGGAGGAGGAGGAGAACCTGAGGGCCGGTCTGGATCCTCAAACGGAATTGTAACTGAACCTGACCCCGAAGAGGGTACTAGCAGTGGGCAAAGGGGGGAGAAAAGGAAGTTAGAAAATGACGGGGCGGATTTTCTAAAGGAGTTAACCTTGAGTTTAATGTCTCGTTGTTATCCTGAGTCTGTCTGGTGGGCTGATTTGGAAGATGAGTTTAAAAATGGAA…
Pseudomonas virus Pf1	1	2	4.81698	1.4	49.5798	43.6975	>_Pseudomonas_virus_Pf1_contig_1 Depth-of-coverage:1.86618 Taxon:2011081 refseq:NC_001331.1 CTAGTCCTTACGACACCCAGCTATAAAAAAGTTCGTGATGATGTCAAAGGTGCTGCTGAAGGTGCCTACAAGCATAAAAACCTTGCGTTGATCGGTATCAAGGGCCGTTACATCGAGGGCTTCCATATGGCTGACGATGACGGTGGTGCAGCAAGTCAATTTTTGTCTGTCAATCAAAAGAAGGTGCCGCCCTATGTCTTCAAGCTCTACGACTCAACCGCAACCGGGCAAATTAGCGATACCAAAAGTGGCCTATCTCTATTCAAAAATCCTCGGGTGGCTATCCTTCTCGCTGTCCTATTGCTGG…
Cockroach associated cyclovirus 1	1	2	24.6655	1.2	46.0241	35.6846	>_Cockroach_associated_cyclovirus_1_contig_1 Depth-of-coverage:1.1935 Taxon:2050038 refseq:NC_020206.1 GATGATGACCTCGAGTCTTCTCCACAACGGCGATTGCTCCCAGGCATAGAGAAGCGAAGGGTTCTTGCGCACCGTGTCTTCCCAAGAGCAAGTACCGCTGTTCTCACTCTTGATGATGTTGTTGTCAGACGCGGGCTTGCCATCACCTCCAACGATGTCCTTGTTGTGCGACATCTTGTACCACAGTCTGGGGTCGCAGTTGGAGGTGATGATGATGAGGTCGGGTGAAAAGTTGTAGGTACCACCCTTGACCTCGACGTTGAAGGGGTAGCTGTCGATGATGCGCAGAAGGGTGT…
Hemipteran scindoambidensovirus 1	1	2	7.36059	1.3	57.5064	51.9084	>_Hemipteran_scindoambidensovirus_1_contig_1 Depth-of-coverage:1.45294 Taxon:2745119 refseq:NC_004289.1 AAATCCGGCACTTTCGAAAAGTCCACAGGATCTTAACTTTTGGATTGGCATATAAACCAATTGCTGTATCCCGTACGGGACCACCAGCATACAGTGATGTCTTTATGGTGACTTCACTAGCACACATTCCGTGGGAATACCCGTTCATGTATTTGAATCCCTCGGAATTTAATTTATTGCCCGCTGGTTCTCGTTGTGTCAAAGTACGTTGTCAAATTAAAGCCGAAAATGTTCGTATTGCTTTCCCTACAAATTCAACGGATACCAATCTGGCTACACTGAATCAGAATAAGTT…
Decapod penstyldensovirus 1	1	2	9.43975	1.4	64.7541	46.7532	>_Decapod_penstyldensovirus_1_contig_1 Depth-of-coverage:1.64882 Taxon:1513224 refseq:NC_002190.2 ATCCGAGAAAGACCAAAACCAAAGGAGGGAGGAAGAGCCCCAAGCTTCACTACGGCGGATCATGGTGACCACTGGCACATCACGTTCTTCGCAGTCAGAAACAACGTCTCCAGGAAACGAAGATCTATCTGCACATACCTGGGACTTGGGGATAACGCCAGCCTCGAAGCAACAGCAAGCACAATACTTATCAAAGCTGTCAAAAACTGGATTCTGTATCTTATCAGATACGGTCTCGACCGACTTCACTATTTCGGTACTATTAATTCCACATTCAGAACCATCATCAACTACTTCAGAG…
Adeno-associated virus - 2	1	2	7.43749	1.4	100	99.3534	>_Adeno-associated_virus_-_2_contig_1 Depth-of-coverage:1.40764 Taxon:10804 refseq:NC_001401.2 AGGGCGCCGACGGAGTGGGTAATTCCTCGGGAAATTGGCATTGCGATTCCACATGGATGGGCGACAGAGTCATCACCACCAGCACCCGAACCTGGGCCCTGCCCACCTACAACAACCACCTCTACAAACAAATTTCCAGCCAATCAGGAGCCTCGAACGACAATCACTACTTTGGCTACAGCACCCCTTGGGGGTATTTTGACTTCAACAGATTCCACTGCCACTTTTCACCACGTGACTGGCAAAGACTCATCAACAACAACTGGGGATTCCGACCCAAGAGACTCAACTTCAAGCTCTTTAA…
Dipteran protoambidensovirus 1	1	2	3.85484	2.3	66.6667	62.1622	>_Dipteran_protoambidensovirus_1_contig_1 Depth-of-coverage:1.48334 Taxon:2746931 refseq:NC_012685.1 ATATGCTGTTGGATCATGTTCTTTAGTATGCATGGTTGCTATTACTTCCCAATATGCACGTACATCTGTCCATGCACCATCTTCTAGTGATGACGTTAACGTTGCTGATGTAGTTAATGCTGGTACGGGTTGTACTCCAATATGAATAGATGGTTGAATATGTGGATCTGTTTGTCCCCATGAACCTGTTCTTGTCCATTGACTTTTTTCTATAGGTGTATA
Primate bocaparvovirus 2	1	2	7.68025	1.3	83.6735	92.3077	>_Primate_bocaparvovirus_2_contig_1 Depth-of-coverage:1.69522 Taxon:1511872 refseq:NC_012729.2 TTGGCAAACAAAACACTGTTTGCTTTTATGGACCAGCTTCTACTGGTAAAACAAACATGGCAAAGGCCATAGTCCAAGGCATTAGACTATATGGCTGTGTTAATCATTTAAACAAAGGGTTTGTCTTTAATGATTGCAGACAACGCCTAGTTGTTTGGTGGGAGGAGTGCTTAATGCACCAGGATTGGGTGGAACCAGCAAAATGTATCTTGGGTGGAACTGAGTGTAGAATTGACGTCAAACACAGAGATAGTGTATTATTGACACAAACTCCAGTAATTATTTCCACTAACCACGATATCTA…
Propionibacterium virus P101A	1	2	1.47089	1.2	97.7011	97.9167	>_Propionibacterium_virus_P101A_contig_1 Depth-of-coverage:1.99342 Taxon:1982267 refseq:NC_018841.1 GTTTTTTGGGGGTTATGATGGCTGAAACACGTAAAGCGTCTAATGTTCGTTCAGCGGTTACTGGCGACGTTTATATTGGTAAAGCTCATGCCGGTGATACTATTAAGGGTGTGGAGCCGGTTCCTTCCGGGCTTACAGCTTTGGGATATCTGTCTGATGACGGGTTTAAGATTAAGCCTGAGCGTAAAACGGATGATTTGAAGGCTTGGCAGAATGCGGATGTTGTTCGCACTGTGGCTACGGAGTCGTCTATCGAGATTTCTTTCCAGCTGATTGAGTCTAAGAAGGAGGTTATCGAG…
[truncated: 11 more rows]

## Sheet: Spiked sewage DNA
Assignment	# Contigs	# Reads	Coverage (%)	Depth <br/>of Coverage	NT Identity (%)	AA Identity (%)	Contigs
[truncated: 453 more rows]

[truncated: 1 more sheets: Spiked sewage RNA]
