# Supplementary material for: Comparison of Three Viral Nucleic Acid Preamplification Pipelines for Sewage Viral Metagenomics
Source: Food Environ Virol. 2024 Apr 22;16(3):1–22. doi: 10.1007/s12560-024-09594-3 (PMC11422458; doi:10.1007/s12560-024-09594-3)
Supplement: Supplementary file 10 — Supplementary file10 (XLSX 3732 KB) [file 12560_2024_9594_MOESM10_ESM.xlsx]

## Sheet: Native sewage sample 1 Total
Assignment	# Contigs	# Reads	Coverage (%)	Depth <br/>of Coverage	NT Identity (%)	AA Identity (%)	Contigs
Parvovirus NIH-CQV	1	22127	99.8677	1460.3	99.6024	99.7027	>_Parvovirus_NIH-CQV_contig_1 Depth-of-coverage:1456.65 Taxon:1341019 refseq:NC_022089.1 TCCCCTACTTCTCTTTCTATTCCTTTTAGTCATGGCGGCGGCAAAAACCGGTATATGAAGTGAGCTCAGTCTGAGCACTGAGCTCACTTCATTACCGGTTTTTGCCGCCGCCATGACTAAAAGGAATAGAAAGAGAAGTAGGGGAATATACTCCGTATTTTATTTTGATTACTGAAACATATCGGCTACCATATCATCAACAATCTCATCCAACTCCCAATCTTCAAACACGATCAAGTCTTCCACTGGGATATCATTCTCATCCGCAACTCTCTGGAAACAATCCAACAATCCTTGGCGCTCCACGAAA…
Klebsiella virus NJS1	9	342	15.6881	11	99.5733	99.5246	>_Klebsiella_virus_NJS1_contig_1 Depth-of-coverage:1.65068 Taxon:2734040 refseq:NC_048024.1 GGGTTGTCGATTATGAGTTTTAAGGCGAGCGATGTAAAACCTGGCGCGGTCTACGGATCTCGCCTCAATAACCGCCTTTGGCGCTGGGATGGCGAAACTATGTGGACTAAAGGCGAGGGCGATGTTATTTGGCATGAATGCGGCTGGCCTCACCCCACAATGAGCCGCCTTGATATCGCTTATTATCTTTCGGTTGGCGATATGCACGAGGTGGAAAGATAGCACTTTTTGCTAAAACGCCGATGGCGAGATCCGGTATTATTTACCCATCGACAACTAATTGAGGTGATGA - >_Klebsiella…
Meles meles circovirus-like virus	1	144	66.817	24.4	66.1685	63.4286	>_Meles_meles_circovirus-like_virus_contig_1 Depth-of-coverage:19.4515 Taxon:1128073 refseq:NC_040362.1 AGACATCGGAGTGACGTACGCTGTATTTCAGCTCGAGGAAGGAAAAAATGGCACGCCCCACTACCAGGGCTACGTGGCATTCAAAAAAAAAAGCGACTCACCGCCATCGCGCATCTACTTCGTGGCGCCGGGCACTGGGAAATTTCCCTGGGCTCGCCAACCCAAAATAGGGAATATTGTACAAAGGACGATGGTCGCATCGGAGATTTCACGGAAATTGGCACTCTACCCGGGGGCCAAGGCGCGCGCTCTGACCTTGTGGGACTTCACTCTGCCCTGAAGGCCGGACTCACTC…
Meles meles circovirus-like virus	2	80	63.706	14.2	63.7527	58.9641	>_Meles_meles_circovirus-like_virus_contig_1 Depth-of-coverage:15.5196 Taxon:1128073 refseq:NC_040362.1 TTTCACTCTCAATAACCCTACTATCGATGAGGATAATATTTTAGACGAGCTAGATACACTCACGTTCGAGTACGCCGTCTTTCAGTTGGAAGAAGGCGAGAACGGCACTCCCCACTTCCAAGGCTACGTCATTTGGAAGTCTAAACAACGCCTGACCGCGGTACGCAACCTTATGGGCGGACGCTGTCACTGGGAAATCGCTAGAGGTACACCGGAACAAAATAGGATCTACTGCACAAAAGATGAAGGAAGAATTGGCGATTTCTGCGAATCTGGACTTTTCCCCGAAAACTCT…
Phytophthora parasitica virus	1	54	34.3192	10.2	59.9092	56.2648	>_Phytophthora_parasitica_virus_contig_1 Depth-of-coverage:45.117 Taxon:1608451 refseq:NC_027197.1 ATCAACACTCCACCTCCAACCAGCAACCATGTCCAGCACCTTTGTACCATTCCATCACGTGGACCGACAGTGGGACGCCCGATTCAACGTGCAAACAGACGAAGACCTTGATCAGCTCGTTGATGCCATCCAGGGCGACTACGAGGGAGGAAAACTCAAATATGTTCTGGTGGGAGGACCAGAAGTCGGAACCAGAAGTTATCAAGACGACTACCAAATCCGACACGTCCACGTCGCCGCAATCTTCCACAACAGGGCAAGCAAGTGAACCATCCTCAAGAATTGGAAAATCAAACAAGG…
Uncultured phage WW-nAnB strain 2	1	13	20.2088	3.2	87.037	86.7435	>_Uncultured_phage_WW-nAnB_strain_2_contig_1 Depth-of-coverage:3.46347 Taxon:1449896 refseq:NC_026612.1 TGGAATTCTTCTTCTTCCGTTGATTCTGATGTTGCCGCTGGCGCTTCTGGTCTTCTTGGCGCTCTTTTCCAGAATTTAGGCACGTTTCTCTTCTCTGTTTCTCTCCTTTGCTTTGGCGCTGTTGTTCTTAGAATGTTCATTAAAAAGGCGGTGGACGGATGACTTTTCTTGATTTCTTCAAATCAGTTTTTAACCTTTTCGGTTCTGGTGGTGCTCTCGTCATTGCCGTTGTCGTTTTCCTTGTCGGCCTTGGTATTTATAAGTTTGTAAAGGATTGGTTACCATGGTAGATTTT…
Sewage-associated circular DNA molecule-1	2	6	73.3195	2.1	97.454	95.4802	>_Sewage-associated_circular_DNA_molecule-1_contig_1 Depth-of-coverage:1.85572 Taxon:1592211 refseq:NC_026170.1 TACGGTGACGTTGTTGGCATGGGTATTCCCGGATTTTATCGTCCTCAATTGGGTACAGAACCCTTTGACGACGACGTCGTTGAAGTCTCTCGTGAAGTTGTCCAACGCCGTATGGCTGGTGCTGGTATTGGTGTTGTCCGTCGTGCTCGTGCTCAATTGGGTGACATTGACACCGACTCCGATGATGATGATGGATTGGTCCCCGTTAAAAGACCCGTTAGAAGACCTACAACCCCAAAGAAGTCCGTCAAGCGTAAGGCTCGTTTCCATGCGGACGAACTCACCGA…
Uncultured phage WW-nAnB strain 3	2	4	16.8714	1.1	88.6234	94.8936	>_Uncultured_phage_WW-nAnB_strain_3_contig_1 Depth-of-coverage:1.47038 Taxon:1449897 refseq:NC_026613.1 ATAGTGATGACCTTGCTCAAAAGTTCTCCGTTTCTATCCATACCGAAGACCAAAAGATGTCCTATGTTGCGAATGTCTTCGGTCATCGGATTATTGATATCCTGCTTTATCGTCCTGAGCTGCTTTTCCTCGCTTGTTGCAAGTGGGAGCAGTTCTACAATGAACGTCTTCCGTTCTCCCCTCTTGCGCTGACGCAGGAAGTCGCGCAGTTCTCGGAATCTTCCCGCATTGCCGTTGAGGAATTCTGCGAGGTAGCTGACGACCCCTCTCCCTTTAGTGAAGACGGGTTTGAAGA…
Assignment	# Contigs	# Reads	Coverage (%)	Depth <br/>of Coverage	NT Identity (%)	AA Identity (%)	Contigs
Erwinia phage PEp14	170	33023	195853	6916	642779	655856	>_Erwinia_phage_PEp14_contig_1 Depth-of-coverage:1.75454 Taxon:1131315 refseq:NC_016767.1 GACGACGACTCTGTACGTGTTGTGCCGTTCAAGCCGAACCGCGCACAGAAGAAGCTGATCAAGAAGCTGCATAAGCGAAACATCATTCTCAAAGCCCGTCAGATGGGTTTTACGACATTCATTGCAATTCTATTTCTCGACAGTGCTCTATTCGCAAGGAAGAACAGTCCTGTCACGGCGGCTATCGTGGCCCATACGGAGAAGGATGCGAAAGAGATCTTCGACGACAAGATCATGTTCGCCTATAACAATCTGCCGCTTGCTCTACGCGCCGTGATGCCTACAGGCCGTAATCGTGCTGACTCTGTT…
Acinetobacter virus AbP2	220	30065	220087	7491	65676	625076	>_Acinetobacter_virus_AbP2_contig_1 Depth-of-coverage:1.80524 Taxon:2560264 refseq:NC_041998.1 GGCTAATGTAATCGCGTGTGTAATCATTAGACGCAAGAATACAGCCCTGATCATAACCGCCAATTTTCGCAGCATAAGCAGGGTCGAACTGAATGCGTAGCCCTTTCTGACGATGAACCATATCAGAACTGATGGCATAAAGCGCACCGTTCATGTCTTGACCATTTGGAGCGACACCACCCGCTTCTTGTGGCGTCATTGTGATAAGCGGGAAGCCATCATTGAGCGTGGCATCTTGCACACCCTGAGATGGTTGCCGTTGCTCTTGTATTGTGTTTTTATTTGTGGCATTCCAAGCAAATGC…
Acinetobacter virus AB1	240	10817	185124	3216	636418	606486	>_Acinetobacter_virus_AB1_contig_1 Depth-of-coverage:151.405 Taxon:1915208 refseq:NC_042028.1 CCACAAGCGAATGCAGCGTGTTCAATATCGCCATAAATAGGCGTTACGTCAGCAACATCATTTTCTTTAAGCCATGCTGCAAAGTTTGCTGTGCTGTTTGCGATAATTGCAGTAGGTTCTTTGCCATATTGGAATAGCCAAAAACGGTGATTCTGTTTTGTTACCCAAGTTGCGATTTTTTTAAACCAATCAACATCGAATCCAATGCCTGTAATTGGTGCAAAGTTCAATGTGTAATCTGTTACACGCTCTAAAGCCGAATCAGCAGTATCAGCAACCGTATTGTTATTTACAGTAGCACCACC…
Sinorhizobium phage ort11	170	9388	153644	2011	619084	596999	>_Sinorhizobium_phage_ort11_contig_1 Depth-of-coverage:7.53242 Taxon:2599764 refseq:NC_049469.1 CAAATCGACATGGAGAAGCTGTTCCACAAGAACCAGCTTCATCCCCGCATCAAGAGTGAGTTCCAGAACGCTGATCTGCCCTTCAGGGACGTGATGGTCAAGAACGGCCTCGATCCCGCTTTCGGGTTCGACTTGCTGGTCCAGATGGTGCTGCACAAGCGTGCTGGTGTCCCTGTGCTGGTGGGTATCCTCCGCAAGCACTTCAAGGGTGATTGTCAAGCCACCGCTGATGCACTGCTCTTGGCTGCACAGATCGACCTCGTGGATTGGAATCCCACGACCAAGCAGTTCATCGTCAAGTAC…
Sodalis phage phiSG1	30	8937	3284	12878	619792	620629	>_Sodalis_phage_phiSG1_contig_1 Depth-of-coverage:556.603 Taxon:373126 refseq:NC_007902.1 TTCGCAAGTCTGCCTGATCGCGGCAAACAGGATTGGCAAGACTTGGACTGGCACGTATATGGACGCCATCCATGCGATGGGTGATTACCCTGATGATTGGCAGGGCCATCGCTTTGAGCATGCGCCGCTGATCTGGTGCCTTGGCTACTCTGGTGAAAAGACCCGCGATCTGTTGCAAGCGCCTATCGTCGGGCGCAAGAACGGGGATCAGTTCATCGGTGGCCTAGTGCCGGCTGAGCGAATCGTAGGCTATGAATCTATGACCGGCACGCCTAATGGCCTTCGCACGGTACTTATCCAGCACTCCAG…
Achromobacter virus JWAlpha	90	8102	620221	4477	637816	608754	>_Achromobacter_virus_JWAlpha_contig_1 Depth-of-coverage:12.3322 Taxon:2169963 refseq:NC_023556.1 TGATCGTTAACGGACAGATGCTACTCAAGGCAGCACCCATCAAAAACATGCTGGTAGGTAAGCAGCGCCAGCATGGTGTGACCTATGGCCTCGGTGAGGCTGGATACGACATTCGTATCAAGCAATCAATCAAGTTTTTTGCTGGAGGTACTGGCGGTAGTCGTGTTGAGCACGATAAAACTGGCATAGCTGTACATACACCTTTTAGCGGACGCCTTGTAATTGCTTCGGCAATCGAAGAATTCCAGATGCCTGGTTTTTTGGTGGGCGTTGTCCATGACAAATCCACCTGGGCACGACG…
Enterococcus phage phiFL4A	80	7959	143438	366	598707	575082	>_Enterococcus_phage_phiFL4A_contig_1 Depth-of-coverage:3.40258 Taxon:673839 refseq:NC_013644.1 AAATCTGTGACCTGAAGTACGGCAAGGGCGTTCCGGTCGATGCACATCATAACCCGCAACTCATGCTGTACGCGCTAGGGACTTATGCGGAACTGGCGGATCTGTACGAGTTTGAAACCGTCACGATGAACATCCTGCAGCCGCGCCTGGACAATTACTCAAGCTATACCATCTCAGTAGAAGAATTACTTTACTGGGCAGACAACTTCGTTCGGCCTAGAGCCTTACAAGCGTTCGCCGGAGAAGGCGAGTGGAACATCACAGACGACGTGGTCCGCTTCAGTGCTGTCAAAGGCAATCTGA…
Pseudomonas phage Littlefix	160	5988	116283	1724	626503	592515	>_Pseudomonas_phage_Littlefix_contig_1 Depth-of-coverage:4.21675 Taxon:2079289 refseq:NC_048697.1 GGTATGTGGTTTTGATCCTTCTCTTCGCCATTGGGGTGTCTCCAAGGGATACTACGACACAGAAACCAAGAAGCTGTATGTCTATCAGGTGGATGTAATCCAGCCTGTCTTGCCTACAGGTAAACAGGTTAGACAAAACTCCTTGGATCTGGAATCTGCCAAGCAACTCAGCAGAGCCACAATGGATGCTACCAAAGGTGCTCAGGCGATCTTTGTCGAAGTTCCGGTAGGTAGTCAGAGTGCGCGTGCTATGGCCTCGTATGGGATATGTGTAGGAGTCCTGGGGGCATTACGTGCCACA…
Gordonia virus Lucky10	30	5280	672887	4541	643178	597725	>_Gordonia_virus_Lucky10_contig_1 Depth-of-coverage:610.856 Taxon:2734247 refseq:NC_031267.1 GCCAGTATGCCGCGGACACGACCGTTATTTCGATTCCTCGCCAGGTCGGCAAGACGTACTTGATTGGCTGCATCATTTTCGCGTTGTGCCTGATGAAGCCTGGCTTGAAGGTGATTTGGACGGCGCAGGTGAAGGACACGGCGTTGGAGACGTTCGACAAGTTCTACACGATGTCGCAGGGCCGCGTCCGTCCGCACATTGCTGCGACGCCGCAAGGCAAGGGTGATGAGGCGATCGTATTCACGAACGGCTCGAAGATCGAGTTCGGTGCTCGTGAGTCTGGCTTTGGTCGTGGACGTACTGACG…
Stenotrophomonas virus DLP5	200	5038	105819	1232	642871	598175	>_Stenotrophomonas_virus_DLP5_contig_1 Depth-of-coverage:2.25478 Taxon:2560782 refseq:NC_042082.1 GGTAGAGCGTTTCGGGTCAGAGACAATAAACGATTCTATGTATCGTAGCTATGATAAAGACTGTGAAGAGCATGTACGTTTAGCCTTTCGTATACCTCCAATCTTTGTAGGTAAAGCATCCGATTACAACTATGCAACCGCAGTAGTGGCATATCAGGTAGCCGAAGCCCAAGTATTTAAACCAGAACGTGATGAGTTCGATGACGTGATCAACAAGACGCTGATCAAGGCTCTGGGAGTGAAAACCTGGAAGCTGTCGTCCAAGCCTATCACCCTGAAGACGGTTGAAGACAAGTTCAAG…
Enterobacteria phage Sf101	60	4969	474162	6746	619956	556465	>_Enterobacteria_phage_Sf101_contig_1 Depth-of-coverage:3.32038 Taxon:1524881 refseq:NC_027398.1 TTGACGAGAAGACCGGAGCGCCAATCACGAAGAACGACCTGTCGAGCGGCAAGTACGATGTTGCCGTAGACGTTGGCCCATCCTTCACCACGCGCCGCGACGCAACCGTTGGCACTAACATCACCGCACTGATCCAGGCCACGCCTGATCCTCAACAGCAAGCGCTGCTGGCCGGCATGGCAATCATGAACATGGACGGCGAAGGCCTGGACGATCTGCGCAAGTACCAGCGCAAGCAGTTGGTGCGCCAAGGCGTCATCACGCCGAACGAAGAAGAGAAAGCGCAGTTGCAGGAAGAGGCT…
Brochothrix phage NF5	20	4278	648121	4418	694318	715711	>_Brochothrix_phage_NF5_contig_1 Depth-of-coverage:533.411 Taxon:764561 refseq:NC_015252.1 GAGGTGATAGAAAGTGGGTAAACTAAGTCTTAAACAACAAATATTTGCTGATGAGTATATCATCACTGGAAATGCTTATCAGTCAGCAATCAAGGCGGGTTATAGCAAGAAATACGCTAAGGCTCAATCACATAAATTGTTGGAAAATGTTGGAATTAAATCATATATAACAAAAAGATTAGCTGAATTAAAAAAAGAGCGAACTCTGACGATGGAAGAGGCGATTGAGTTAACTAGTTCTATTGCAAGAGGTGAGCCTCAGCACTTTGAGAAAGTAGTACGTGATGCTGAAACAAATGAAATACTAG…
Acinetobacter virus WCHABP1	190	4178	129598	1749	658651	656672	>_Acinetobacter_virus_WCHABP1_contig_1 Depth-of-coverage:6.75971 Taxon:2560272 refseq:NC_041966.1 TTAAATTGTTTGCTACTCGATTCATCCAGCCTTTGCCGAATGTTTCAAATGTACTTAGCGAAGTGTAGAACGCAATACGAAAAGAGTAAAACCTAAATAACACTTCATTCACATCTTGTAACCTTGAAGCGTTCAAAGTTTGATTCCCAATTAAGCCATCCGGAGTAACACCTAAAGCCTGCTGTAGCGTTTTAATACCACGGCTTACGCCACTATTCACCGATACATCAAAGACATGAAATCGCAATCCATTGGGCAACTGATCG - >_Acinetobacter_virus_WCHABP1_co…
Lactococcus phage Tuc2009	50	4134	856651	3125	726169	760223	>_Lactococcus_phage_Tuc2009_contig_1 Depth-of-coverage:2.96407 Taxon:35241 refseq:NC_002703.1 TTAGTTACTTGTCATGGGCATTTGCTTGGGCGGAAGTTAAAAAGAGATTCCCGAACACACACTACGAGATTTTGAAGTTCGAGAACAATCAACCTTACGTGTTCGATGAAAAAACCGGATACATGGTATTTACAAAAGTCACGATTGACGGTATCACGCATGAAATGTGGCTTCCAGTTATGGATGGCGCAAACAAGGCCATGAAGAATGAGCCGTACACCTACATGACGAAATATAACGGCGAAAAAACATGCGATACTGCTACCATGTTCGATGTAAACAAAACCATCATGCGTTGCTTGGTT…
Acinetobacter phage Presley	290	3748	199506	601	591588	498151	>_Acinetobacter_phage_Presley_contig_1 Depth-of-coverage:2.20271 Taxon:1406780 refseq:NC_023581.1 GATAAAGAGCTATTTGAAGCTCGTATCGCATGGGTTAAAACAAACCATCTAATACTGGAATCATTCACTGATGTTGCAGAAGATAAACCACTATACATTAAAGCTGTTCAAGCTTTGCGTGATGTTATTGCAGGCAAGCCTATTGGTCATCTTGTGGCTCTTGATGCTACATGTTCAGGCATTCAGATTATGTCAGCCATTACAGGATGCATCCGAGGAGCAG - >_Acinetobacter_phage_Presley_contig_2 Depth-of-coverage:35.4439 Taxon:1406…
Psychrobacter phage Psymv2	90	3642	169573	151	628101	619381	>_Psychrobacter_phage_Psymv2_contig_1 Depth-of-coverage:2.63006 Taxon:1071177 refseq:NC_023734.1 TTGGCAATCAAAGCAACGCTTAACGCCACCAATGGCCCGTCGCTTACTTGGTATTTCTTCGCCACATTCTTGGCATTCGATTAATGATGCAATGTCAAACGTTGGCAGTACGCGCAGGCGAGCTTGCATTTCAGCGTCGATGCGTTCGCTTGCTAGGTCGATATCATCAGCCATTAGTCATTCACCTTTTTAAAATCAATCAC - >_Psychrobacter_phage_Psymv2_contig_2 Depth-of-coverage:5.04994 Taxon:1071177 refseq:NC_023734.1…
Escherichia virus GJ1	60	3613	105956	160	61611	60129	>_Escherichia_virus_GJ1_contig_1 Depth-of-coverage:100.192 Taxon:2733971 refseq:NC_010106.1 CGCAACATTCTGATGGCTAGCTTCGAAACTTTTAGTAAGTGGGCTTTTGAATTGCAGATGGGATTCAAATTCCAGATGCAAGATTTCCACAGTATCATTTTCGATGTATGCCAAGATATTGTCGATGGTAAACGTGATCGAGTAATTGTTACAATTCCACCACGACACTCCAAGACACAGATTCTAAGTATCTTTCTTCCACTATACAGCTTCTGTCACAACGCTGGTTCACACAACATTATCACTTCTTATGCTGATGACGTTGTAGCTGAAAGTAGTGGTTACATTCGCACCATTATGCTCAATG…
Curvibacter virus P26059B	230	3607	491244	444	669005	667222	>_Curvibacter_virus_P26059B_contig_1 Depth-of-coverage:1.66456 Taxon:2733926 refseq:NC_048055.1 TAGGCGATACCGTTGGTAACAGCGGCAGCAGTGAAGCTGGCAACCAAGTTACCAGACGCGTCCTGCAAGCGCTTGCTAGCAGTAGCCGACTGGGTGTAAGCCACGCTGACAGCGCCAGCAACGAAGTCAGACGTGAAGTCAAGATACACGAAGGGGCCGTCAA - >_Curvibacter_virus_P26059B_contig_2 Depth-of-coverage:1.39916 Taxon:2733926 refseq:NC_048055.1 TTGGCGCTACGGCCTCTACGAAGGAGGCAATAGCCGCACCA…
Acinetobacter phage phiAC-1	110	3495	12183	165	642275	599303	>_Acinetobacter_phage_phiAC-1_contig_1 Depth-of-coverage:7.82493 Taxon:1229760 refseq:NC_028995.1 TGATTAAGTGCGTTGTACCCATCTCCGGCGGCAAAGATTCCCAAGCCTGCCTAAAGCTCGCGTTAAAACAATTCGACCCGTCCGAAATTGTCGGCTTGTTTTGCGATACGAAATTTGAGCATCCGCTAACCTATGCCCACATTGACACGATCCGCGCCCTGTATGGCGTTCAGATTGACGTTGTGAGCGACGGCGATGTTCCGGCGCTGGTGCGAAAATATAAGCGATTCCCAAGCGACGCGGCGCGGTTTTGTACCGACGAATTAAAGATCAAGGCGGGTAAACGTTACTACAAAGCATT…
Flavobacterium phage vB_FspS_snusmum6-1	110	3204	147872	1372	702098	700258	>_Flavobacterium_phage_vB_FspS_snusmum6-1_contig_1 Depth-of-coverage:7.27768 Taxon:2686273 refseq:NC_048841.1 AAATAATTATCGTCCATCTCTATACCTATGAATTTTCTGTTTGTATTTAAACAAGCTACTCCAGTTGATCCAGATCCCATTGTAAAATCCAAAACGGTTTCATTTTCTAAAGTGTACGTTTTAATTAAATACTCCATAAGCTCGACGGGTTTTTGTGTTGGGTGAACTGTACCTTTTCTATTAGCATTTGAGATCTCAATTATACTTTTAGGGTTTTTCCCAATCGCACAATGTATTTTATCTCCAGTTCCTTTTTTACCGAAACTTTCGCCACCACCGTATTTATCTT…
Synechococcus phage S-CBS3	40	3148	786571	3022	627988	575058	>_Synechococcus_phage_S-CBS3_contig_1 Depth-of-coverage:1.88993 Taxon:753085 refseq:NC_015465.1 GCGTGCCCTTCCTGGGCGAAATCATGGACTGCCTCAGCGACAGCCACTCCAGCAAGCGCGTGATCTTCGTCAAGTCCGCCCAGGTCGGCGGTACCGAGTGCGGGCTCAATTGGGTTGGCTGGCACATCGGCACCCGCATGGCCCCCATGCTCTGCGTCCAGCCCACGCTCGACATGGCCGAGCGCTGGTCCAAGCAGCGCCTGGCGCCGATGATCGAGGACACCCCGCACCTGCGCAGCAAGATCGCCCCGGCCCGACAGCGCGACTCCGGTAACACCACCCTGCTCAAGGAATACCCCGGCG…
Escherichia virus phiV10	40	2983	528079	3578	629094	627706	>_Escherichia_virus_phiV10_contig_1 Depth-of-coverage:13.7064 Taxon:1982579 refseq:NC_007804.2 GGCCGCGCCAGTGGCAGATTGAAGCGTTTGAGGAAATCCGCGACCATCTGAGCAATCCAAAGACGCGCTTTCAGCCGTTGATGCTGGCCAGAGCATCTGGTCACGGTATCGGAAAGAGCGCATTCATCGGCATGGTGACGAATTGGGCGCTTTCGACATGCGATGATTGCAAGGTTGTGGTCACTGCCAACACGGACACCCAGCTACGCACAAAGACCAGCCCGGAAATTGGCAAGTGGGCGCGGCTGGCAATCACATCGCACTGGTTTGAGCCGGCATCAGCAAGCATTTCCAGCAAGGACAA…
Pseudomonas virus F116	250	2381	204694	441	673337	642728	>_Pseudomonas_virus_F116_contig_1 Depth-of-coverage:1.74335 Taxon:280701 refseq:NC_006552.1 CTTCAGCTAATGCATCCTCTTCGCTGATCTCCCGCAAGCGTTCGACTCGCACATCGGTGATCTCTAGGGTGATGCGAGAGGCCCAACGGGGCAT - >_Pseudomonas_virus_F116_contig_2 Depth-of-coverage:3.00154 Taxon:280701 refseq:NC_006552.1 TAGTTCGCTCTCACTATTGCTTCTGCCATCGGCGGCGGGCTTACTGAGTTTCCGCACATTCTTGTCTGTGCAGTCTTGCTCAGTGGTTTGTTGTTGTAGATGGGTGAAATTACATAGT…
Xanthomonas phage Xp15	160	2360	112892	942	62492	607787	>_Xanthomonas_phage_Xp15_contig_1 Depth-of-coverage:7.26087 Taxon:322855 refseq:NC_007024.1 CGTCACGCCATTCCTTGTGGATGTTCTTGAAGGTGAAGCCCTTACGGCTCGAGTAGATTTGTCCATAAGACAGTCCGAGTTCTGCTGCTGCATCCTTGTGGTTCTTGTTAGCCAGGTCGCCGAACAAGATGCTTCGTGCATCGTCTTCGGTCATCTCACGTTGTGAATCCGGACCCCGATCCCGTGCTG - >_Xanthomonas_phage_Xp15_contig_2 Depth-of-coverage:251.987 Taxon:322855 refseq:NC_007024.1 GATCAACCGGGATAAGATACGAA…
Ralstonia virus RSL2	350	1974	103326	213	640764	624268	>_Ralstonia_virus_RSL2_contig_1 Depth-of-coverage:2.34092 Taxon:1980925 refseq:NC_028950.1 ATGCAATCCATTACATCTTCTACAGTTGGTACATGGAGGTTGTATTTCTCAATAACCTCAGCAATCTTCGTATAGTCGCTATGGCTTGTGATACTGACGATGTTATTAAGTATGATGTTGAAGTTAAAGTAATGGCGATTACCTGAGAGTAGTTTCTCGTTGTTTGCATTTCCATATCCACTAGTCATACGGCAGT - >_Ralstonia_virus_RSL2_contig_2 Depth-of-coverage:1.86197 Taxon:1980925 refseq:NC_028950.1 AAACTGCAATGGGACTCG…
Ralstonia virus Ap1	140	1817	289175	349	606056	564329	>_Ralstonia_virus_Ap1_contig_1 Depth-of-coverage:20.5079 Taxon:2733892 refseq:NC_047800.1 ACCGCAGAGAGGGGCGGCCTAACCTCGTGATAGGGCACGATGCGGACCGTTGGTGGTGTTACTGCCAGTCCTGCAAGGCTGGCGCAGTGGTGCAGAAGGAGCACG - >_Ralstonia_virus_Ap1_contig_2 Depth-of-coverage:20.5079 Taxon:2733892 refseq:NC_047800.1 CCTGAACATCCTAGCCGCACTGGCTAATCGCCGGCGCTTCAAGAGCCTGCGCCACTCCGTACCCACTGGCATGATCGAGGCGGACACGCAGATCATGCTGGCGTGGTATGA…
Acinetobacter virus AbC62	170	1775	132125	746	628586	603395	>_Acinetobacter_virus_AbC62_contig_1 Depth-of-coverage:34.3975 Taxon:1915206 refseq:NC_024785.1 AAGGTTTGTTAGTTTTGTTGACTTAAATTCTATCTCATGTCTAAAACTTTTGAACGAACTAAAACAGGTTAAGCAACAATGATTTGTAATCACCTCGTAGTTTTCCCCTGCAACCGATTTCAGGTATTTATTTAATTCATGTTCAAAGCCTAGCCATTTCGTTTTGATGCCTGATTCTTCAATGTATAGGTCGGAATCCACATCACCCAAGAACTGCCATAAGTGCATAGTCTGCGGTGTGGCAAGTTGAAAGTCACACACAACCGTTTCGCCTG - >_Acinetobacter_virus_AbC…
Pseudomonas phage DL64	80	1769	884937	698	595755	526166	>_Pseudomonas_phage_DL64_contig_1 Depth-of-coverage:51.9815 Taxon:1640973 refseq:NC_028885.1 GGCTCCTGTTGTCAATGCTAACGGCGATGCTGTGAACTACCGCTACATGATGGAGGAAAACACGAAGGACGTTCTGCTGAACCGTAACAACCGTCCTGAGAAGCTGTTGGGTACTATGGCTGGTACTACGTTCGACAAAGTGGAATCGCCTAAGCAGAATCGTGAGGTTATTAAGGCTATGCATGAGCAGTTTGTGGCAGACTTTGCTGTGAGTCCTGCTGGCTTCTTGAACGTTGGCCCTAAAAGTACTGATCCTGAATTGCGTGAAATCTGGCGTCGATTGCCTGAGAAAACCAAACAGGATGT…
Acinetobacter virus Fri1	60	1713	176127	573	626745	589119	>_Acinetobacter_virus_Fri1_contig_1 Depth-of-coverage:1.85485 Taxon:1985712 refseq:NC_028848.1 AACCACGAGCACTTCGGTAAGCTTGCTTTCCCGAAGCATCCATTGAACTATATAGTAGCTGCTGGTTGGGCACATGATAATGCACCTGTACAGCACGTTTACTATAACAACAAAGAGGAAGCTAAGGCTTTCAGCTTTAACGACGTATTAGGTGACTGTACAGAATTGGTAGCACATAATGCTACATTTGAGTTGCACTGGATGTTACATACTTCTTATGATGAACTCATGGCGTGGTTGAAACGTGGTGGTCAAATCTACTGTACTCAATACGCACAGTATTTACTGAGTATGCAGCAGGACA…
Bdellovibrio phage phi1402	50	1705	285989	626	575704	540172	>_Bdellovibrio_phage_phi1402_contig_1 Depth-of-coverage:4.35899 Taxon:1035662 refseq:NC_015721.1 TGTTACAGAAGACGACACGAGTGAAGCGACTCGTTTGATAGCTGAAAAGAAGTTCGCTGAGATCATGAAACTAGGAACTAACGTGCTCGTGATAGGTCAGCCTGCTCACAAGTACGATCTCTATGCCAAGCTTCGCGGGAAGATCCTCACCATGGAAGTACCTTACGGTACGATCCCCGAACTAGACCATGACCTAGAAGCACAGCGCTTAGCACAGATCAGCGAAGCCTCTATTCAAGCATCGTACTATTTGAAGATACTCGCCGAAGGCACGACTCCTTTCGATAACATAAAAACGATCG…
Gordonia virus GAL1	40	1557	423978	184	621262	596017	>_Gordonia_virus_GAL1_contig_1 Depth-of-coverage:1.96872 Taxon:2560493 refseq:NC_031936.1 GGGTTCGACGGCGCGAGGTTCAAGGACGCGACTGCCCTCGTCATCACCGACATCCCGACCGGGGTCCAGCAGGGGTGGGGGCTCCGGGAGCGGCCCGCGGGCGCGGACGAGGCGTGGGAGATCGACGAGGCCGAGGTGACGGCGTCGATGGAAGACCTGATCCGGGTGATGCAGGTGTGGAAGGTGTACGCGGACCCGCCGCACTGGACGGAGACCGTCGGGTCGTGGTCGGGACGCTGGCCGGACCGTGTCGAGGAGTGGTGGACGAACCGCATCCGCGTGATGGCGCAGGCGGTGCGCGCCTACCGG…
Ralstonia virus RSF1	390	1555	114712	151	650279	632267	>_Ralstonia_virus_RSF1_contig_1 Depth-of-coverage:1.67464 Taxon:1980926 refseq:NC_028899.1 TGTTACGGTCGGCTTCGAAATACTTGCCGATGGCAATACCTGCACCGCCGCCGCAGTACACAGTAATTTCACCGAGTTGTTGCGTTGTAACATTGTTCAATTCCGACATTGTATTTCTCCGTAAAATTTTGAAAGTGATAACATTACTAATGATTTTTAGTACTGTATCCTATCAATGATATATGTTCAAATTTATTTAAAAGGACTTTCTCATGCATCCGTCAGGTCCAGTAGAAAAGGCTCTCACCGAAATTAAGATGCTCATTCCGATGGAGATCTTGAAGCTGGTGTTCCTCGATAAAACTTAC…
Listeria phage vB_LmoS_188	50	1386	306574	2932	650807	633508	>_Listeria_phage_vB_LmoS_188_contig_1 Depth-of-coverage:6.96981 Taxon:1591072 refseq:NC_028871.1 AATTCATTCAAGGCGCTTTCCGGGATGGCTCCTATCGGGAAACGATGGAGTATTTCATTCAGAAGGCCGTGAGTAAAGCGGGATACAATCCGGCAACGTTCAACCTCGGCAATCGGGATGTGAAGGCGGCTGAGATATGGAGCATCCAGGACGCAACAACGCGAAAGATCGAGAAGAAAAAACGGCTGATGCA - >_Listeria_phage_vB_LmoS_188_contig_2 Depth-of-coverage:6.96981 Taxon:1591072 refseq:NC_028871.1 ATTTACATC…
Paenibacillus virus Vegas	40	1349	707511	104	661405	716806	>_Paenibacillus_virus_Vegas_contig_1 Depth-of-coverage:6.38808 Taxon:2034999 refseq:NC_028767.1 ACTGCCGAATTGGAAAACAATATCCGCAACATTGACGAAATCAATCGCAAAGTGCGGGCGAACCTGGACAAGGACCGCTCCGAAGAAGATGCGAACGAATACCGCATCGAATACGACAAACTGACCAGCGACCTGGACAGCATCCGCGACGAAAAAACAAACCTATTGCAGAATGCGAATCTGCCGCTGGAAGGCTTGACCGTGGAAGATGGGGAATTGCTTTACAATGGCCAGCGCTGGGACAACATGAGCGGATCCGATCAACTGAAAGTATCGACTGCGATCGTGCGCAAGTTGAAACCA…
Gordonia phage Secretariat	130	1213	131974	40	621439	601668	>_Gordonia_phage_Secretariat_contig_1 Depth-of-coverage:2.6723 Taxon:2725616 refseq:NC_048876.1 CCTTTGGTTTCGATAGGTACATCAATCAGGCGTTCTATCGCTCTACCCAATGGAAACACATTCGAAACCACGTTATCGCTCGAGATAGGGGTCTAGACCTCGGTGTCGAAGGTTATGAGGTTCACGATCGTGTTATCATCCATCATATGAACCCGATGGGCGTAGAAGACATCGTAGAAGGGGATGATTCCATCCTCGACCCCGAATACCTGATTATGACCACACATCGCACGCATAACGCCATTCACTACGGGGATAAGCGCTTATTGACGCCCAAACTCGTGGCTCGAACACCAGGCGACA…
Aggregatibacter phage S1249	50	1169	50398	1314	645307	667118	>_Aggregatibacter_phage_S1249_contig_1 Depth-of-coverage:22.1045 Taxon:683735 refseq:NC_013597.1 ACCACCAATAAAATAAGCGTCAGACATTGAGTGAACGCGGAAATCCATAGGGGGCGCAACCTGTCCAGCTTGAAACCAACCATCGAAACAACGATCTGAAAAAAGCACTATACCTTTATCGCCTGCCTTGTATGGATGCACTAGATGAAATCCACCGCCACGCGTGAATAAGCAAGGGCAATCAACCAATGGGGG - >_Aggregatibacter_phage_S1249_contig_2 Depth-of-coverage:373.462 Taxon:683735 refseq:NC_013597.1 CATCACC…
Pseudomonas phage PS-1	140	1162	184544	322	645509	61194	>_Pseudomonas_phage_PS-1_contig_1 Depth-of-coverage:11.7197 Taxon:1573458 refseq:NC_029066.1 GGCATGGGTGGCAGAGTTTGGGCACTTGATCTCAAGGCCACCACAGCCTTACCCAATCAGGCCGTCAGGCGACACGCCGCAGCCATCGATAGTGTCATGGGCGCACAAGCCAACCTCGTCGACTAAATTTCCTGTGTGGGCCTCATACGCTGCCCGGGCAATCGGCTCCCGCTCAGTGCCGCACTGCATGGCTTCATTGGTGAATGTCTCTGCCTGCTCACCGGTGAGGATCTCTAGAGCCAGCTGCGCCGCGTAGTTCTCGCGGGT - >_Pseudomonas_phage_PS-1_contig_2 De…
Lentibacter virus vB_LenP_ICBM2	80	1139	118122	59	620869	600499	>_Lentibacter_virus_vB_LenP_ICBM2_contig_1 Depth-of-coverage:65.9709 Taxon:2301529 refseq:NC_048671.1 GTCTCTGTTCCTTCTGCCAATCCATCTAAGTCTTTTTGGGCAAATGCTCGGGAATATCTACGGCATTTTGATAAGATTGTTTTATCTATTGATAATGATGAACCGGGAGATGCCCTTGTTGATAAGTTTTTTAAGTTATTCCCCGGTAAGGTCTATCGAGTAAATCATGGTAAGTATAAAGATGCCAACGAATTTCTTGAGGCAGGGGATGGGCAAGAATATAAAACTGCGTGGTTCAATGCTCAAAAAGTTAAACCTGACAACGTAAACACTACAGCAGAAGATTTCCTCAAAGTT…
Acinetobacter phage YMC13/03/R2096	110	1132	493633	586	608072	563182	>_Acinetobacter_phage_YMC13/03/R2096_contig_1 Depth-of-coverage:533.775 Taxon:1560342 refseq:NC_027332.1 ATGAACAAATCCGAACTTCTTACCTTTATGGTTCACCTCTAGGGCAACAGGCAATGCAGCAAAAGTTTTAGCTATGTTGTATTGAGCTAATTCATCAAGCTCGTAAAACCACTCACCACCATTTGAGACGTGACATTGTTTTGCTGAATGATTTTCTAATCCATGAATGCATAAATCCTCATGATTCCCACGAACAGATGTGAACCAAGGCTTTGCCAACAACTCAATGCACTTAATGTTTTGAATGCCACGATCAACCAAATCACCTACTGCAACCAATAGATCGTTTTCAAA…
Sulfitobacter phage NYA-2014a	110	1107	156681	418	651212	624656	>_Sulfitobacter_phage_NYA-2014a_contig_1 Depth-of-coverage:38.6761 Taxon:1526550 refseq:NC_027299.1 TCCAGATCAAGACCGCCAGCGCCGGGAAGCTACTCGACGGCGGCGGGCTGTTGCTGGACCGGACGGAGACGGGCGGGAAGTGGCTATACCGCTACAGTCTGTCAGGGCAGCGCCGGGAAATGGGTCTGGGGTCATATCCTGACGTTGGCCTAGCCGACGCCCGCAAGGCCCGCGACAAGTGGGCTGCGGTGCTGTCTGGCGGGTTGGACCCGATCATTGAGCGCAAGCGCCTGATGGAGATCGAGCGCGCCGAGATCAATCGCAAAGACCCGACCTTTGCTGAGGTGACAGACACTGTG…
Acinetobacter virus WCHABP12	110	1058	124959	462	665032	656576	>_Acinetobacter_virus_WCHABP12_contig_1 Depth-of-coverage:65.4496 Taxon:2560273 refseq:NC_041924.1 TTGAACAACTAAAAGCAATCAGCGGGAATTTAGATGTCACGATTGATGGCACTCTAAAAACAGGTACAGTAAACCTTTCTACTGCTACTTCATTTAGCAATGCTGCAACTTTAATCGGCACAGCATTAACCGCTACTGTAACTTTTGATACCCAATTGCAAGCGTTCATTGTTGCTTCGGGCACAACAGGCTTAACCTCTAGCATCAGCTTTGGTTCGGGTACTGCTGCGGATGCTTTAGGCTTATCGGAAGTGGGCGGCGCTACACTAAACAACACTACCGTTGCTGATACTGCTGATT…
Pseudomonas phage Zuri	340	1052	328549	105	651732	630191	>_Pseudomonas_phage_Zuri_contig_1 Depth-of-coverage:10.9569 Taxon:2604899 refseq:NC_049456.2 AAATGTGTTTCGTATTCGGGAGCAACGAGGCTGGCATTCATGGTGCTGGTGCTGCCAAGTTCGCATACGAGAAGAAAGGTGCCCGTTACGGCAAAGGCTACGGGCATTATGGTGACAGTTGGGCCATCCCAACGAAAGACATTGATGTCGGCCCTATGCCAATGGATCGCATCAGTGACTACGTGACCGGCTTCCTAGCCTATGCCCGTGGACACAAGAAGATGAAATTCCAAGTGACCTGCATTGGCTGTGGCCTGGCAGGTCTGAAGCATGCGGACATGGCGAAGCTGTTCGTCAATGCTCCAA…
Pseudomonas virus H66	250	1040	234763	167	649486	594932	>_Pseudomonas_virus_H66_contig_1 Depth-of-coverage:11.2661 Taxon:1273707 refseq:NC_042342.1 ACGCTCAGCGCCATCGCCACCGGCCGCACCCAGATGGGCATGGCCGACAGCATGAAAGTCTCGCCAGACCAAGCCAGCAGCAGCGTGACGCCCATCACGCCGGCAATCGCTTCGGCAGCTGCAGGCGGTACGGCATTGCCGATGCGTTCGCGCCAGTCGCTGTCGCTTAGGCCGTCGAGTTCGAGGTGTTCTTCGGGATCGACAAGGCTCTGCAGGGCGGCGAGTTCCAGCGTGGTGAATGGGCGGTGCCAGGTGCCGTCGATGGCGCGGATTCGGGCGACGAGTTTGTCGGCAGGCGCTGGCAACT…
Erwinia virus Y2	60	1023	538493	838	572697	507463	>_Erwinia_virus_Y2_contig_1 Depth-of-coverage:3.4173 Taxon:2733974 refseq:NC_019504.1 TACGCGCGCCTACTCTTAGGGAATTTGCTGTGAACATTGAAGATGAAGCGTGGGAATACTACGAGTGTATTGTCATCGCTGAGTTGGCCATGTACATGGCTCGTGCACATGGTGAGTATGAGAGCAAGGCTATTCGAAATTGCTGCACTCAATTACTCAAACGTATCAAATCAAAACGCATTCGTCTAATACTCAAAGGGTTGCGAAAATCAATGTATCCAGTTGGTGCATTGGCAACACTCCGGAGAAACTTCGACG - >_Erwinia_virus_Y2_contig_2 Depth-of-coverage:154.12…
Serratia phage Parlo	150	1023	117321	346	646204	651466	>_Serratia_phage_Parlo_contig_1 Depth-of-coverage:4.97517 Taxon:2557554 refseq:NC_048758.1 AGCTTGTCCTTCAGCGCGTAGCCCATCAGCGGCCACATCTTGTTGACGGCGTTCTGGCGGGCGATCTTGCGGCCGATTTCGGCGTCGAAGTTCTCCGGGCTGGCGCAGGCCGACTCGCCGGTCACGGTGAAGCCGTTGCGCAGCACCAGGACGCAGAATGTCAGCAGCTCCAAGGAGGCGGGGGCGGGCAGTGGCTCGTGCGGGTGGCCGTTCGGGTCATAGCACGGGTTGCTGCGGTAGGCGTCGGCTGCTGTGAAGTAGTGCTCACTGACGATGTTCGCCTCGATGTCATCCGGCGTGACGCGCGG…
Pseudomonas virus R18	110	1014	905129	442	602134	508171	>_Pseudomonas_virus_R18_contig_1 Depth-of-coverage:1.39223 Taxon:1982592 refseq:NC_041964.1 AAGGTACGCTCGGTCGTGAGATTGACCCGACGCTGCGCCACGGCATGAGTGGTGTGACGACCTTCCAGAACTTCCGCCTGCTGCCGCTGGCGCTGTTCGCCTCGATCAACGACGTGGTGGGTATGGTAGCGCGCGGTGG - >_Pseudomonas_virus_R18_contig_2 Depth-of-coverage:1.86975 Taxon:1982592 refseq:NC_041964.1 CTGGTGCAGCAAACGCAGGCGACGTGCCCGTCCTCGACGACACCGGTCGACTCGACAACAGCATGATGCCCGT…
Pseudomonas virus VCM	200	940	100349	237	605132	575145	>_Pseudomonas_virus_VCM_contig_1 Depth-of-coverage:4.07268 Taxon:2560685 refseq:NC_029065.1 ATGATTAATCCTTTACTTGATCGCAAAAACGCGTTTAAACGTTTGCTTATCAAAGTATGCTGAGTCTTTTAGTCCGTGTTTTACCGGACGTTTCCGGTACAATTCCCACACTTCAACATCCACGCCTTCAGTGCCGATATATCTACCTTCGGGGTCATAATAGCAACGGACAGTTTCAGAACAGACCCCATAATTCTTCATGGTATCCCCGAAAAAAGACATGGTTTTACGCGTAAAGAAATGCGAATCATGTCCGGACGATTCAACGTGATATTTCAATTCAGATGGCGTCA - >_Pseudomon…
Pseudomonas virus phiMK	70	902	484489	503	590226	58681	>_Pseudomonas_virus_phiMK_contig_1 Depth-of-coverage:3.24604 Taxon:2560690 refseq:NC_031110.1 AATCAATCATTTTGTAGGCATATGTATTCTTCTCAAACCAATCTTTAACTGAGCACTCTCCTACTTTGAATTCGTGTGGGATACTTAGTCTGTCGCAGTAAATATTTAGGCGATGCTTAACAAACTCTTTGTATTCTTGCTTTGGCACTCCGTTGAGCGATTCACCAGGGATAGCCATATCAATAATCAAACATTCATGGTCGTAAGCATAGTGAATAGCTTCTTTTACTTTCTCGTACCGTGTCTTGTCCTTACGGAGGGTGGTTCCACTTTCGTGATAGTACGTATTGATAATCTCTGCACTG…
Microbacterium phage Burro	170	874	144512	282	637529	558086	>_Microbacterium_phage_Burro_contig_1 Depth-of-coverage:1.50283 Taxon:2315703 refseq:NC_048733.1 AGCTTCTCCGCGATCTCGGACTGCTCGACGTAGTGGTCGAGGAGCAGGGCGAGGAACGCACCGAGCATCTTCTCCGAGCGCATCTTCCGCTCGAACGCCTTGTCCACCTTGTACACGTTCGGGAAGAAGAACCGGCTCAGCCGCTTCTGCAACGCTCCCGACTTGTCCCGGGACTTCGGCTCGGAGTTCAGCGCCTCGATGAACAGGGCGTTGGTCTGGACCTGCGTGTTCCCGTGCTCGTACAGCATGCGGACCACCGCCGGCTCCCCGGCGATCAACGTCTTCTCCACCGAGCTGTCCTT…
Ralstonia virus RP12	390	848	612589	123	619779	573355	>_Ralstonia_virus_RP12_contig_1 Depth-of-coverage:5.29403 Taxon:2560700 refseq:NC_041911.1 TTGGTTCTAGTGTTGTTTGCTTGCTCTATGCGCGTAGCCCACCGGCAGTTCTCTGGGCAATACCCATTATTGTTGTCAATGCGATCTATCTGTGGCCTTGGGAACGGTGGTTCACCCATGTCCGCATAAAAATTCTCGAAAGACTTCCGCCATCCGTCGCACACAGTGATGCCACGAGCACCGTAGTGGGCATAGCTGGGATCATTGGGATTGTGACAACGCTTTCTCATTCCGCGCCACCGATTGTATGCTGAAATATGTTGCTTCTTCCCGTGTGTCGTGTTCGCTTTTTTGATTCGCTCAATTCG…
Acinetobacter phage vB_AbaS_TRS1	130	835	241748	21	666498	668125	>_Acinetobacter_phage_vB_AbaS_TRS1_contig_1 Depth-of-coverage:12.1874 Taxon:1852629 refseq:NC_031098.1 AACACCTCAACAGGTAGCTGATGCTGTAAAACAAGAATTTAACATTGAAATTGAACGTCAACAGGTGTCGGCTTATGACCCAACCAGGTCCACAGGTAGAAATCTCAGCAAAAAATTAAAGGACTTATTTCATAAAACTAGAAGTGATTTCAAAACTAATGTTTTTGGGATCCCTTTGGCTAATAAGGCAGTACGTCTTTCTGAGCTTCAAAAAATCTATGACGATCCTAAAATGAATAGGATCTTGAGACTGAAGTTAATTCGGCAGTTTAAGGATGAAATGCAGGGTTATGAGA…
Acinetobacter virus LZ35	110	834	721176	65	645383	613485	>_Acinetobacter_virus_LZ35_contig_1 Depth-of-coverage:11.0639 Taxon:2560267 refseq:NC_031117.1 CTTGATTGGCTACCCTGTACCCGATGTTCGCGGTGTATCGTTCAAAGCCTTTTATGATCCACTTATTCGTTTTGGTGGCTTGGTTGAGATTCAAGATAGTTTGTTAGGTGCAACAGTCAACCGTCAATGGC - >_Acinetobacter_virus_LZ35_contig_2 Depth-of-coverage:2.06444 Taxon:2560267 refseq:NC_031117.1 GAATGCTATATTCCTTCATCCCGATACATGGGATATAACGCTTGACACCAGTGGCAATATTGCAGTAGCTACAGA…
Acinetobacter virus AB2	130	833	103676	457	656457	64183	>_Acinetobacter_virus_AB2_contig_1 Depth-of-coverage:4.1186 Taxon:1915207 refseq:NC_041857.1 GAACTCACCCGATACAACAGAGTTACGCATAAACTGGAAGCGGTCATTTGCAGTAGCCCATGCGCCGTAGAACGCATAACCGTTCGCTTCGAGTGCTTTAGCATTTTGCTTAGATGTAACGCTTGCTTTGATACCCGACTGACTACGGAAGTCCAGTGTTACACGACCATTCACTTCTGAGAAGTCGATAGAAGCAACTGAACCACA - >_Acinetobacter_virus_AB2_contig_2 Depth-of-coverage:34.8867 Taxon:1915207 refseq:NC_041857.1 TA…
Gordonia phage OhMyWard	130	752	148496	207	622748	599072	>_Gordonia_phage_OhMyWard_contig_1 Depth-of-coverage:2.42608 Taxon:2652414 refseq:NC_048816.1 GTCAGCCAGTATTCTAACCTCTACCAAGGCGGCTCTAGGACTTACCCCTGACCAAACATCATTCGATGCTGAAATCCTGATGTTCATCAACTCAGCGCTAGCGACTTTGACCCAGCTCAAAGTCGGACCACCTTTAGGTTTTGTCGTTCAGTCTGAACAAGACCTCTGGTCAGACTTCCTTGGACTAGATCCACGCCTTAACCCTGCGAAGACCTACATGTATCTTCGGGTTCGCCTCCTGTTCGACCCGCCGACAACGAGCTTTGCGATCAAGGCGATGGACGAGCAGATTCGGGAGTTCGAAT…
Flavobacterium phage 11b	100	745	184577	279	627297	578061	>_Flavobacterium_phage_11b_contig_1 Depth-of-coverage:76.0485 Taxon:294631 refseq:NC_006356.2 TCAACGAAGCTTTTTTGAAATACATAGGAGGTACTTACACGTCCTACGATGCCAATAATAAGACATATATGGAAAAGGGATATAATATGAATCCCGATGTTTACGCTTGTATTTCTCAAATGGCAACGAAAACAGTCTCAGTTCCTTACGCTGTTAAGAAAATAGACGACAAAGAACAATACAGAAAACTTAAACACTTAGATTTAGCTACGAAGGGTAATCTATCGATAAGCCAATTTATCAAACGTGTAAAGCTAGAAACGAAAGCATACAAAGACGAAGAAATGGCGTTTCCTATGGAGCGA…
Idiomarinaceae phage Phi1M2-2	60	695	984149	477	578831	542149	>_Idiomarinaceae_phage_Phi1M2-2_contig_1 Depth-of-coverage:121.318 Taxon:1527515 refseq:NC_025471.1 CTCTTAATATCCCGCAAGCCAGATTCCTTGCAATGAAAAACAAGTTCCGCTCATATGTAGCGGGATTTGGTGCGGGAAAGACTTGGGCAGGATGCGCAGCTCAGTGCCAAACAAGCTATGAGTTCCCTAAAGTTCCGCTAGGTTACTTTGCTCCAACATATCCTCAGATTCGTGACATCTACTTCCCTACTATTGAGGAAGTGTGTCATAACTGGGGTATGCGTGCAAAAACCAATGAGGGCAATAAAGAAGTTCATATCTATAGCGGTGGTTTTTACCGTACCACTGTTATTTGTCGC…
Pseudomonas virus KPP25	160	668	94427	276	601761	495773	>_Pseudomonas_virus_KPP25_contig_1 Depth-of-coverage:2.56981 Taxon:1982591 refseq:NC_024123.1 CCATGGCACCGGGCGGTAGCGAGAACCCACGCCCTGAGAACGTAGCGGCGATCGTGGCCTGCTCTGTGCGCATGGTGCGCCCTGCGCGGTCGCGCGCTTGGTTCCACACCATGTCGAGAATGGACTTATCCAGCCCGTACGGCTTTACACCTGACAGGATGCCACACAGCGTTTCTTCTGGCTGGTCCTTAAAGCACCCGTTCATAGCGGGGAAGTACTTAGCCAGCCACGCGTCCGCCTGCTGATCCAGATACTGCACCGTGGCATCCGTCGTGTCCCCCGTGAACAGGTCGCTAAATACTGGC…
Myoviridae sp.	40	663	49607	745	572912	502008	>_Myoviridae_sp._contig_1 Depth-of-coverage:60.9515 Taxon:2202564 refseq:NC_048846.1 GTGTAATTACCACCAGTGACAGGAACTGCACCAGCTTGTATAGCTGTTACTGCATGAGGATTTGACTTGTTAGCAATGTGCGTACTGATGTTGGAGTTGTTTGTACTCACCTTACTATCAATAACAGCCTTGGTGTATGTATCCAAAATCTCAGTTGTAAGTGCATGAGGGTTTGATGTGTTAGCTATATGGTTATTCCAAGCTAGCACAGCATCATCATATTGCTTGCGTGAGATTTGAACAGCAGACTTGTCCCACTGTGCAGCATTTAATCCCGGACGTGTTGCAGTACTTGGGCTTGCCACTTTAGCTAC…
Ruegeria phage DSS3-P1	90	657	578514	472	621863	561525	>_Ruegeria_phage_DSS3-P1_contig_1 Depth-of-coverage:1.42837 Taxon:1555208 refseq:NC_025428.1 CACCGCCGACGAACTGCGGCAATTCATCGAGCGCGCCGAGCATCTGGAAGCCGAGAAAAAGGGCATTGCCGAGCAGATCAGCGAAGTCATTGCCGAGGCCAAGGGGCGCGGCTACGACACCAAGGCGCTGCGCACCCTGTTGAAGATGCGCAAGCAGAACCGCGACCAGAGGGCCGAGGAAGAAGCTATCTTGGACCTCTACAAGTCCGCGCTGGGGATGGACTGAT - >_Ruegeria_phage_DSS3-P1_contig_2 Depth-of-coverage:131.63 Taxon:1555208 ref…
Dinoroseobacter virus DFL12	80	647	352402	609	618003	582766	>_Dinoroseobacter_virus_DFL12_contig_1 Depth-of-coverage:26.0461 Taxon:2169868 refseq:NC_024367.1 GGGTGTGTGGTCTGGTCGTCAGGTGGAAGAGAAGGCTGCCCAGTCGTACAACGCTCTGTTGATCGACCAGCTCAAGGCTGTCTGGGACAACCGGGAAC - >_Dinoroseobacter_virus_DFL12_contig_2 Depth-of-coverage:26.0461 Taxon:2169868 refseq:NC_024367.1 ATCTATGCTGACAGCTGGAAGGTGATCCCGCCTCAGACCAAAGCCTATATCGCTGGGGTCTTCGGTGATGATGGGTTCATGGTTCGTCGTGATCAGGTGAAC…
Pseudomonas virus phCDa	50	631	434353	493	611861	585526	>_Pseudomonas_virus_phCDa_contig_1 Depth-of-coverage:1.86144 Taxon:2734187 refseq:NC_048003.1 CCGAACCGCAGTACAGAGCACGACTACCAGGAATCACACGGGTATCGATCAGACGAGTACCGGTAATCATCGTGGTTTGCTTAGGCGTACGGTTGTCATCCAGGTTGATTGACAGACGCATCAGGTCATCGTACGTAACGATGTCAGTTGCCTTCACCGTAGCATCCGAGATAGCAGTACCAGCGAAACGAACCACACCAGCAGAACCCAACAGGTCAATCTGCAGAGCAGCTTCGGTCATCTGGTGAGCACCGTTCAGCATTTCACGGTTGATGTGGGTCATCAGTTCCGCATCGGTGTCGAAG…
Microbacterium phage Araxxi	200	629	169523	17	65593	568504	>_Microbacterium_phage_Araxxi_contig_1 Depth-of-coverage:1.80204 Taxon:2590948 refseq:NC_048801.1 TCAGTGTCCCCTCTGAGTACTCCGCGTAGAGCGTGAGCGTCATCGGCCGGTGACGCTTCACGTACCAGCCCGGTGGCACCTTGAAGGCGTTGGGTACCTTCCGCCCGCAGATGTAGGTCATGTACGGCTTGCCGAAGTAGAAACGCAGCACCTTGTTG - >_Microbacterium_phage_Araxxi_contig_2 Depth-of-coverage:4.04136 Taxon:2590948 refseq:NC_048801.1 GAGCGGCCGGTTGTTCCACTTCTGGGTGTCGTGGTGATAGAC…
Pseudomonas phage PA11	130	598	113056	266	61522	572805	>_Pseudomonas_phage_PA11_contig_1 Depth-of-coverage:1.76849 Taxon:347327 refseq:NC_007808.1 ATATTCCTATGGTGGGGATTTGCCGTGGTGGACAATTCCTTAATGTCATGTCTGGTGGTCGTATGTACCAGGATGTCAGTAAGCATACATCTCCTCATTTCCTCACTGATTTGGATACTGATGAAGAAATTTATGTCAGCAGTACACATCATCAAATGATGATGC - >_Pseudomonas_phage_PA11_contig_2 Depth-of-coverage:1.59909 Taxon:347327 refseq:NC_007808.1 CTAAGGGGTTGTTTGGCGTAGAGATTGAGGCTGAGGGTAATAACCTC…
Bacillus phage BCJA1c	40	591	521269	676	655647	681818	>_Bacillus_phage_BCJA1c_contig_1 Depth-of-coverage:1.46245 Taxon:294382 refseq:NC_006557.1 TCAGTTGAAAGTGTCCACTGCCATTGTGCGCAAATTGAAACCAAGCTGCGGCTTCATCCTGTTGGATAAATTGGAACAGATGGATATGGTCACGCTGAATGAGTTCGGCAAGTGGTTGGAAGAAGAAGGGCTGCAAGCCATCGCTACCCGCGTATCAACCGGAGACGAGTGCAGCATCATCATCGAAGACGGATATGTCTTAGGAGAACCTATACAAGCGGTGCAAGCGCCAGTAGTTTCACCTGTAGCACTAGATACACAAACATGGAAGGCCGGTGAATTTTAATGTTTGAGATTACGCAAGGAAA…
Pectobacterium phage Nepra	70	585	551745	354	60282	583516	>_Pectobacterium_phage_Nepra_contig_1 Depth-of-coverage:1.87508 Taxon:2163635 refseq:NC_048704.1 GTTCAATTGATTTTTCCTTTCGTTCTTTGATTGCTTCATCAATATCATCGAAAGATTTTTGGTAAACTTTCTTACCGTTAAAAGTAATTTCAGCGACATATTTAAATGTTCGCTGATTAAACCAAATACCATGCTCACCTAACTTAGAGTTAGGATTCCTTGATCTGTTTCTAGCATTCTCTGCTTTAGTTACTTCACGTAGGTTGGCAATACGATTGTCATCACGTACTTGGTTTATATGGTCAATCTGACCTGTTGGCCACACACCGTAGTGTATGAACCAAGCTAAATGGTGTTCAGCA…
Burkholderia virus AH2	90	556	809093	296	613145	539052	>_Burkholderia_virus_AH2_contig_1 Depth-of-coverage:10.3515 Taxon:2560359 refseq:NC_018283.1 GGTGGAACGCTGGCCAGGTGCTGGGATGCGGCTTACCTGGGCGCCAGGTGCGCAGGTACAGCGCCCACGACGAGTCGGTGTCGTCGACGTTCGGGAGCGGTCTCGGGTCGGTCCAGAGCAGCAGGCGCGCCATGCCGGCGGCCAGCACGTCGTCCTGCTCGATCGCCACGTAGACAGCGTAGGGGTCGAACAGCACGCCACGGCTCACGCACAGCGTGCGCATGCGGGGTCGGCTGGCCTCGTGCAGGTAGACACCCCACACGCCGCCACGGCTGGCCTGCGTGCCCTGCTCGAACTGCCAGAAGC…
Gokushovirinae Bog1183_53	10	551	998916	294	527039	399836	>_Gokushovirinae_Bog1183_53_contig_1 Depth-of-coverage:45.6838 Taxon:1655646 refseq:NC_027633.1 ATAAGATCTGTTCGAGGACATCCGTTTTCTCATGCTCCTCAAGCTAATATTCCGCGGTCGAAGTTCAATCGTTCGCATGGTTATAAGACAACTTTTGATGCAGGCAATCTTATACCTGTTTTTGTTGACGAGGTTTTGCCTGGCGATACTTCTAGTATGTCTGTTAATTACTTTGCTCGTTTGGCTACTCCTTTTAAGCCTATCATGGATAATATGTATCTGGAGTCTTTTTTCTTTTCTGTTCCCTATCGTCTTTTGTGGGATAAGTGGGAGCAATTTAATGGTTATCAGAAAGTAAATCCT…
Bacillus phage phi105	10	546	363192	948	591353	575314	>_Bacillus_phage_phi105_contig_1 Depth-of-coverage:19.9121 Taxon:10717 refseq:NC_048631.1 AGGTGTGGTTGCAGGACAGTTCATTGAACTCTCTGACTTCCAACTATATCTCGCAACAAACATCTTCTGTTTTAAACGTAGGCAAAACGGATATAGACGTTTCCGTGAAGTGTACATCCAACTCGCACGTAAGAACGCTAAGTCACAACTACTATTCCTGATCGTAAGTTATGTTGCTTTCCTCTCTGACGAACAAGAGGAGATATACATTGCAGGGTGGTCTAAGGATCAGTCAAACCTTGTATACAACGAGACCTTAAACGGTGTTCAGAATTGCGCCATGTTGCGAGGGAAGTATAGCGACTCGTA…
Pseudomonas phage O4	170	529	159872	162	598992	547558	>_Pseudomonas_phage_O4_contig_1 Depth-of-coverage:7.46422 Taxon:1784982 refseq:NC_031274.1 AAAGCTCAGTTAGTTGATACAATGAATAGGCCGCTCACGCAGAGCCTGTTCCTTGAGATTGGCTATACTGATTGGGCTATCTTCACATTGAACGATGACGATAAGCAGTATAATGGTAAAACATACTACAGCTTAAAGAAATGGTATCTGGAATGTGAAGACCCCACAGAATATCAGTTTGCTAAGAAGTGCCTTCTTGGTTGGAGACATTGGAAGCGTTTGCTTGAGAATAAGCAGATGCGAGCAGAGATTGAAGAATGGCGTGAAGAGCTTGAGGTTATGCTTCGCTCTAAGGCCATTGGGGACGC…
Pseudomonas virus Psa374	100	528	387742	344	617277	581761	>_Pseudomonas_virus_Psa374_contig_1 Depth-of-coverage:1.85915 Taxon:2560680 refseq:NC_023601.2 CGAACCATGAAGCCTTCGTGCTCCACAAGTTTCACCATTTCCAGAGCTTCACTAAATGGCACTTGATACCAATACGGACGCAGAGCGCGAATCGAGCTTGCTTCGTCATCTAGTTGAGTTTCAGTCCACATTGCTCCGTCTCGCATACGACGAGCGCCAATCAAGTATGCCCCGGCGTACTCCTGAATAATGTGTGGGTCACTTGGATCACATATCTCAAAGATAAAAGTGTGCCCATGCTTCAAAGACGACACATCCACTTGCTCAGTAATAACCTTACGGGCCAAATCAGCGAAGTCACTAT…
Bordetella virus BPP1	250	521	359542	84	654066	609785	>_Bordetella_virus_BPP1_contig_1 Depth-of-coverage:2.92772 Taxon:194699 refseq:NC_005357.1 CCAAATGCCGCCGCGATCAGCCCGCCTACCGCTGCACCGGCTGGCCCTCCAAGGGCAGCACCAAGCGCCGGGGCGGACTTTGCGACTGCGTGGCCCACGTCTTGCCAGTCCATTTCGTTATCGTTAGCAGCAAACCTTAGATTGCCAGCCACTCGGCGTACCCAACCACGCCCAAAAGCGTCAAACTTGCTCAGCTTGGTGTAGAACTCCAGACGCTCAGCGCAGAACATAAGCACTAGATCAGCTTTGTCCATACGGTTGATCGCAGCGATGGTGAACGGACCAATGATCCCGTCATCGGCCACACC…
Rhodococcus virus Poco6	140	513	115559	143	641017	617647	>_Rhodococcus_virus_Poco6_contig_1 Depth-of-coverage:1.79876 Taxon:1982369 refseq:NC_023694.1 CCATTGATGGATTCATCCGCTTTTGCGAAGGTGAGATGACTCTGACTGATGGCAGCGAGCTTCATCTTCTGGATTCATTCAAACTATGGGCTGAGCAACTTCTATCTTGGTTCTACTTCGAAGAGCGAACCGTC - >_Rhodococcus_virus_Poco6_contig_2 Depth-of-coverage:1.77353 Taxon:1982369 refseq:NC_023694.1 TCGGAATCAAGACTCGAAGTTATATTACCGAGAGAACGCTCTATCGACTTCCCGCGGCAATGCGCCAGAAGTAC…
Escherichia phage flopper	50	513	604123	407	615434	591388	>_Escherichia_phage_flopper_contig_1 Depth-of-coverage:5.02843 Taxon:2696397 refseq:NC_048845.1 AATCACGAAAGAAGTCCATCGTTACAAATCGGACTTCACCCAAATCATCAACCACGTTGCAAGCTTCTTCGGACAACACAACATGCCCATAGAACTTTGCAAGGTGATTCAAGTTTAAATCACCAGTTCCAGCAATCACCACATAAGATTTGAATGGGGTGA - >_Escherichia_phage_flopper_contig_2 Depth-of-coverage:1.87349 Taxon:2696397 refseq:NC_048845.1 CAACTAATCTTACTGACAGAAGTAGTAAGCACCAGATGACAT…
Arthrobacter virus Gordon	140	512	942192	232	653035	620066	>_Arthrobacter_virus_Gordon_contig_1 Depth-of-coverage:1.42366 Taxon:1982154 refseq:NC_041952.1 CGTCCGATAATCCACCACATGAACCCGATGACAGTTCAAGATCTTGTCCACGGAAGCGACGACATCGTGAACCCCGAGTACCTGATCACCTGCACCCACCGAACACACAACGCAATCCACTACGGCGATGAGTCACTCTTGCCGCAGCCCCTGATCATCCGCCGCCCAGGCGACACAACTCTCTGGTA - >_Arthrobacter_virus_Gordon_contig_2 Depth-of-coverage:1.53662 Taxon:1982154 refseq:NC_041952.1 GCTATGGGTAACTCCA…
Enterobacterial phage mEp213	20	498	454669	618	666999	696923	>_Enterobacterial_phage_mEp213_contig_1 Depth-of-coverage:9.0681 Taxon:1147156 refseq:NC_019720.1 CGAGATTATGATCTTCGACGAGATCGGCCTCTGGGGCATCACCGCGAAGGACTTCGCTACCGCCCTCAAGGCGATTCCCGAGGATCACGCCATCACCGTCCGCATAAACTCAGGCGGCGGTTCTGTCTTTGAAGGACAAGCAATTTATAACTCGCTTGTGAATCATCCGGCTAAAGTTAATGTCGTTATCGATGGTATTGCCGCAAGTATAGCCAGTGTGATTGCGATGGCTGGCGACAATATAAGCATTACCGAGGGATCGCACATTATGGTGCATAAACCATGGTCTATGGCTATGGGT…
Acinetobacter phage vB_AbaM_Acibel004	140	492	551489	222	611	550709	>_Acinetobacter_phage_vB_AbaM_Acibel004_contig_1 Depth-of-coverage:10.2038 Taxon:1481186 refseq:NC_025462.1 GTGAAATTAAGACTATTAAGGAATACAATGATCCAAACCCTTCATCTTCAGCACAAGTTAAAGCTTGGTTGGATACAATGGGTTGGATTCCAGAGACATTTAAACACCTAAAAGATGCTGATGGGAATGAACGAAGGATTCCTCAGATTTATGTTCAAGGTACAGGTGGTCAGATTTGTCCGAGTATTGAAAGGCTTTCTGAAGAAAATCCTGATGTGGAAGCGTTGGTTGGGCTAGGTGTAATCAAACATCGTAAAGGTGTTGTTCAGGGTTTCTTAGACAGTTTAATCT…
Ralstonia virus RSY1	50	489	166542	182	629342	576162	>_Ralstonia_virus_RSY1_contig_1 Depth-of-coverage:16.1726 Taxon:2734054 refseq:NC_025115.1 GCGAAAGCAACGGGTGCGGCTCAAAGCAGCTCACCAGCACATTCCGCTTCACAATCATCGCCGACGCGTGATGCACCGCCGACCGGCTCGATCGCGCCAGCCCCTCCATCGAAATCGGCGGCTCAAACCACCGCCCGTTATCCGGACACTCCAAAAAATCCAGAATCTCCCGCCGATCCAGCACCGCCTCCGGGTCACCGAACGCAAACGCCTGCACCGACCCACCCGCAGGCACCGCCGGCGCCGCCACCTCAGCCGGCACAACCGGCCGAAAATTCCGCTTTTTCATCCAAAAATCTCCATAGAAG…
Acinetobacter virus AP22	120	486	104555	248	648615	623053	>_Acinetobacter_virus_AP22_contig_1 Depth-of-coverage:6.97265 Taxon:1915209 refseq:NC_017984.1 AAGCCACTCTAACGAGTGGTTTTTTATTGTGTTATGATTTGGTATATTTTATTGGAGTTTGGCTTATGGCTGAGTTGAATTTAACTCCCAAGCAAGAAAGTTTTTGTCAGTTGTATATTGAATTGGGTAATGCGAGTGAAGCGTATAGGCAGTCTTATGATGCGGATTCCATGAATGAAAATACTGTGCATCGCAATGCTAGTGCCTTGTTAGATAACAACAAGGTTGCAACAAGGTTAGAGCAGATACGTAAAGAACATGCAGTGCGGCACAATATTACTGTTGATTCGCTCCTGATTGAGCT…
Arthrobacter virus Circum	30	478	412661	494	65407	643392	>_Arthrobacter_virus_Circum_contig_1 Depth-of-coverage:4.22736 Taxon:1982089 refseq:NC_041948.1 ACATTTATGTCATCACCACCGCCAAGAAGCGGGATGATCTCGAGTGGGAAGGTGAGGCTGCAATATTCGGGATCTCGACGGAGCGGGAGATCTCTTTTGGCGGCGTCAGTCTCACGGTCGACTCCTGGAACAACATTGCGTCGTATACGGATGTAGAGAACACCTTCTTCATCTTCGACGAGCAGCGTCTTGTAGGCTCAGGCGCTTGGGTTAAGGCCTTTCTCAAAATCGCACGTAAGA - >_Arthrobacter_virus_Circum_contig_2 Depth-of-coverage:6.272…
Erwinia phage phiEaP-8	180	477	138893	113	624799	608947	>_Erwinia_phage_phiEaP-8_contig_1 Depth-of-coverage:3.41488 Taxon:2178928 refseq:NC_049510.1 TATTGAGCAAGTTGCACAAGCCTTACCTGCAAACCTCAAATCTGCTGTTACCCAGAGTTTAGTGGATAGAGTAAATGCTGCTGTATCTGACCCAGTTGCTGCTGAGACAATTAAAGAAAACTTCATCAGCTATACACGGGTACTCCAGGATGGTAAGTTCAAAACTGAGAGTTATCTTGATGCAGTTACCTATGTGAGTTTCAAGC - >_Erwinia_phage_phiEaP-8_contig_2 Depth-of-coverage:20.3658 Taxon:2178928 refseq:NC_049510.1 TATT…
Rhodococcus virus Pepy6	100	475	103429	149	647636	625567	>_Rhodococcus_virus_Pepy6_contig_1 Depth-of-coverage:1.37176 Taxon:1982368 refseq:NC_023735.1 CCGTCGACCTGGTTGAGAGGCGTCTCATTGACGGAACCGCTACCTCCGCAGAAGTGGTGCACGTCCTCAAACTAGGGTCGGAACGGGAGCGGCTAGAGCGAGACAAGTTGGCCCGCGAGAACGAGCTGCTAAAGGCAAAGCAGGAGAACCTCGAGGCCATGAAGCGTAGTGAAGCAGTCTATGAGGAGGCGCTTCAGGCATTCAGGTCATATCGCGGAGAGACTGAGGATCTTGATGACGCGTAAGACGTATGATGATCTTCTCCGGTATGACACATTTGAAGCGCGATACGAATTCCTCAAGCT…
Burkholderia phage BcepB1A	100	464	689044	352	605913	544536	>_Burkholderia_phage_BcepB1A_contig_1 Depth-of-coverage:154.779 Taxon:279530 refseq:NC_005886.2 TTGATTGCGCCAGAGAATTCAAACGGGTATACGTTATCGCCAACCTTAAGACCCATTCCACCTTCAAGATCACCATTCACATAATTCATGATGGCATCACGGACAATGGTCTGCGCATCAAGCGGCGTAGCCTTCACGCTCACACGCACAAGGATTGGGATTTGAGTAGGACGGTCGAACTTTACCGTAGCGTTTTGACCGGAGTATTGATCAGATACTACGATGGATTGCGCCCCGTTAAATCCAGCGCCAGCCGTCTTTGTTTCGTACAGCGCGTTAGCCACATCTGCGTCTGACCCGCCT…
Sinorhizobium phage PBC5	120	460	706249	283	63219	489024	>_Sinorhizobium_phage_PBC5_contig_1 Depth-of-coverage:1.46252 Taxon:179237 refseq:NC_003324.1 TGGCTCTCAAGTACGCTAATAATGCTACATCCACTTTAGCAACTGGAATATCTAGCGGAGCCGTCTCCTTAACAGTAGCCTCTGGACATGGAGCAAGGGTTCCAACACTAACGGCTTCTGATTGGTTTCCAGTTACC - >_Sinorhizobium_phage_PBC5_contig_2 Depth-of-coverage:1.46252 Taxon:179237 refseq:NC_003324.1 AAGGGACAACAGCATTAGCCTTTCTTACTGGCGATAAAGTAGAGCTTAGATTATCCTCTGCTGCTCTTGAT…
Roseobacter phage RD-1410W1-01	80	458	409225	38	628495	601796	>_Roseobacter_phage_RD-1410W1-01_contig_1 Depth-of-coverage:5.12045 Taxon:1815984 refseq:NC_049372.1 GGGTAGTTTTGGCAGTACCACGAGCACATAGATTGGCAATTTTACGGTTCCGACCTGCCAATTTATCCAGCATTGCCAAGCGCATAACAGGAGTCTTGTGACTTTCACCTGCTTCACCATTCACCAGTTTGATGAAGTTCATAAACTTGAGTGCGAACTC - >_Roseobacter_phage_RD-1410W1-01_contig_2 Depth-of-coverage:5.12045 Taxon:1815984 refseq:NC_049372.1 AAACGTTGCTCCAGAGCTGCCATACCGTCGTCAT…
Pseudomonas virus 119X	60	434	116661	214	602338	568033	>_Pseudomonas_virus_119X_contig_1 Depth-of-coverage:4.53055 Taxon:347326 refseq:NC_007807.1 ACTGAATAAGAGCAGCTTTGCTTCTACTATTCTGCGCCGCTTCCCTAACGGCTCTGCTCCGCTGTTCGGTCTGACTTCGCAGTCTGGCCGTTCGCGCGCAGTATCTTCTACCCACGGCTACTTCAGCAAGACCATGCTGTTTGTGTCGCTGACTGCTGCTGCTGCACTGGTTGGTGATACTAACATTGACCTGGGCGGTGCTAGCACTACTGCTGGTATTGTGCCGAACATGGTTCTGCATAACGTCCGTACCCGCGAAAACGTCCGAGTGACTGCTGTCGTTGATAGCAATACTCTGACTGTGGAG…
Sphingomonas virus Scott	110	430	134712	183	614318	553617	>_Sphingomonas_virus_Scott_contig_1 Depth-of-coverage:30.9444 Taxon:2733954 refseq:NC_048029.1 TCACGCTCACGTTTCTGCTGTGTCTCTTGATCGACAGCCAGATACTTCTGTCAGTACCGAACGGCCCCTTCGATGGAGTCCAAGCGGTCGTCGTGGACGAGGGAGCCTCGCTCCGGGGTGATCTTCGCCATCTGGTGGAAGGCCGAATAGACCTGCCTGTCCTTGGGAGCGTAGCGCCCGCAGTCCAGATTGTCCTGGTTCACCGCATTCTCGGTCACGATCAGCGCCCCCCGGCCCATGACAGGCTCAAGGGTTCCGATGATTCGCTTCTCCTTCTGGCCGGTAACGAGGTCGTCTTCCACTA…
Serratia phage Eta	40	421	577895	424	659385	708738	>_Serratia_phage_Eta_contig_1 Depth-of-coverage:1.84783 Taxon:1282995 refseq:NC_021563.1 GGTACGGGGTGGCGGTCATGCCGATCACCCGCAACAGCTCGTTGATACGCTGGCCGTTCAGCTCGTACTCCTGCACCCGCTTGATGAGCTCGAGCATGGACTTGGTTATTCCGTGTGCCTCGTCGCAGATGATGGCGCTGACACCCATGTGAGCAATCTTGTCGATGCTCTTGAGCGCAGTCTGCGGGCTGGCAAAGATCACTTGGTGGCGCAGGCACTTGGACCCGGCGCTGGCGCAGTAGATGCTTGTCTGGTATCCGTAGGCCTGGAACTTCTCGGCATTCTGCTCGACCAGCTCACGAGATGGCGC…
Gordonia phage Avazak	130	420	109111	159	640547	637358	>_Gordonia_phage_Avazak_contig_1 Depth-of-coverage:4.57863 Taxon:2656529 refseq:NC_048822.1 ATAGGAGGAAAGCATATGGCAATCCCAAATCTTTTCAGACCCACGATCCAGGCAGCACTCCCCCTGTCTAAGGGTGCGGATGTCCGAATGTCGGCCTACGATGACACTACCGTTCCGTCCTCTCCGTGGCCTGCTGGTACGTCGGCGACTATCGAAATCAACAACGGACCGGATGAGGTTATTCTGTTCGAAGCAGAACTCATCGATGGTCGCCTCGACTTCGTGATCAACAATGAACTCACGGACAAGGTTCCTGCGACAACGTCTTCGAACAAAGTTGCATGGCGCCTCCGCGTTGCGTTCGCCG…
Acinetobacter virus Petty	100	416	164805	153	641674	622033	>_Acinetobacter_virus_Petty_contig_1 Depth-of-coverage:2.86996 Taxon:2733321 refseq:NC_023570.1 AGTCATGCACAAGTCTGAATGGATTGATCAGTGCAAACGTGTTCCTGTAGGTCAGACCCGACGTGTCGTTCATGGTGCTGAGGGTCGTCCGAACTTAGTCCTTTATAACAATCCTGACTCATGGAGTGCTTATTGCCATTCATGTAAAACGTCAGGATTCGTCCGTAAAGAGTACTTGGAGCCTGTTG - >_Acinetobacter_virus_Petty_contig_2 Depth-of-coverage:9.71234 Taxon:2733321 refseq:NC_023570.1 CATCCATTACAGGTGA…
Acinetobacter virus AS11	40	409	556409	434	624573	62987	>_Acinetobacter_virus_AS11_contig_1 Depth-of-coverage:32.8409 Taxon:2560262 refseq:NC_041915.1 GAATTTTTAGATCAGGCAAAGGCTGTGCCTGTAGGGCAGAAGCGCAGAGTTAAGCATGGTGCTGAAGCTACTGCTGCAATGGATGTGTACAATAATGAGGATTCATGGTCAGCGTATTGTCATCGCTGTCATG - >_Acinetobacter_virus_AS11_contig_2 Depth-of-coverage:43.6981 Taxon:2560262 refseq:NC_041915.1 TGAGTTCTATGACTACAAAGACACACAGATTGCAAATTATGGAATACAAGGCGAAGCGTCCTTTATCGTACAA…
Erwinia phage Hena1	60	407	342712	198	669211	706554	>_Erwinia_phage_Hena1_contig_1 Depth-of-coverage:1.54317 Taxon:2678601 refseq:NC_048828.1 CGTAAAACATAAAGTCGCGAGAATTAAGCGCCTTTTCCATCTCCTTCCACTTACGCTCTGCTGGGATGTGCTCAAGTTCTTTGCGGTGTTCCCATGCCAATTGTGCTGTGGTGTGGTTAATTCTCCACGCCTTGCCCAGTTGGGACTTGAATCGGAACAGTCGCAGGATGCGAAGCGGGTCTTCGATAAACGCATCAGTTGTTGCACGAAGGATCTTGAATTGAATATCTTCCATGCCTCCATACGGGTCAATAATCTCACCTGTCTCCAAGTTCTGAGCCATTGCGTTGATTGTCAGATCACGACGCG…
Escherichia virus Cajan	50	403	700352	24	774425	759559	>_Escherichia_virus_Cajan_contig_1 Depth-of-coverage:11.9114 Taxon:1921554 refseq:NC_028776.1 TAGTATGGAAACCGCACGACGGGTCTCAAACACTTGCATTGTCCTGCCCCGCAGACTCCATACTGTACTGCGGTACACGTGGTTGCGGTAAAACTGACGTTCAGATTTTCACATTCGCGCAGAACGTCGGACAAGGATACGGCGAGTATTATCGCGGTATCATATTTGACCGACGCTATAAAAACCTAGACGACATCGTCGCACGTACTAAGCGTTGGTTTCGTAAACTGTACGGCGACGCAGCGAAGTGGTACTCAAACAAGGCGGACTATAAATGGGTGTTTCCTCAAGGCGAAGAATTGCTT…
Escherichia virus N4	50	399	313885	449	624661	594046	>_Escherichia_virus_N4_contig_1 Depth-of-coverage:2.544 Taxon:10752 refseq:NC_008720.1 TGATTACCGCAAAGATTATTGAAGACAGTATCAGCACAGCAGGCAAACGAATTACTACGCTACAACTAACGTATCCTCGATTTATCCACGCAGAGTTGATGACTCATCGGGTATTCAGTCGTAATGCCAGTTCTTCTCGTGCTATTCCAGTAAAGAAGATGATTGCTATGGTTCGAGATGAACCAGCAATGCCAATTCACTGGGGAGCCAATCAACCGGGTATGCAAGCCAAGGAACAATTGGTTGGCAAGGATCTTGATTACGCTAAAGGGGTTTGGTTACGTGCAGCGAGAAGTGCTGCTAACTTTGCAG…
Pseudomonas virus pf16	180	389	638438	97	596668	595929	>_Pseudomonas_virus_pf16_contig_1 Depth-of-coverage:2.38424 Taxon:2560689 refseq:NC_041881.1 TGTTTTGGCGGAGCATTTCCTGGCGGGCCCGCTCGATAAAGTAATGCCCAATCACATTGCCAATGTTTCGAGATCCCGAATGAAGCATTAGCCACACTCGTTGTTCTTCATCAAGGCACACTTCGATGAAGTGGTTCCCTCCCCCTAGAGTCCCAAGCTGAAGGGGAGCCTTCTCGTGCTTTGTGCCTAGTTTGGGGTGTTTGGTGAGAATTGTTTGGAGTTCAGGATGCAGCGAGGCCCAGTCCCAATGAGCTGCTCGGTGTTCCTTGTGCTGGTTGAACCCGACTGGAATGCCCCATTCGATGT…
Acidovorax virus ACP17	260	385	881105	69	631449	589041	>_Acidovorax_virus_ACP17_contig_1 Depth-of-coverage:3.5308 Taxon:2560261 refseq:NC_041997.1 TGAACCACTTGTCCGGGTATTCCAGAACCCGGGCGTCCATCTGTTCCCGGGCCTCGAGGTAATTCGCGACGCCCTTGGACTCGCAAATGTGAAGGATTTCCCGGCTGAAGTGTTCGCCTTCCGCGACCATCTTCTGGATTTCTTCGGAAGACGAAAAGTATTCGCGCCAGTCGGATTCCGCCTTGACGCGTTTCTTTTTGCCCTTCACCTGTTTCGTCTTGGAGAACCAAAAAAGTTTCTTGCCTATATAACTTTTCCCGCTGGCTTCGTGGCGCAGAATGTACACGAAGGAAAAAGCCTTTTCGGG…
Pseudomonas virus PaMx25	240	379	174873	93	670369	658681	>_Pseudomonas_virus_PaMx25_contig_1 Depth-of-coverage:10.1281 Taxon:1982241 refseq:NC_041953.1 AAGCATCCCAGAACGGGCCTTACGCCTCCCGTGTTGCTGCTGCTCGTGAACTTGCAAAAATGCGCGGCTTCACCAATGAGGAAGGCACAGAAGATAAAGATCAACAGCTCATAGACCTATTCCGTAACTTTGCACAGAAGGCTCGCTTATGAGCAAGATTATTCTTGAACGTCAGATGGCGCGCTGGTATGACCTTAAACCTCACCCCGTTCAGCTTGCGCTGCTCCGTGCAGTTGAAGACGGTAAACGCTTCCCCATTGTCCCCGCTGGTCGACGCAGCGGTAAGACCGAGCGCGCTAAACGC…
Pseudomonas phage YMC11/02/R656	150	377	961441	159	633554	602372	>_Pseudomonas_phage_YMC11/02/R656_contig_1 Depth-of-coverage:17.6168 Taxon:1755689 refseq:NC_028657.1 TCACGATCTAAAGTGATAATTTTGCGGTCAGCACTCACAGCAGAGATACGCCCACCATTGGCACGGCCTGCAAAAAGCTCGTCTGCAATTTCAATCACGCGACCTGGTTGTGGAATATAACCATCCAAGCCAACTTTAAAGGATACAGTGCGA - >_Pseudomonas_phage_YMC11/02/R656_contig_2 Depth-of-coverage:82.4216 Taxon:1755689 refseq:NC_028657.1 CCCAGTACGAAATCGCACGGAATACACCAGCGAGCTTAC…
Salmonella phage vB_SenS_Sasha	130	374	11293	155	765872	761277	>_Salmonella_phage_vB_SenS_Sasha_contig_1 Depth-of-coverage:2.26366 Taxon:1913114 refseq:NC_047786.1 TCAAATTGATATTTCATCTGTTAACGGATTAGGTAATGTTTTTCATCGTCGCCGCGAAGCTGGTATTGATTGGCAACCGGGTTGCGTAATTGAAAGCGGTTATACGCGCGTTTTCGTTATTGATTGGCGTGACCATCCAGAAAAAACTCAAGAATGGTACGATAAGAAAAAAGCCAAACATGAACGCGAAGGTATGTTGCATATTTTCGCTCAAGAAGTTGACCGTAATTATTCCGCTGCTGTTC - >_Salmonella_phage_vB_SenS_Sasha_contig_2 Depth-of…
Enterobacteria phage phi92	120	371	330929	189	645816	627719	>_Enterobacteria_phage_phi92_contig_1 Depth-of-coverage:4.3221 Taxon:948870 refseq:NC_023693.1 CAATAAAGCCTATATCTATTCTGTGCAGACACGAGATTAGAATTGATAGCAATAGGTTCCACACCGAGCCTAGATGTAATCACATCCTTGTGCTCCTGTTTCATCTCCACGTTTTCAAGCAGAAACTTTACATTCGGATTGTACTTTCGTATATCGGTCAGTATTCGCATATACTCCCAAAATAGCTTAGAGCGAGGATCATCAAACGTTTCCCGGCAAAACTGAAGGATTGACACGGACTACCACCAATTAAAAGGTCGATGTGCTTTAAGTTTGCTACATAGACCGTTGTTACACTTCCTAG…
Sulfitobacter phage pCB2047-A	20	370	862958	262	644703	662437	>_Sulfitobacter_phage_pCB2047-A_contig_1 Depth-of-coverage:24.8278 Taxon:754045 refseq:NC_020858.2 CACGATCATATGCTTGTGACCCAGCCTTGATGCCCTGATTGGAAAGCCGGGTGCGCAAATCCTCGTCCTTTTGCGCAAACATGGGATCGAGGCGCTTGCGGCCAAGATCCATCAGCCGCCCCTCGACCGCTTCATTCCCCAGCTTGAAATTGCCAGTCAACTGCTGGCCGAGGGTGCCGGACAGGTTATCACCTAGCGTTGCCAAATTCAGGCTTGCAGAATTGTTTTTATCCTTGATCGCCTGCTGCGCCGGGGAAAGCGTCTGCGTCACCGAAAAGCGCGGGACCGTGTAGGTCTGCT…
Strepomyces virus Rima	50	368	102407	161	628783	558102	>_Strepomyces_virus_Rima_contig_1 Depth-of-coverage:8.08813 Taxon:2560784 refseq:NC_041889.1 GAAGAAGTGAGGTGACTCGATGACTCTGTCGAACACGGCTACGCCGAAGTACTACGGCCAGTTCCGTGACGCGGTTCTCCGTGGCGATATTCCGATCTGTCGGGAAATCGAAATGGAGATGAACCGGATCGACAGGCTCATCGAGGATCCTGCTTACCATTACGACGACGAAGCCATTGACGGCTTCATTCGTTTCTGTGAAGCAGAGCTCACGCAGACCAATGGCGACGACCTGGTTCTGCTGGACTCCTTCAAACTTTGGGCCGAATCCCTTCTGGCCTGGTACTACTACTCGACTCGAAATGT…
Pseudomonas virus PMW	150	352	611231	139	607619	571088	>_Pseudomonas_virus_PMW_contig_1 Depth-of-coverage:2.30673 Taxon:2560676 refseq:NC_041880.1 AGTTGAAGTTTGCAATCAATCTTGCTAAACTGTTGCTTGGTGAGGTGATTGGGTTGTTCGCAGCATTCACTGTTCTTCTGAACATGAAGCGACACGGATTGTTTGTAGGGTTCAACGATGTAAACGCTTGGTCACTTGCTGACGAGCAAGATCACGTTGAGAACAACATTAGAACGCTTCTGGAAGTAAAGAAAGATTTGAGTCAAGTAGAAAATATCATCCTAGATCAAATCATTAAGAAGCTTGTGAGTCGATACATTGCTGCTGAACACTCCTTCATTGGATTGGTTTACGAAATGGGTGATGC…
Nitrincola phage 1M3-16	100	340	490793	209	616162	585169	>_Nitrincola_phage_1M3-16_contig_1 Depth-of-coverage:18.5621 Taxon:1472912 refseq:NC_024217.1 ATATTGGTACTCTTCTAAGAAGTCTTTTGGTAGTTGTATTGTGTTAATAGCACGAGTACAGGCAACATAGAATAGATTTACTTCTTGTTGATTGTACCCACTGTCACCAACGGATTTTAAGATTGTCTCAGTATTAAAATCATCAGCAATAATTACATTACTCCATTCCATACCTTTACTCTTGTGTGCTGTTGTTAAGATAATATCGTAAGGTTTATTACTCTTACTATCTTTAATTAAAGTGTCTAAAGCTTTGGTGTATGTAAATGTTTTATGGTTAAGAACAATATCGGTTAATCTCTTAA…
Stenotrophomonas phage Pokken	110	340	73873	148	610098	554186	>_Stenotrophomonas_phage_Pokken_contig_1 Depth-of-coverage:29.0468 Taxon:2596674 refseq:NC_049463.1 ATGCAGGCATTGGGAGTCGTGAGACTCCTCACAACATCATGGAAGTGATTTACACCATCGCAGGCAATCTGGCCGATCTCGGCTGGACACTACGCAGTGGTCACGCTGACGGTGCTGACTGGGCATTCGAATGCGGAGCAGTAGAAGCCAATGGAGAGACCGAAATCTTCATACCTTGGCGTGGATTCAACGATCAATTGAAGACAAAGGCTGACCTCTACATCCTCAGAACCAACGAAGAGATCGAGGCTCTGGCCGCTGCCAACCATCCCAATTGGGGTGCGTGCAGTCAGGGAGCC…
Ralstonia phage RSK1	100	338	127869	162	609625	535236	>_Ralstonia_phage_RSK1_contig_1 Depth-of-coverage:1.78533 Taxon:1417599 refseq:NC_022915.1 GCGCCTGTTCATGGCTGGAAATCAATTGGGCAAGTCGCTCTCTGGGGCTGCGGAGATGGCGATCCATCTGACCGGGCGCTACCCGGAGTGGTGGGAGGGCCGGGTGTTCACGAAGCCGGTGGCTGCATGGGCCTCTGGCGTGACCGGTGAGTCGGTGCGCGATACCGTGCAGCGCCTATTGGTGG - >_Ralstonia_phage_RSK1_contig_2 Depth-of-coverage:17.5422 Taxon:1417599 refseq:NC_022915.1 AGCACAAGTCGGGCGGCATATCGATCTGC…
Aeromonas phage vB_AsaM-56	280	328	321898	58	831037	835791	>_Aeromonas_phage_vB_AsaM-56_contig_1 Depth-of-coverage:2.57273 Taxon:1127514 refseq:NC_019527.1 TGCTATGCCTACTCGTTGTTTTTGTCAGCGCTCGCTCTTGCTTTAATTCCTGTAGTGCCGACTCACCGGACGAAACTCGCAATACTGTCCGCTGCGCCATTCGGTCGCGTAACATTGCGGGACGTAGGGATCCGGAAGTGCATGGCGCACGCCTGGCTCGTGGTGCGGTGACCCCTGGTGTAGTGCCCCGCCAATGATGGCGATGATGGCGCACCAAACCACTGCCAGCCACCATGGGGACCAGTTTGGTAGCGGGCCGTGGTAGTGGCGCATTATTTGGCCCTCAGTGAGAACCCGGCAGC…
Pseudomonas virus KPP21	70	327	537592	206	597468	547141	>_Pseudomonas_virus_KPP21_contig_1 Depth-of-coverage:2.72754 Taxon:1982595 refseq:NC_029017.1 CCTCTTTCTTGGGATCATAGATTTCCGGGGTGTAGCCCTTCATCATCAGTGCTTCAGAACCGTTGAACAACTGTTCTCTGGATTGTTGTTGCAATGATTTATGTAAGCGCAGGATCATCTCTATACCGCTATCACCACCCCGCTTGGCTTCTACATCCATGACCTTACTGGCTGC - >_Pseudomonas_virus_KPP21_contig_2 Depth-of-coverage:1.95495 Taxon:1982595 refseq:NC_029017.1 CTCGGCTTGCTTGCGGATCAGCTTCGGAACAAT…
Acinetobacter virus B1251	120	326	1333	135	669827	678843	>_Acinetobacter_virus_B1251_contig_1 Depth-of-coverage:7.84602 Taxon:2560265 refseq:NC_019541.1 CAAACAAGAAGCATATGAGTTGCATGGGGTTAATGGCGTTGAACTGGCAAAGCTACTTGGAATAGAGCCGCCTGCCGTTTACCAATGGCCTAACCAAAAAATCCCTTTAGCGCGTGAATACCAAATTCGAGATTTAGCGGCTGGAAAACAACCAATCACA - >_Acinetobacter_virus_B1251_contig_2 Depth-of-coverage:5.2474 Taxon:2560265 refseq:NC_019541.1 AGGTGAAAAAGTACAGAGTGAGGGTGAAGTGATATTGGCCACCTC…
Gordonia phage Rickmore	70	325	10178	132	624776	622614	>_Gordonia_phage_Rickmore_contig_1 Depth-of-coverage:1.51878 Taxon:2507854 refseq:NC_048749.1 TGAGTTCACTGACAATCGTTGCAATACCGGCACAAGACGATTTCTCGTGGAAGGTGTCAAGTGAAGAAATTCCACACCTTACCTTGTTGTTTCTTGGAGACAAGGTGTCCGACGCAGATGCGTTGAAGATTCGAGCGTTTGTCGAACACGCGGCCTCACAAATTGGGCCGTTTGGTTTGGCAGTCGATAAGCGTGGCGTTTTGGGTCCAGACTTGGCAGATGTGGTGTTCTTTGAAA - >_Gordonia_phage_Rickmore_contig_2 Depth-of-coverage:1.73141 Taxo…
Pseudomonas virus NP1	210	324	152034	91	717308	725271	>_Pseudomonas_virus_NP1_contig_1 Depth-of-coverage:1.57785 Taxon:1982240 refseq:NC_031058.1 ACCCAGCGGGTCGCGCTGGTGAGAAGCACGGGCACAAATCCGATTACACTGAGATCGAAGACGTGCTACGCTTGCACGGCTGGAAGTTCGAGCGGCGCGTGCGTCCTGCGCACCCTGCTATCAAGGACCGCTAGAACGCTGTACGGGCGATGATTTGCAATGCGAAAGGCGAAGTGAGGTTGAAGGTGAATCCTCAGACTGCGCTGTGGTGCCACAAGGGGTTGAGCACTGTGCAGCTCCAGGCGGGTTCGTCTTTCCAAGAGGATCAGAAGAACCAGTATCAGCACATCACGACAGCGATCGGGTA…
Acinetobacter virus AS12	40	323	430656	449	643973	647651	>_Acinetobacter_virus_AS12_contig_1 Depth-of-coverage:23.0807 Taxon:2560263 refseq:NC_041914.1 TCGCTAAACGTGGCGCAATCTTAGACCGTGATATATGGGCTGCGGGTGTATCTTGCTTAATGCACATTGAGCAGCACTCGGATACTACGTTGCTTAATAACCTAGTGAATGCGCTGCCAAAGGGTACACGTAAACAAGCCTTCGTTGAGTGGGCTTTAGCGTATGGCAAGGTGCGTTTGCTTGACCGTGCAAATGAGGCGGATCAAGACAAGATTCTAAAAGGGCAAGTGTTCCGCTTAGACCGCACTAAGGATACCGATCAAGTTTCAGCAATGGCTAACGCATGGTATAACTTCAAGCCTGA…
Croceibacter phage P2559Y	90	316	119876	153	628427	615565	>_Croceibacter_phage_P2559Y_contig_1 Depth-of-coverage:3.30065 Taxon:1327037 refseq:NC_023614.1 CAACCCAATTAAATATTCTGATTTGGTAAGCCCCGATAATTCGATTACTGATTTGATAAAGCAATTGGATGAACTTTCAGACGCATATACAAATGCGTTGAAAAATATTAGGGCGGAAGCAATTCAGTTGGCGGCGGTTCTGCAAAAGGTTTCCGGGGCAACCGAGGACGGCAGGAACACAACCAAGAAAGCCGCAGACGATGCGGAACGTTTGGCACGTGCGCAACGTGATTTGGCGTTTGCAGAAAGCGAGAACGCCAAAAAGTTAGCCGAGTTAAAATTGGCACAACAGGAAGCGAACCA…
Flavobacterium virus FCV1	40	311	669968	25	679677	667644	>_Flavobacterium_virus_FCV1_contig_1 Depth-of-coverage:1.86247 Taxon:2560474 refseq:NC_041845.1 ATCCACTTTATGATTGGAGTTACAGAGATATTTGGAAAGCTATATTTGACAACAAGTGGAACTATTGTAAGTTGTATGACCATCAATACCAAAAAGGCGTGCCATTAAATCGTATGCGTGTTTCAAACCTGCATCATTGTCAATCTGTAAACTCATTAAATTATCTATCAGAAGTCGAGCCTAAAACTTGGGTTAAACTAACGAAAAGATTAAAAGGTATCAATAGCTATAAGCATATTGGCGAAGTAGGTTATGAGCAGGTAGTTGAGAATTTACCGTATATGTTTAAGTCTTGGGAGGAAT…
Acinetobacter virus R3177	150	305	122333	131	67386	672515	>_Acinetobacter_virus_R3177_contig_1 Depth-of-coverage:14.008 Taxon:2560270 refseq:NC_041866.1 TGAATATTAATAAGTTTATTGATGAATTGATCGAGCGTGAAGGCGGTTATGTCAACGACCCTACAGATCGTGGCGGCGAAACAAAATACGGTATCACGAAAGTGACTGCCCGGCAGTATGGTTATACAGGTGCAATGAGAGATTTGCCTTTAGAGCTTGCCAGACAGATTTATTTAAAAATCTATTGGATTGAGCCGCGTTTTAACAAGATTGAAGCGATTAGCCCGGCCATTGCAGAAGAATTACTTGATACAGGCGTGAATTGCGGCGTGAACTTTGCAAAACCGCTATTACAGCGCGTTCT…
Agrobacterium virus Atuph03	60	292	101162	159	808888	832998	>_Agrobacterium_virus_Atuph03_contig_1 Depth-of-coverage:21.0079 Taxon:2733891 refseq:NC_047846.1 CTTCATTGAAGGACGAGCAGAAGCTCTACTACATGAAGCTACTGGATGGTGTGTGGTCGAAGGAGGCAGACGAGGACCAGCGCACGAACATCATGTCGTGGCTGGCTGAGTTGGAAATGGCCACAAGCATGGCCAACCTCACGGAGACATTCAACAGCGGCGATCTTGATGAAGACTTCTATGCGAAGATCATTGAGATCACGGATCAGTACAAGAAGCGGGTGGACGTAAGGTTCGATCGCTGGATTGACGACCCGATCTTTGACCTGCTGCTTGAAGACCTGAACGATGACGGTGTGGC…
Escherichia virus APECc02	100	289	438552	121	995621	99465	>_Escherichia_virus_APECc02_contig_1 Depth-of-coverage:1.0 Taxon:2560438 refseq:NC_041869.1 GGTCACCAGGGGCTCAATTTCTCTGAACAAAGAGACTTTTGGGCTAATCATTAAAGGGATTTACGAAGATAAGGTGCTGGCAAGCTGCCGTGAACCAATCTTCAATGCCGTGGACTCCCATGTTGAGTCTGGACGGGGTGATGTACCGATCATTATTCACTCTCCTACAGACCTTGAACCATACTTCTTTGTGCAGGACGTTGGATTGGGCATGTCAGAAGA - >_Escherichia_virus_APECc02_contig_2 Depth-of-coverage:26.2828 Taxon:2560438 refse…
Acinetobacter virus phiAB1	30	285	372297	457	637887	585742	>_Acinetobacter_virus_phiAB1_contig_1 Depth-of-coverage:27.2699 Taxon:1985715 refseq:NC_028675.1 ATGAAATGGTTTAAGTACCACACCACAGAACAGCGTGGGTTCGTGTACTTACAAGGTAAAGATGTACCTACTACAGGTGAGGTTATCGCAGCGTGTGAGGATTTATTTTCGAGTATGAAGATAACCCATTACACAGGATTAAGTACAATGTGCCTACTAGGTACGAGGTTTGAAGATGCAAAGGTTACGTTTGTTATC - >_Acinetobacter_virus_phiAB1_contig_2 Depth-of-coverage:27.2699 Taxon:1985715 refseq:NC_028675.1 CTAC…
Vibrio phage VvAW1	70	273	759785	233	618362	555897	>_Vibrio_phage_VvAW1_contig_1 Depth-of-coverage:10.3667 Taxon:1168281 refseq:NC_020488.1 TTCTTCCAGTATCAATGGATCACCAGACGACGCCGCCTTCATATCTGCAGCGTTTGCCGCTTCGCCCTCAATGTCATCGATCTCATTAACCGAACCATCGTAGTTGCGCAGCTGCTCGATTCCACGAGACTTGTGTTCAAGGATCTGCCAGCGGCGAGTGTCATAAGTCTGCTCGGTCGCATAGCGGTAGATCTCGATCTCAAAGCCTGACGGGTCTCGCTCATACAAGTTGTTGCCTTGACGTAAACCACGACCATTACGCTGTTCAAGTTCACCAGGCATCCATGGTGCATCCAAGTGGTGCATTGCA…
Burkholderia virus BcepC6B	150	272	149004	108	661257	588122	>_Burkholderia_virus_BcepC6B_contig_1 Depth-of-coverage:2.65601 Taxon:279280 refseq:NC_005887.1 GATGCAGCCGTTCAGCACGGGCGCGCGGGTGGACATCAACGAAAACAAGATGGAGCAGCGGCGCACAGCGATCGACGATGCGTTCCTGGTGACCCTGTTCCAGATCCTCGTGGAGACGCCGCGCATGACGGCGACCGAAGTCTTGCAGCGCGCCCAGGAAAAAGGCATCTTGCTGGCCCCCACCATGGGCCGCGTACAGTCCGAAATGCTCGGGCCCATGACTGAGCGCGAGCTGGACATTGCCACGGCAGCGGGCCTACTGCCTGAAATGCCGGATGAGCTGATCGAGGCCGGCGGTGAGGT…
Clostridium phage phiCT19406C	50	271	512282	371	613099	554276	>_Clostridium_phage_phiCT19406C_contig_1 Depth-of-coverage:2.44144 Taxon:1567011 refseq:NC_029006.1 ACAAACCCAGGAAGTGCAAGGCGCTATCTTTATGGCCAAACAATTTCCAAGAGACGAATACGCTGCCATTCAAAAGATTGAGAGAATGTGCGAACGAATGAATCTAGCAGAATCAGCGACATATTCTTATCCCAGAGGTGGCACCCAAGTAACGGGCCCTAGCATCCGATTAGCCGAGGCGATCGCTCAAGCATGGGGAAATATAGATTGCGGTGTTATTGAGCTAGAGAACAAGAATGGGGCATCAGAAATGATGGCTTATGCATGGGATTTAGAAACAAATACCAGAGTAACCAAGA…
Salicola phage CGphi29	50	267	590982	275	593621	551553	>_Salicola_phage_CGphi29_contig_1 Depth-of-coverage:3.13324 Taxon:754067 refseq:NC_020844.1 TGTCCCACGGCGTGAGGTGCGGGTGGAAAATATGCTTGTTGCATCCTGCCTCTTGTGAGCGCTGGTCTGGGATTTCTGCGTTCCACTCGGCGCAAGACCATGTGCCATCTCGTTCTGGAGTGCTGTTGGCGCAGGTACGGCAATTGACTTGCGTAGTCAGTTTGGAGCCGTTGCAAATATCGCGGCTGTCGCAAAACTTGCACTCGTACCATGTCGGGTCAGTGCTGATTGGCGGTGGTGGCGATTGATCGGCAATGATGCGCTGGGCGCGCTCGTTCATGGCCTTGGAGAATTCCGCGTCGTGCTC…
Pseudomonas phage phiPSA1	140	258	113212	111	626431	579171	>_Pseudomonas_phage_phiPSA1_contig_1 Depth-of-coverage:23.8487 Taxon:1500757 refseq:NC_024365.1 TCAGATATGCCTTCGGCCAGCGCATCAGCCAGGTCGATGTCCTGCAGGCGCTCTACGCGTACGCCAGTGATTTCCAAGGTGATCCGGCTGACCGCGCGAGGCATGTGGATGCTTGG - >_Pseudomonas_phage_phiPSA1_contig_2 Depth-of-coverage:7.71375 Taxon:1500757 refseq:NC_024365.1 GCCGCGTAGTGGATGCGGGCGTCTTGCGGGAGCAGTCTCGGCGGCAGATGGTCATATGCGTGCGGGGCCGCCCACGTCTCCCGAACCC…
Flavobacterium phage vB_FspS_mymlan6-1	60	256	543622	305	689325	644068	>_Flavobacterium_phage_vB_FspS_mymlan6-1_contig_1 Depth-of-coverage:1.87597 Taxon:2686266 refseq:NC_048838.1 GTTATAAGCAAGCTGCTACGTTCCTGCTCCGAATGACAAATCCCCATTGATAAGCCATTACTTCGGCTATTCCGGTAAAGGTTTTTGAACGTGCTTTTCGCCTTTCTTCCTTTGGTAGTTTAAGTGTTTCATAATGCAATCGGCTAACAGT - >_Flavobacterium_phage_vB_FspS_mymlan6-1_contig_2 Depth-of-coverage:14.4979 Taxon:2686266 refseq:NC_048838.1 AAAACTAAAATATTTTCATGCTGCCGC…
Acinetobacter virus P2	20	253	676398	226	636592	620802	>_Acinetobacter_virus_P2_contig_1 Depth-of-coverage:16.0405 Taxon:2560280 refseq:NC_042007.1 ACATGAACTACATAGATCAGGTCTATGCTGCTCTGATCTATGTTTGGACAGAGTATGATCATTTAAGCGTTGCTG - >_Acinetobacter_virus_P2_contig_2 Depth-of-coverage:16.0405 Taxon:2560280 refseq:NC_042007.1 ATGAAATTAACTAAGGGTGGGTTTGATATAATCCGTAAAGAGGTATTCAATGGCAAGCTCACTACATCGCAGGTGCAAGCCCTAGAGTACTTAGTACGTCGTTGTACAGAAGCAGGTATGAATTACCCAGAAGGG…
Mycobacterium phage BellusTerra	50	245	392497	31	632301	554033	>_Mycobacterium_phage_BellusTerra_contig_1 Depth-of-coverage:4.26991 Taxon:1429791 refseq:NC_023562.1 GCGTACTACGACTCTAGCCATCGCCTGAAGGCGATCGGTCTGTCGACTCCTCCCGAGATGCGATTCCTCGCCGCGAACATCGGTTGGCCGAGGATGTACGTCGACTCAATCGAAGAGCGACTCGACGTCGAGGGTTTCCGCCTGGCCGGACAGTCCGCCACGGATGACCGGCTGACCGACTGGTGGCAGGCGAACGGGCTTGACGAAGAGTCCGGCATGGCACACCTCGACGCACTGGTCTACGGCCGTAGCTACGTCACAGTCGCAGCCCCGGACCTCACGGCGAGCGATGACCCG…
Arthrobacter virus Mudcat	90	242	703868	144	626074	586504	>_Arthrobacter_virus_Mudcat_contig_1 Depth-of-coverage:15.1288 Taxon:1982090 refseq:NC_031224.2 AATGATCCAGTATTCTACGTTTGAAGAACGACTGCAGTATTTAATGCTGTTTGGTTCTATTGGATACGAGACATTCGGCTATGACCGATGGGTTAATCAGGCATTATATTCATCCGGAGAATGGAGAGAGTTTCGGCATAAAGTAATTGTCAGAGATGGCGGTTGCGATTTAGGTGTTGAAGGATACGAGATACAAACACGACCGTTGATACATCACATAAATCCAGTTACCAAAGAGATGATACTTAACCGAGACCCAATGGTATTCGACATGAATAACGTTGTGACAACAACCCATCAAAC…
Chimpanzee faeces associated microphage 3	10	235	117823	899	525346	451613	>_Chimpanzee_faeces_associated_microphage_3_contig_1 Depth-of-coverage:55.5853 Taxon:1676183 refseq:NC_030458.1 ATGAAAAGGACTAAGTTTGACCGTTCTCATGTTTATAAGACAACTTTTGATTCAGGTAAGCTCATACCTGTATTTATTGATGAGGTTTTGCCTGGCGATACTACTCGTATGTCTGTTAATTATTTCGCTCGTTTGGCTACTCCTATTAAGCCTATCATGGATAATATTTATCTGGACTGGTTTTTCTTTTTTGTACCAAACCGCCTCGTTTGGGAACACTGGCAGAATTTCTGTTTTGAACAGGAAGACCCTGATGATAGTACTGATTATGTTATCCCTACTGTTAC…
Lactococcus phage P162	70	231	690307	154	616885	57767	>_Lactococcus_phage_P162_contig_1 Depth-of-coverage:8.71657 Taxon:1476889 refseq:NC_024214.1 CTGAGAACGTCTTTAATAACACAGCCAACGCTACAGAAATGCAAATGTACTATACTCGAGCCATCGATCCAATAACAAAGCGAATTGCAGTTGAGTTCACGCGCAAGTTCATTACAAAGACTGCTCGTACTCAAGGACAGCAGATCGTTCCGTATCGAGATCCGTTCAGTCTCGTTCCGACAGAGAAGCTGGCTACTATGGCCGATGTATTCTCTCGCAATGCGATCCTTACTCCAAACGAAATTCGTGCTTCTATTGGCTTTGGTCCTTCTAAGGATCCGAATGCTGACAAGCTTTCCAACAAGA…
Streptococcus phage 315.2	70	230	560966	25	690965	688859	>_Streptococcus_phage_315.2_contig_1 Depth-of-coverage:3.25472 Taxon:198539 refseq:NC_004585.1 TTTTAAATACTATATCTAGTATACAGGAGGAATATATGTGGGAAATAATTGAAAGATTACTCGAAGAAAGAGGGTTGAATAAAAACCAACTTGCTAGACAAGCTGGTTTGCATCAAAATAGCCTAATCGATCTAAAAATGGGAAGAAAGAAATCCTTGAAGTTTGAGGATGTTGTCAAAATAGCTGACACTTTGGGTGTCAGTCTGGACGAATTTAGGTAACAAAAAACCACTGCGGGAACAGTGGCTTACAAAAATTATTTAGTTTAATTATAACACA - >_Streptococcus_phage_…
Vibrio phage VBM1	50	227	547506	27	586998	533911	>_Vibrio_phage_VBM1_contig_1 Depth-of-coverage:1.42662 Taxon:754074 refseq:NC_020850.1 CAGCGGTGGACTGGTCTTTCAAATCACCGGCCAGCACGTAGAAGCCGTTTTGCTCGATGTTGCGCAAGAACATATCGCGGTCACCGAAGAAGTCAGGAAGCGTCCAGGCGCCAGGACCGAATACCCCAGCACGCACAAACCCGCGAGTCGTCTTCTCTGCGCAGTCTTCCAACTGATCAACGCCGTAATAGGTTTGTGGCACCTTGGTCGGCGTGGTTTTTAGAAGATTGAATGAATCAGTCTGCACCGCGTCAACGTAAGCCATCAGGTTGTAGACGTTATCCACAAAGTCATTAGAGCCACTGGTCAGCA…
Salinivibrio phage CW02	90	226	792266	144	646728	647692	>_Salinivibrio_phage_CW02_contig_1 Depth-of-coverage:1.54631 Taxon:1161935 refseq:NC_019540.1 TTGTCAGCGACTTTGACGCTGCTGATCTGATCGTGTTTACTGGTGGCTCGGATGTTTCCCCTCACCTGTATGGTGATGCGGCTCACCGTACCACTGGCAACAACACCATTCGGGATGCCAAGGAAGAACGCCTGTTCGATGCTGCTCAAGATCGTGGTATCGCTTGTGTTGGTATCTGCCGTGGTGCTCAGTT - >_Salinivibrio_phage_CW02_contig_2 Depth-of-coverage:1.95254 Taxon:1161935 refseq:NC_019540.1 GATGGATTTCTTCCT…
Helicobacter phage phiHP33	10	225	390749	603	497309	392157	>_Helicobacter_phage_phiHP33_contig_1 Depth-of-coverage:42.1894 Taxon:1069378 refseq:NC_016568.1 CGAGCAACTTTCAATCTTTGTTTTTCGGATTGATGACTGCCTTTTTGTTTACGATGATTTCGGAGCAGAAAGCCCACGATCTTTAGTCGTGGGATGAATGCGACAAATTATTTTCAAAAATATTAGACATCTGACAGAAAAATAACTATATTATAAGTATGGATGCAAGATGGAAACGATCAAAAACCTGCGTGTATAATATTGGATATCACATTATTTGGTGTCCTAAGTACAGACGTAGAGTTTTAGTCAATGATGTAGAAACTAGATTGAAACAGTTGTTGATTGAACAATCTACTAAA…
Microbacterium phage Arete	200	220	151922	68	658947	578791	>_Microbacterium_phage_Arete_contig_1 Depth-of-coverage:2.7287 Taxon:2713257 refseq:NC_048860.1 CTTCTTGCACTCGCCATGCCATGAAGGCTGTGACCAGAGGCTCCATCAGCACCTTGGTGGTGAGGAACTTGTCGATCCAGTTCGGATCACCTGAGACCAGGTGATGCACGAACTGATGGACCGGCGAGTTCAGCAGGTTCTGCTCCACCTGCAGGGCGACTGCCCCTGCCGTCTGCTGGAGCTTCTCTGAGACCTCATTCTTCGACACGTAGTGGTCGAGCAACAGGGCCAGGAAGGCCCCCAGCTTCTTCTCCTCCAACATCTTCTCCTTGAACTCAGGGTTCAGTGAGTAGATGTTCGGGA…
Lactococcus phage P092	30	220	477641	221	594343	557576	>_Lactococcus_phage_P092_contig_1 Depth-of-coverage:19.2331 Taxon:1476887 refseq:NC_024203.1 GACTGACTCCGGCTTTCGACGAACTGATGGGCTTGTTGTATTCAGAGTAAGAGCTTGAGAAGATCATGTGGTTCATCGGAGCGTTATTCACAAACAGTATGAAGGACATTTAGAAGTTCATGTATTTGTATGGAGGTAAGGGTACAGGCAAAGGGACAGTCTTGAAAGTGTTCAAGATGTTGTTCAAAGGTTATCACGCCCCCATCAACCTAAACACATTGACGGGTGGGAGTGAGTTTGCAACCGGACAAATCAAAGAGGTTCCTTTATTGATAGACGACGATAGCGACATGTCTGCAATCAAAC…
Erwinia phage vB_EamP-S6	80	215	457754	16	605546	551167	>_Erwinia_phage_vB_EamP-S6_contig_1 Depth-of-coverage:17.3121 Taxon:1051675 refseq:NC_019514.1 TGCCAATGATCCATGGCAGTCCCGGCTGCGGTAAGAGCGCCATTGCTCACCTCGTCGCTGCCAAACACAACCTCAAGGTAATCGATGTTCGCCTGTCTCAGCGTGAACCAAGTGACCTGCTGGGTCTGCCAAACTTCTACATGGATGAGAATGATCGCCAGCGTGCACGCCATGTGCCGATGGAGACATTCCCATTGGAAGGTGACGCAATCCCAGAAGGCTACAGTGGTTGGTTGTTGTTCCTTGATGAGATCAACTCGGCAGCTCGTGAAACGCAAGCTGCAGCGTACCAGATCACTCTGGA…
Escherichia virus JenK1	50	212	376973	231	99214	996396	>_Escherichia_virus_JenK1_contig_1 Depth-of-coverage:30.176 Taxon:1921119 refseq:NC_029021.1 GATTAAATCCAGACGAAGTTAAAGTTACACCTAACCTTGACTTCAGCAAAGCTAATATTGAAGGCCAGGAATTGGTGCAGGTGCAGACTGCCAAGAATCTTGGTGCTCCGTTATGTGCTGAGTCTATGCACAACTGGTTGCAGGATAAGGGAATGACCTCTTTGACGTTTGAAGAGGAGATGAAACGGCTTGAGGAGGAGCGTAAAGAATACCCGTTCCTTTTACCTCAAGTTAAAAACGATCAGAACCAAATCTAGCAAACAACTGGAGAACAGACTGGGAATGAAAATGCCGCTAAGTAAAGGC…
Xanthomonas phage RiverRider	130	210	622781	111	613033	568702	>_Xanthomonas_phage_RiverRider_contig_1 Depth-of-coverage:2.38384 Taxon:2108116 refseq:NC_048703.1 TGGGCTGCCCGTCAATATTGGTTCGATCAGAACCAACATCGCCTTCGTGAACTGATCCCCACTGCCAAGGAACCTGCTCTCTATTTTGCAGGTACCCTGGCCTGGGAAGATCACCTTGACGGTAAGCCGTCAGGCTATCCAATCTCCCTGGATGCGACAGCTTCCGGGCTTCAGATCCTGGCCTGCCTGACTGGTGACAGATCAGCTGCCAGCCTGTGCAATGTCATCCCCACTGGTTCCAGGAAGGATGCCTACACGGTCGTCTATAACGCCATGCTGCAACAGCTCAATGAGGTCTCG…
Aeromonas virus AhSzw1	60	209	352344	128	895292	930018	>_Aeromonas_virus_AhSzw1_contig_1 Depth-of-coverage:3.09421 Taxon:2733999 refseq:NC_047950.1 TCATTATTAATAAACCTCACGAAGTCTCTTAGCCCTTGAATTGTGAAGAGCTTAAGGAGGGATGGGTCAGTAAAGGAGCTACTATCGGCAATAGCGTCCATATAGGGCTGCGTCTTGTTAACAATGGGCAAAGCCCCTGGTGCCGCTGTAACTACAAATTTTTCAGACTTTAGCCACTCTACCACTTCCAGTAGGTTAGCAAGGTTAGTAGTGTTGGCAAAAGTCTTAGGGCCGATAAACGGAAGTACTTTCTTGATTTCGTCTACTACTGCTGCTTTAGTAGGTTTATTCTTGAAAGTACCCAAC…
Pseudomonas virus PaBG	160	209	335246	6	728598	750955	>_Pseudomonas_virus_PaBG_contig_1 Depth-of-coverage:2.90664 Taxon:2734089 refseq:NC_022096.1 CAGGCCAGTCTTCGGTATCGTTAGAGTAACGCATTGCATACATATTTACTTTCTGCATTACGCCATCTTTAACGTAGCGGTACTTACCCAGCTTCGGGCCGATGATGCCAGTAACACCAGCCTCTTCGTAAACTTCTTTAACAGCGGAATCACGCGGAGTCATATCAGGCTCTACGCCGCCTTTCGGGAATACCCACTCTTTGCCGCTGCGGTTAGTTACCAGCAGAATTTCCAACTCACCGATACCATCTTGGTTGAAACGGTACACAACACAACCGGAAGATTTACGAG - >_Pseudomona…
Microbacterium phage TinyTimothy	80	207	539012	177	632231	590062	>_Microbacterium_phage_TinyTimothy_contig_1 Depth-of-coverage:1.88353 Taxon:2583039 refseq:NC_048777.1 TAGTCGTCTTCCATGTTCTTGTACCCGTTGTTGTCGAGCCAGACACGGTAGAGCGACAGGAACCTGTCCGTGATCATCTTCTTGTGCATGATATCTTCCAGGAAGCCCTTGTCCCTAGTGGAGCTATACTCCAGGAACCGGAAGATCGGGCTAGCAGACCAGACAGCTTCCATCTGCAAGTCGAGGGACTCGACAGTCAGAGCCAGCTTAGTTGCTACCTCATTGCGATTAACCCAGTGATTCAGCATAGCTCCAAGGAGCCCTGCCAGCATCTCAGGGGAGCGCATCTTGGCCTC…
Alteromonas phage vB_AmaP_AD45-P1	30	204	384179	128	625977	611997	>_Alteromonas_phage_vB_AmaP_AD45-P1_contig_1 Depth-of-coverage:10.6635 Taxon:1300004 refseq:NC_021532.1 CCGCAACTAACATTTTAAGTAAACACTCTTCTCTTAGTATAATTCCTGCATAGAAGAAGTTATATGAGAAGAACCCAGTTGTTCCATATGGATTACCGTTTTCAACTTGCTCTGGAGATTTTGATAAGAACTTAATCTTGTCATGACCTTTTAACCCGATTGTTGCAAACGCACCTTCAGTTGGGAATAGGATTGGGTATACATTTAGGTTAGTACCATCATTTGCATACATATCATTTTCACCAGCAACTACTGGAGCACCTTCACCAGCATATACCACAGCTCTTTCAGCTTC…
Idiomarinaceae phage 1N2-2	80	203	972881	149	635028	620053	>_Idiomarinaceae_phage_1N2-2_contig_1 Depth-of-coverage:5.84425 Taxon:1536592 refseq:NC_025439.1 TTATTGCGTGGTGTATGGGTAACTGGCCGCACTCGCAATTCATCCACGCAAGCTATTCAAAACGCCTCGCCACGTCCAACGCTTACGCTGTGCGCTCAATCATGCAGCACGAGGCGTACGGGGCGGTATTTGGCGGCGTTGGGCTTGCTGGCGATAGCAAAGCCAAAGATGAGTTTCGCACCGACCATGGAGGCCTTGTGTACGCCACGGGCGCCGACGGATCAATCACGGGTGTAGGTGCGGGCGCAATGGGTGACTCGTTCGGTGGAGCCATTGTGATTGATGATCCACACAAAGCCGGT…
Burkholderia phage Bcep176	110	203	787632	144	635899	624361	>_Burkholderia_phage_Bcep176_contig_1 Depth-of-coverage:30.0366 Taxon:348137 refseq:NC_007497.1 CCTTCACCTCATGGAACTCAATCAATCCGGTGTTCGTCATCACACAGAAGTCCGGAGTGTAGAAGGTATTGTCAGCAAGCCTGAACTTAACTCCCTCAAACTTGAACCATAAGATCTTGCCAGCGTACTGCATCTCATCAAGAACCTTCTTGTACGCCGCTTCAGTCTTATTCATCTCTCCAGTCTTTAGTCTACCTAAAGCCT - >_Burkholderia_phage_Bcep176_contig_2 Depth-of-coverage:1.38698 Taxon:348137 refseq:NC_007497.1 …
Pseudomonas virus Yua	50	199	595605	142	615848	58981	>_Pseudomonas_virus_Yua_contig_1 Depth-of-coverage:2.33414 Taxon:462590 refseq:NC_010116.1 ATGGGTCGGATGGCTTCATCGCATGGCAAGAGGAAGTCATGGGCATGGTGCGGGATTATGTGTATCAGGCTTCGATTGATTTGGCGCGAGAAAAAGGCGCATTCCCGCTGTTCAATGCGGACCTGTATCTGCAATCTGAATTTGCGGAATCGCTCAATGATCGGATTAGGGAAGAAATCAAAACGCACGGTATCCGCAACAGTCACCTGCTGAGTATCGCCCCGACTGGCACGATCAGCAACGTTGCAGACAACGTATCTGGTGGGATTGAGCCGCCGTTCGACCTGGTCACGGCCCGCCCGGTCAAC…
Erwinia virus Eho59	50	195	512352	20	664056	700508	>_Erwinia_virus_Eho59_contig_1 Depth-of-coverage:35.1551 Taxon:2734232 refseq:NC_048198.1 GGGCGTATGCTTAAACCTGAGCATAGAGCAAAACTTATTGATCAGCACTTTCGCTTGAACAATCTCTACTACATCACCGACAAGAACGGCAAGCAAGTTAAGTTCAAGATGACACTTGAGCAGCTTGAATACTTTGAAAATGAGTGGTCGAGAAACATCATCTTAAAGGCGCGTCAGCTTGGTTTTACGACTGAGATGTGCATCATTCAATTAGATGCCGCACTGTTCATGTCGGATAAATGTGCCTTGATTGCACATACCTTGCATGATGCTAAACGCCTGTTCCGCGAAAAGGTTAAATACGCTTAT…
Escherichia phage ESSI2_ev239	10	194	780057	206	4951	396419	>_Escherichia_phage_ESSI2_ev239_contig_1 Depth-of-coverage:10.6711 Taxon:2695847 refseq:NC_049392.1 CTGCGGAGGGCGGAATTGACGGTTTTGACGTCGCAGAATTTGCGGGTGCGGCTGGTGCGGAGGAGTTTCTTGATCTCGTTCATTTCCGGGATCTGCTGGCGCAGGGCGTCGGCTTTGGCGACGAATTCGTTGAGGTTGATGGGGATCAAGTGCTCGTCGCGGCTGTGGTTGAGGATGGCCTGGTCGTCGCTGCGGCTTTCGATGTAGTCGTAGGTTTCCCAGAATTCCTGAACTCTCGGGTGGTCGGCGTTGATGGCGTGCTGGCGTTCTTCGGCCATGGCGACGATTTCTTCGAGGAC…
Vibrio phage pYD21-A	40	192	446746	228	605062	586207	>_Vibrio_phage_pYD21-A_contig_1 Depth-of-coverage:19.3992 Taxon:754049 refseq:NC_020846.1 TTGAATTCTGCTATTAACTTCAAATTTGGGTCTATAAGGAGTGCCGAGCACCCACTACACTTTCTCGCGGTTAAATCATTCTTATGACCACACTCAAGGCATTCTTTGTATGACCAATAATACTCACAACGCTCAAATACATTATGCCCTCTCACTTTCTCAACATGACTGCAACGTCGGCTAAAATGCGCGGGGAAATGCTGCCCTTCGTATTCCACACGCTCACCCGCAAGGTCTAGGAAGTAGCCGAACTGGTCAAACGTGTACCCATCTGGATTTGGTCGAAGTGTCACGCTGTTTACGCTATGA…
Burkholderia virus Bcep22	110	188	770013	95	673416	643516	>_Burkholderia_virus_Bcep22_contig_1 Depth-of-coverage:3.20253 Taxon:242527 refseq:NC_005262.3 CGCCCTCTCCCTGCTTGTACAACTTCAGCGCATACCGCACCGCCTCGACGCGCTCAGGAATCAACTGCCAGGCCTGCCCATCCCACCTCAACCACTGGGGGTCTTTCCCGTTCCGGATCAACCCGCGATAGGTGCCAGCCTTCCAACCTTCGCACTGGCGCCTGATCGCCGCCTTCACCCGCTTGCTCTTGGTATCCGATTCCTCGTGCGCCCGGATCATCACCAGCAGTGAATAGACCAAGTCCATCGGCTGAGCCTTCAGCCCGGCGCGGTTGTACTCCCGGCCGTCGCTGGCGGTGACCAC…
Arthrobacter virus Amigo	90	187	471668	166	603639	545847	>_Arthrobacter_virus_Amigo_contig_1 Depth-of-coverage:18.1918 Taxon:1982100 refseq:NC_041949.1 ACCCGGTGCTGTGGGCGCAGGACATTGCGGGGGTTCACTTGTGGTCGGCACAGCGCAAGGTCGCGGAGTCGATTCGGGACAACCAGAACGTTGCGGTGAAGGCGGGGCACTCGGTAGGTAAGAGTTTCTTGATTGCCTTGCTGGTGTGCTGGTGGGTCG - >_Arthrobacter_virus_Amigo_contig_2 Depth-of-coverage:1.44219 Taxon:1982100 refseq:NC_041949.1 TGAACAAGCAGGTCGGCTGGCGTGTGGGAATGCCTGACCTGACCCCA…
Acinetobacter virus Aci02-2	90	185	342105	13	614258	562982	>_Acinetobacter_virus_Aci02-2_contig_1 Depth-of-coverage:3.17083 Taxon:2734139 refseq:NC_048075.1 CTTACGTTGATGGGTTGGCGGCTAGTGCTGCATACGCATGGGCTAGTATTGCTGATGAAATTGTCGCTAGACCTTCTAGTGAGATTGGTTCAGTTGGAGTAGTTGTTCAACTGATTAACAATTCAAAAATGCTAGAAAATGCAGGAATTACACGACAATTCATTACGTTCGGTGAAAACAAAGTACCATTTGATTCTAATGGTGAGTTTTCAAAAACATTTATTAATGACTTACAAAAGAAAGTTAATAAAACAGGTTTACAATTTACTAGCTTTATTGCTAAAAATCGTAATATGCAAGT…
Streptomyces virus Bing	80	179	866864	92	66049	632817	>_Streptomyces_virus_Bing_contig_1 Depth-of-coverage:2.75976 Taxon:2560785 refseq:NC_042106.1 CGATCAAGCAGTATCTGATCGTCGCCCGAGGCGGAGCGAAGTCGATGTACGCAGCATGCCTGCAGAGCTACTTCCTCAACGTGGACACATCCACCACGAGGCAGATCACTACTGCCCCGACGATGAAGCAGGCCGATGAGGTCATGGCGCCAATTCGCACAGCCATCGTCCGCGCCCGTGGGCCACTGTTCCGGTTCCTCACCGAGGGGTCGCTGCAGAACACCACGGGATCGCGGGCGAATCGGGTCAAGCTTGTCGCCACCAAGAAAGGCATCGAGAACTTCCTTACGGGATCGTTGCTCGAA…
Edwardsiella virus eiAU	30	178	319656	323	648688	637555	>_Edwardsiella_virus_eiAU_contig_1 Depth-of-coverage:3.81652 Taxon:1982112 refseq:NC_042029.1 CTGGCGGGGTTATGCAGATGCTGTCCCCCCAGGCGACAGGCATGAAGATCCGGGAGGATGACGCCAACGCGCCGTCATACGCCTTCGGCCAGCCGGTCAACACGACAGCACAAGGTAACATCGTTGGCGTTTTGTATGGCGAGCGTGAGATCGGGGGTGCTATCATCAGCGCCGGAATTATCGCTAACGAGGTACGTTCTTAATGGAAATCAAAGGATACAAGGGCGGGAGTAGCAACGTGCATACCCCCGTTGAAGATCCAGACTCCCTGATCAGCAACGCAACGGTAAGGATGCTCCTGGCGT…
Burkholderia virus KL1	50	178	108587	94	6536	660823	>_Burkholderia_virus_KL1_contig_1 Depth-of-coverage:4.81358 Taxon:1921548 refseq:NC_018278.1 AAGCTGTATGCGGATGCACGCGGTTTTATCGAAAAGCCTGCAGAGCCTGTGAATAACCAAAACGTTACGGTTGTCCTCCCACGCTGCATCGAGATTCCTAGCCATGGAACGGATGCCGAGTGGGAAGAGAGGCTTGCTCAGCAGCAAAAGGATTTG - >_Burkholderia_virus_KL1_contig_2 Depth-of-coverage:13.4445 Taxon:1921548 refseq:NC_018278.1 GAAGTAGTTTGGGAACCATTCGATGGATCGCAGGCTATGGCGTTGGATAGTCGC…
Achromobacter virus Axp3	80	177	97288	62	647808	608234	>_Achromobacter_virus_Axp3_contig_1 Depth-of-coverage:8.78163 Taxon:2169962 refseq:NC_028908.2 GCCGTGGCGGATACGAGTGCAGCAGTAAGGGCGACAAGCGCTTCAGCGCCTTCTATGCCGTGATGCCCGATGGCAGAACTATCGAGCAGCACTACCAGTGCGATGTCAAGGGCTATGACCTTGGCGGCACCAACTGGAGGCTGGGCAAGGGCAAGCCATCTCTCGACACCTCGAAGGACTTGTGGGTTGAGTACCTAGCGCTGTGGCTGACCTGGGCCAAGCTGAACCCGACACTGATCGAAGAACTGCGTGGCCATGCTGTGAAGCACAACCACATCCTCAGTGACTGCTTCGCCAGCACACC…
Lactococcus phage P1045	50	174	689855	199	588776	567531	>_Lactococcus_phage_P1045_contig_1 Depth-of-coverage:2.00369 Taxon:2662293 refseq:NC_049812.1 ATTTCAAGAAAAAACTGAAACAGCCATTGAAAGATGCTAACAATCCATTTTTTAAAAGTAAATACGTACCTTTAGAAAACGTTGTTCAGGTAGTAGACGAAGCCATGATAGATACAGGTCTTAGCTATACTCAAGGAATCTCAGACTTGGAAGAAGGGTATCTGAGAGTAGATACTATCGTCTTACATGAATCTGGCGAGTATATGGTAATTAAAGGGTCTAAAGTTAAGCCGGTAAAGAATGACCCGCAGAGTGCTGGTAGTGCTATAACATATGCCAGACGGTATAGTTTAAGCACAGCTTTC…
Sieqvirus S42C7	40	171	507087	197	577922	541783	>_Sieqvirus_S42C7_contig_1 Depth-of-coverage:6.55414 Taxon:2733957 refseq:NC_047701.1 TTGTGCAGTTCATTGACATGCGCAAGCCTACAGGCGATGCTAATCAGCGTTGCTTGGAGCTTCATCATGGCATCAATATCACCGATGATTTTATGAAGATCATTGAGCGTTGCTGGGAAGATGAAAATGCTGATGACAGTTGGCCGCTCATCGATCCGCACACGGGTGTCGTAAAACAAGTCGTGTCTGCTCGTCAGCTGTGGGAATCCATCTTGGAAACTCGTATGCGAACGGGTGAGCCCTACTTGCACTTTATTGATGAGAGTAACCGCAGGCTTCCTCAGTTCCAAAAGGACTTGGGGTTGGCTGTTCG…
Butyrivibrio virus Arawn	20	170	489749	28	568032	537946	>_Butyrivibrio_virus_Arawn_contig_1 Depth-of-coverage:1.38564 Taxon:2696356 refseq:NC_048848.1 GTAGAGAACGCCGGAGTAGAAAAGACCTTAGAGGACTTTAGGGACTGCTACGCAGTGGGCGGTATTGACTTAAGCCAGACAACGGACTTAACGGCAGCCAGTGTGGTTATTCAGAAAGACGGCACACTGTATGCGTTTACGCAGTTCTTTATGCCACGGGGCAGGCTGGAATACTTACAGGCTACGGACGGCGTGCCGTATGACATATTTGTTAAAAAGGGGCTGATAACCTTAAGCGGCGAGAATTATGTAGACTACCACGACGTTTACGGCTGGTTTACTATGTTACTGGAAGATTACGGAA…
Shewanella sp. phage 3/49	90	169	137397	77	660	675064	>_Shewanella_sp._phage_3/49_contig_1 Depth-of-coverage:2.40676 Taxon:1458863 refseq:NC_025466.1 CCGATGACTTTGACGAGCTGATGGGCGCAGATGACGAGAGCTGACGAGGTAAAGAAAGCCAAGCCTCTGATTGCCAAGTTTCGCGCAAAGAAGCTGACAAAGGAAGGGTGGAAAGCCGGACTACGCTTAAAGTGGTTCCGGCTTTGCACTATGTATTACATCAAGGATAAGGACGGGCATAAGGTTCTGTTCACACCTAACGCCGCGCAGGAGTCGTATTACATCGGCTCGCACCAGTCTGACATTATCCTTAAGGCGCGGCAGCTTGGCTTCACGACCTTCAAAATGATCCACGATTTGGAT…
Escherichia virus ECOO78	120	167	895638	113	610583	611517	>_Escherichia_virus_ECOO78_contig_1 Depth-of-coverage:1.61518 Taxon:2560443 refseq:NC_041926.1 TTAACGGTTTGTTTCCCTGAGTGTCGTACTTTTTGAAAAATACACAGATGTCCTCAAAATAGTAGACGGGGGCATGGTTCACCAGCAGGCTGTTAGAAAAATGGTCTTTCAACCACAAAAGCCGGTAGCTAAAGGGTAGGTTTGCCGAGGCGTTTACAATAAGCCGCGACGTATACGGCTCTTGAGCAAACAACAGACAGGCTCCATCCGCCCTAAGAGCCCTATCATATCCAGAAAAAAGGGCGGCGGGTTCAAACGCAACGTCCCACTCAACTGCAGCTATTTGCGCGTAACGCGGTTCGGA…
Paracoccus virus Shpa	120	167	125663	87	660208	656035	>_Paracoccus_virus_Shpa_contig_1 Depth-of-coverage:3.43424 Taxon:2560625 refseq:NC_041868.1 GTTTCGGCGGGCCTATATCGAGCAGGGTAAGGGTAACGGCAAGTCGCCGTTGTGCGGGGCAATCGGGATTTACGGACTGGTCGCGGACGGGGAAGCGGGTTCGCAGGTCTATTCGGCAGGGGCGACAAAGGAACAGGCTTCGATCCTGTTTGCTGACGCGGTCAAGATGGTGAACCAATCGCCCGTCTTGGCGGCAAAGATCAGACCAAGCGGCGGCGCTGGGCGCGAGTATAACCTTGCACACCTGAAATCAGGTTCGTTCTTTCGGCCCTTGTCGCGGGAAGCGAAGAAGACAGGCTCAGGTCCG…
Mannheimia phage vB_MhS_587AP2	30	166	325966	262	640051	630476	>_Mannheimia_phage_vB_MhS_587AP2_contig_1 Depth-of-coverage:1.76945 Taxon:1572745 refseq:NC_028743.1 TCTACTACACCTGACTTCTTCCAAGGGAACACTGATTGAATAGCCTGCCTGTCATCTTCTGGTAAATCCTTGAATTTGATAGAATAAGGCGGATTCATCGCAATAGCATCCACAAGAATATCTTGTTGATATTGAAAAAAACTCATGTTGTGGATGGTTGCATGTTCATAGTTTTCTTTCAGAGCATCACAAGCCTCTTGTTGGATTTCCACAGCATGAAACTCAGATGGATTGATAAATTGTTCTAGTTGCCCAGAACCTGCTGCACCGTCAAATACTGATACATTATCCCCGCAAT…
Microbacterium virus ISF9	90	164	666115	104	685925	672068	>_Microbacterium_virus_ISF9_contig_1 Depth-of-coverage:2.69011 Taxon:2560592 refseq:NC_023859.1 GTAGGTCAAACCCGAATTTTTCGTTTGAACCTGAGCGTAGGTGAGACCACCATTCCAAAGCTGGTTATCGTTATGGGTCAGGTCGTCCTCCGCCTCAAACCCAATGGTGTCCGGGGCGGACGAGGCATTTCGGATTCGATACCACCGTCGCGAGGCTTCATCCCAAACAGCGGCTCCGTTAATGTTCCCAAACACCTGATTTTCTATGTTGT - >_Microbacterium_virus_ISF9_contig_2 Depth-of-coverage:1.54969 Taxon:2560592 refseq:NC_0…
Salmonella phage astrithr	50	160	277206	125	625512	602913	>_Salmonella_phage_astrithr_contig_1 Depth-of-coverage:1.53425 Taxon:2713276 refseq:NC_048862.1 TCGTGATGTGCTACATACAAGAACGAATCGAGGAAAGCAACGGGATAACGCACATACCGATAACAAAAACGGGGTTTGTGCGCAAGTATTGCCGTGCGCATTGTTTGCGTGAAAAGACCGATGCAGGAAAGACCGTACCGAATTGGGATTACGTAAACTTGATGCAGGAACTACAAATAACGGGTATGAATGAATTTAAGATGCTGCAACGTGCGTTTACAGGCGGTTTTACACACGCAAACGACGAATATACAGACGAAATAATGTACAACGTGGATAGTTACGACTTTACAAGCAGTTACC…
Aeromonas virus AhSzq1	70	158	369054	94	827089	869911	>_Aeromonas_virus_AhSzq1_contig_1 Depth-of-coverage:8.32132 Taxon:2733998 refseq:NC_047949.1 CTACTTGCTCTGGTTCATTGATGGGGATGGGTTGCAGGCTAGTCAGAGGCTGGACAATCTGTGTGATAATAGCCTGGGCTCCACGTAGAGAGATACCTTCAGCTTTCACTACAGCGTCCAGGTTGTCGATAATGTGATTAATTTGAGTATTGGAAATGGCGAATACCTGGTCTTTTACTTGTTCTGTCATGTTTTGCTACCTTATACAGCCATCTTAGCTGTTAAACTTTCTTGGGGAAAATAGTTTGTCATTTCGAAATCATCTAGGCCAATCATATGGAAGGCCTCTACACCAAACATTTTGAA…
Acinetobacter virus 133	100	158	392175	63	925997	921823	>_Acinetobacter_virus_133_contig_1 Depth-of-coverage:1.47667 Taxon:279006 refseq:NC_015250.1 CGTATGTCTTATCGAAAATATCAGGCTTGCAAGGATAAAATTCTCCGTTCACGCCCTTAATGATGAAATCTCCGATGCTTGCCGTCATTTCTCCTTCGAGCGTTGGAA - >_Acinetobacter_virus_133_contig_2 Depth-of-coverage:1.54696 Taxon:279006 refseq:NC_015250.1 ATTTATAATTCCACGCATTACCGATGCAGTTAAACAACTCCTTAGAGTATATAACTTTAACGAAAGTCCTTATCACAGAAGTATTTGTTTTATTTGAAGTAG…
Acinetobacter virus Acibel007	120	157	133235	69	695759	688724	>_Acinetobacter_virus_Acibel007_contig_1 Depth-of-coverage:2.49116 Taxon:2733315 refseq:NC_025457.1 CTGCTATCAACAAGGCTATCGAGTCAATCAAGAATCGCGGTGCTAAGCTCGATGCTAGCATTCAAATCGCTGGCCTGTCGGTTATGGCTCACGCCTCAGAGCATGGCGATACAACCTGCGCTGATCGTCTGGTGGCAGCAATGCCGAAGGGAGCACGTAAGCTGGCCCTAGTCGAATGGATGCTGGCGTTCGGTCAGATGCGTAAGCTCGACAAGGCGAACGCAGATGAGGCGCAGCGTATCAAGGATGGGGCACTGTTCAAGCTCGACAAGACCCGCACCCTCGACATGGAAGGCGCT…
Ralstonia virus RSB3	150	157	166427	53	643664	614701	>_Ralstonia_virus_RSB3_contig_1 Depth-of-coverage:2.00654 Taxon:2733922 refseq:NC_022917.1 TGGGCAGACGGGGACATCCTCGACTACCTCACAGCGGACGACGATGAGGGCGGTTTGCAGTGGAACTCGTTCGAGATTCTGAAGCTGGGACTGAAGGGCTTGCAGAAGGGCGACAACGTGGCCGTGTGCATGCCCACCGACCAAGGCAAGACGAGCCTGCTGTGTCGCCTCGCTGTGGACTTCCAGCGCCAAGCTAAGCTGCTGTACCCTGGCCAACCGCTGCTGTACCTCGTGAACGAGGGCACGCAGGAGCGGATCAAGAACCGGATGTACCAGACCGTAGCCGGCGTTGAGCGTGACGCGTTGAT…
Ralstonia phage RS138	40	156	611573	151	602489	531616	>_Ralstonia_phage_RS138_contig_1 Depth-of-coverage:6.63336 Taxon:1483485 refseq:NC_029107.1 CGGCGTGAAAATCGGCGGTGACAAGGGAAATGTGTCTCTAGTCTCGTATGACGGTAAGTACAAGGTCACTCGTCAAATGTCCGATACGTTGAGCTTCGATGAGCGTATTCAAGCGGCACAGGCACTTATCGAAGAGTGCGCCGTCGAGTGGTCAAAAGGTGCTAGTGACAATATCCGCTCTTTGATCAATCACGCTTTCCAAGTGGACAAAGAGGGAAAAATTAGCACCGCTCGTGTGCTGGGTCTGCGTCAATTAAAAATTGATGATCCCAAGTGGTTGCAGGCAATGGATGCAATCAGCGAAAGC…
Pseudomonas phage phi297	80	156	555816	142	681503	62598	>_Pseudomonas_phage_phi297_contig_1 Depth-of-coverage:4.74511 Taxon:1129145 refseq:NC_016762.1 TACTCGACAGGCCATGGAATGTCTGTCTCGCGTGTGTTGTGTTGTGCCATTGCTTCTTCCAGTGTGAACTCCTGGGCTTTATCAAGGTCAGTGGTGTAACCCTGTCCTTGTTTGCCCCACCAGATCATGCTGTTCCCAAGATAGGAACGACTGTCTTGCAGATAAAA - >_Pseudomonas_phage_phi297_contig_2 Depth-of-coverage:1.54254 Taxon:1129145 refseq:NC_016762.1 TCGGCGGGGGTTATCACTTCATGGCCCAGGGCGCGCAGC…
Edwardsiella virus PEi21	50	154	440085	20	621932	609718	>_Edwardsiella_virus_PEi21_contig_1 Depth-of-coverage:3.96669 Taxon:1980942 refseq:NC_021342.2 AACAGTTCGGGGTGACCCAGCGCCGCGCCAAGATGATCGCCCGTGACCAGACGTCGAAGGTTAACGGGGAGATATCCAGCAAGCGGCAACAGGCGGCCGGCTACAGCTATTTTCGGTGGGTGACGAGTAAAGACGAGCGGGTGCGGGACCGTCACCAGGAAATCGCGGAGAAAGTCACGGCATACGGCCCAGGGATTTACCGCTGGGACAACCCGCCCCTGAGTGACAAAGGCGAGCCGATTATTCCGGGTGGGGATTATTCGTGCCGGTGTATAGGTCAAGTTATCAGCGATGAAGAAGTCGC…
Pseudomonas virus PaMx28	60	154	643827	108	706381	681618	>_Pseudomonas_virus_PaMx28_contig_1 Depth-of-coverage:17.2887 Taxon:1982357 refseq:NC_028931.1 CGTTTCATGCCTCCGGGACGAGTTCAGGCAGGTGCTGGTTCTCTGAAGAATGTCACTCTCTACAACTGCTTCGTGATGCCGACCATTCACGACAGTTTCACTGATGGCTCGATCATGGACGTCGCCAAGATGGCTGCGATCACCATGCGTCAAGGTGGTGGAGTTGGATACGACATCAGCACTCTTCGTCCCAAGGGAGATATGATCAAGGGAGTTCAGTCTCTCACTGACGGACCTCTGGCTTTCGCTCCGATCTACGATGCTGTCTGCAAAGCAACTTCTTCAGCAGGAAATCGTCGTGGCG…
Gordonia phage Tanis	80	154	71944	89	6526	64446	>_Gordonia_phage_Tanis_contig_1 Depth-of-coverage:1.51397 Taxon:2652415 refseq:NC_048817.1 CGCCCGCCGGCACGTTCGCCGGAGGATCGTGAGAAGCAGCTAATTGCGTCGGCTATTGATCTTGTTGAAAAGCAGATCGCCGAGGGAACCGTGTCTTCCCAGGTCCTTTCGCACTACGTTCGGATGGCTAGCTCTCGAAATCGGCTCGAAGAGCAGAAACT - >_Gordonia_phage_Tanis_contig_2 Depth-of-coverage:3.04271 Taxon:2652415 refseq:NC_048817.1 TATCTAACACTGCTGTTCCACTCGAATATGGTTTATTTCGAGAGCAGGTATTG…
Psychrobacter phage pOW20-A	50	153	391883	237	612562	617811	>_Psychrobacter_phage_pOW20-A_contig_1 Depth-of-coverage:39.0731 Taxon:754048 refseq:NC_020841.1 CATTTGCACTGTCTAGCATCTGCAACTCATTTGCGCTGATTTCAGTTGTGTAGCGTTCCTGTCCGTTTTGGTCAGTCCATTGGCGAGTTTTTAATTTGCCCTCAATATAAACCTTTGAGCCTTTTTTGAGGTACTGTTGAGCGATTTCACCAAGTCGATTACTGGCTACAATTCGATGCCATTCCGTGTGTTCTTTGCGCTCGCCAGTATTTTTATCTGTCCAAGTTTCGGAAGTTGCAATACTGAACTGAGTTAATGACCCGCCATTTGGGAAAGTCTTTGTTTCAGGGTCACGGCCTAAA…
Alces alces faeces associated microvirus MP10 5560	30	151	495733	127	462863	415403	>_Alces_alces_faeces_associated_microvirus_MP10_5560_contig_1 Depth-of-coverage:16.6603 Taxon:2219133 refseq:NC_040350.1 ATGGCATGTTACAAACCATTAATCCGGTTTTATGTGCCAGAAGACCGTGAAGCGTCTGGGCATGTATACACGCTCAGGCGCTTTGCGCTTGAAAGAGCACATAATCCGAACTTAACATACGAAGATCTGATCTATCGAAGA - >_Alces_alces_faeces_associated_microvirus_MP10_5560_contig_2 Depth-of-coverage:2.82006 Taxon:2219133 refseq:NC_040350.1 ATTGGGAGACAAG…
Enterococcus phage phiFL2A	30	148	404467	25	651762	665314	>_Enterococcus_phage_phiFL2A_contig_1 Depth-of-coverage:4.54912 Taxon:673835 refseq:NC_013643.1 TTAGTCGAATTGGTAGAGCGATGGTCGATTGAGAGAGGGATGCACCTATCCGAACCTTCAAAGCAAATGCTCAAGGTTTCAGAGGAAGTCGGTGAAATCGCCAGATCAATAGTTAGGAACGATACGGACTCATTGAAAGATGCAATAGGGGATGTCGTGGTTACTTTGATTATTCTGG - >_Enterococcus_phage_phiFL2A_contig_2 Depth-of-coverage:1.64237 Taxon:673835 refseq:NC_013643.1 AATACCAGGAGTGGCTGACCCAAGAA…
Yellowstone Lake virophage 5	10	145	354083	347	445621	336391	>_Yellowstone_Lake_virophage_5_contig_1 Depth-of-coverage:19.2426 Taxon:1557033 refseq:NC_028269.1 AGGCTGTATTAACCAAAGAGCACACCTTCGACAAGCTGAAGGAATTAATCGAAAGAGTCAAGGTTTGTCCTTGATGCATAAAGAAAAGGATCGAAGTTTGAATGTACTAAGTTTGTTTGACGGCATGAGTTGTGGACGTATTGCACTAGAACGTGCTGGGATCAAGGTTACGAGATACTTCGCCTCGGAAGTTGACAAGAATGCGGTCAAGGTGAGCAACCACAACTACCCAACCATTGAACATATCGGGGATGTAACCAAGGTGAAATACGCTGACGGTATTCTTTCTTGGGGTAATGG…
Rhizobium virus RHEph01	40	142	651183	124	589099	537736	>_Rhizobium_virus_RHEph01_contig_1 Depth-of-coverage:3.06216 Taxon:2733939 refseq:NC_047738.1 GCATTGCTCAGCGACTCCCCCCAAGATGGATATCGGCGCCAATGAAATCCGGGGGTGGCATGTTGATGATAATGGGTGGAGCGACATAGGTTATCATTACGTTATCCGGCGCAACGGTGAAATCGAAACAGGCAGGCCGCTAGACATTGCAGGGTCGCACACTTACCGTCACAATGCTAATAGCATTGGTATTTGTCTAATTGGCGGAATCAATGATAAAGGCAAATCGGAGAACAATTTCACGCAAGCCCAGATGGCGACTGTAGAGCGGCTTGTCCGCATTTTGAAAGCTGATTACCCAAAGG…
Pectobacterium phage vB_PatP_CB1	50	141	399521	116	578564	527309	>_Pectobacterium_phage_vB_PatP_CB1_contig_1 Depth-of-coverage:2.03032 Taxon:1958917 refseq:NC_048653.1 GCTAAATTCCAATGTGATTGCGGTAATACCATCGAACGACCTATTGCTCGGGTTGTTCACTTAAATACTGCATCATGTGGATGCTATCGTTCAGAATATGTAGCAGACAAAAATACCAAGCACTCTCATGCTGTTAGGAATAACCAGTCTGGTGCATATAGGTCATGGAAGGCCATGCACCAACGTATCAAAGTTGCCCCAAATTATACCAATATCAGTATTTGTAAACGATGGGATGATTTTGAAAACTTCCTTGCTGATATGGGTGAACGTCCTAAAGGACACACCATTGAACG…
Cronobacter phage phiES15	30	140	473808	182	607608	6375	>_Cronobacter_phage_phiES15_contig_1 Depth-of-coverage:19.9897 Taxon:1168280 refseq:NC_018454.1 TTAAAAAGATCAAATGGCCCGACAAGGTTAAGAATCTTGAGTTGCTAGGTAGGCATGTCTCTGTGGGTGCATTTAAAGACAAAGTGGAGCACTCAGGAAAACTTGAGATTCAATCACTATCTGACCTAATGGATGAGCTTAGCAGCGATTAATAAGGAGGGCATATGCTTAAACCTGAGCATAGAGCAAAACTTATTGATCAGCACTTTCGCTTGAACAATCTCTACTACATCACCGACAAGAACGGCAAGCAAGTTAAGTTCAAGATGACACTTGAGCAGCTTGAATACTTTGAAAATGAGT…
Gordonia phage Kenosha	100	138	582276	96	63152	6403	>_Gordonia_phage_Kenosha_contig_1 Depth-of-coverage:4.89121 Taxon:2588490 refseq:NC_048793.1 GAAGACTCAGACGATAATTAGAACCTATTCGGAACTATCACAAATAAAAACGTTTAAAGAACGCTATCGGTATTTAAAACTCGATGGTGATTTAGGCGTCTCTACATTTGGTTTCGATCGATATCTTAATCAGCAATTCTATAAATTAAAAGAATGGCAATTAACAAGGTCTAGAGTTATTGTTAGAGATTTGGGTTGTGATTTAGGAATCGAAGGTTTGGAAATAATCGGAAAGATTATAGTACATCATATGAACGCCATAACAATTTCCGATATTAAAAATCGAAATCCAATAATACTAGATCC…
Pseudomonas virus PaMx74	310	137	225915	26	840362	84479	>_Pseudomonas_virus_PaMx74_contig_1 Depth-of-coverage:2.427 Taxon:1982358 refseq:NC_028809.1 CTCGAGGGGCTGACGGCCCAGGACCGCATGAGCCTGGAACGCCGCCGCCTCTTTCTGCGCGCCTTCGCCCACCGCGGCATCGTCCTCGAGGGCTGCCGCGCGGCTGGCGTGTCCCGCGACGCGGTCTACCACTGGCGGGAGACCTCGGAGTGGTTCTCCATGCTTTACGACATCGCAGTAGAGGAGGCGGCGGACCGGATTGAAGCCGAGGCCATCCGCCGTGCCGTGGACGGCTACGACGAGCCGGTCATCTACCAGGGCATGCCGACCACGGTCGTCGACCCGATCACGGGCGAGCAGCGGCAG…
Aeromonas phage 4_L372XY	180	136	597527	46	807006	816097	>_Aeromonas_phage_4_L372XY_contig_1 Depth-of-coverage:2.1603 Taxon:2588520 refseq:NC_048772.1 TTCATCTGAATAAACCAGCCGGTGGTCTCGCCACGACGGCGACCTTTTGCGATATAATCGCGCTCAACTTCTAAGCCAATGGCTTCGGCGATTCGGATCATGGACTCGATACCACAAGCGCCGTCAAGAGATACTTTGTGGCTGAGTTTGCACATTCCTGAAAATTTGGTTTCGTCTAGTTTCACCAGTTCATTCTGATAATATGTCTCAAGCCAATCACCGAACACAGTCCCGATCATATCGTAACCGCCGCCCATACAGCGGAAACGCTTGCCATTGTTGCGATCATCGAGGCGGCAGATGTT…
Microbacterium phage Akoni	40	134	541735	116	613384	521288	>_Microbacterium_phage_Akoni_contig_1 Depth-of-coverage:2.10041 Taxon:2565510 refseq:NC_048761.1 GTGGGCTCTCCGACCAGGCGACGCGCCTGATCCGTCGGTACGACTACTTCAAGCGCGAGATGGACGCGCGCTGCGCGGACTACGAGAAGCTGGTGCTGCTTGCGGACGGCGAAGTGATCTCACCCAAGCCGGACTTGCCCAACGTCTCGTCCGGTGAGACCGCAGGCATTGTCCGGAGGATCGCCCGCAACCTGGTGCAGCACACTCCCAATGTGGAGATCATCAACCAGTTCGACGACGACAGCCCGAAGGGGATCATCGCCCGGCATATCCTCCTCACGAAAATCAT - >_Microbac…
Odonata-associated circular virus-11	20	133	720794	265	444444	326425	>_Odonata-associated_circular_virus-11_contig_1 Depth-of-coverage:8.72835 Taxon:1592111 refseq:NC_040665.1 AGTATTACCCCCCACCACTTCTGTGTCGTGTGCTGTGTGCCAAGAACCGCTCTCGAACCTTTTGATGAGACTGATTCTCCTGAAAAGCGCATCACGATTCATCTTGAATGGGAACCATTCACTTGGGTCATAGTTACTCGTGAACACGATAACCTTCGACAGGAACTGCTCGAAGCCCCCCTTCACCTCAACCTTCATCGGGTACCTGTCAAGCAGCTTCAGGTACATATCGAACTGTATATCGAAACAGTTACTCGGATCGAAGTCGTCGATCAACACAACCTCCTCACCC…
Gordonia phage Duffington	60	131	461666	114	600629	582809	>_Gordonia_phage_Duffington_contig_1 Depth-of-coverage:2.32227 Taxon:2507858 refseq:NC_048750.1 ACTGATGCAACCGAAAGAATTGTTCAGTTAAATCGTCCGCTAGAAAACAACCTACTTAAACAAATCGAATACATAACAACACTAGTATTTGCACAAGTTGGAATGACACCTGGGATACTTGACGGTACTGCGGACGAAAAAACAATGTTAAATTACAATGTTCATATTGTTGAACCATTTGCAGCGGCTATAGTTGATAATCTAAAACGAAGATTTCTAACCAAAGAAGCAAGAACAAATAGAGAAACTATTCTATTCTTCAGAGATCCGTTTAAGTTAGTTCCTTTATCTGAATTGTCAGAT…
Salmonella virus SPN1S	70	130	497105	168	765836	709552	>_Salmonella_virus_SPN1S_contig_1 Depth-of-coverage:11.0364 Taxon:1982581 refseq:NC_016761.1 CTTTTTCCTGCCTCAAGGATAGGCAAAGCACCCTCTGTTGGGATATAAACAATTTGATTTTTGGTATGTTGTAATCCATCAATCCATAAATAACGCAAGTAAGATTCATTGTTTTTTAGGCTTTCACCAATTATTTTATTTGCCTTAGCAACGCCTTTCGCTCTTTCAACCTCAGCTTGAGCAAGCATTTTAGCAGATTCCATTTTGGCCTCTGCTTCACGCACTGCAAT - >_Salmonella_virus_SPN1S_contig_2 Depth-of-coverage:1.60134 Taxon:1982581…
Streptomyces virus Scap1	40	129	782397	95	605713	563167	>_Streptomyces_virus_Scap1_contig_1 Depth-of-coverage:3.22236 Taxon:2560792 refseq:NC_042042.1 GTTCGGAAGGTACTGTCCGAAATGGAAGTGGCGATGACATCAAAATGGAACTTCTGAAGATCCTCAAGGGCGACTACTACAACCCTCGTGTCTCGATCTGGTACCACAAACTTGACTCTCTCGAGGAAGTTAACGATCCATCGATGTGGCTAAAGGCTAGTCCCAACCTGGGCATCACGGTTTCGTATGAGACTTATCACGAAGACGTTGAGCGGGCCGAGAAAACACCAAGTGCAAGGAACGATATTCTCGCCAAGAGGTTTGGGATTCCGCTAGAAGGCTACACATACTTCTTCACGTATGA…
Arthrobacter virus Captnmurica	110	128	879314	62	622479	604895	>_Arthrobacter_virus_Captnmurica_contig_1 Depth-of-coverage:10.385 Taxon:1982153 refseq:NC_041951.1 TACCAAAAAGGGAATTGAGAATTTCCTTACTGGTTCGTTGTTGGAGATTAGACCAATGACGATCGATAAACTCCAAGGTTTAAGACCTAAAATCTCAACCGTTGACGAATGGCTTTCCGGTGACATACGTGAAGACGTTGTTGGTGCGATTGAACAAGGTGCTTCTAAACTTGATGACTACTTGATAGTAGCTATCAGTTCGGAAGGTACAGTTCGTAACAGCGCCGGCGATACAATCAAAATGGAACTAATGGACATACTTCGTGGCGACTATGAGGCACACCATGTCTCGATTTGGT…
Rheinheimera virus Barba21A	60	126	480208	81	609781	567337	>_Rheinheimera_virus_Barba21A_contig_1 Depth-of-coverage:16.025 Taxon:2734092 refseq:NC_048191.1 GAGCATCAGCTTGTTCAATCACCCAATGCATGTCTAACTCCATCGCAGTAGCAAACACAAGTTTCTCATGTTCACTCAAGAATGTCAAGCCCTTCACACTGCCATTTGCTGCAAGAATTTCATCCCATACTTCTTCAGTATCTTTTTCATAGAATTGCAGCAAAGCTTTCAAGTGCTGATTCTTTACACGGAAATTACCTGCGCGTGTACTCTTCAAAAAGATATTACGGAAGTACGGCTCAACACTTGGCGAAGTATCCAGCAAATCAGCACTGTTCGCGTTAGGAGCAATCGCTGTAACA…
Escherichia virus pro483	40	126	122208	9	503714	420873	>_Escherichia_virus_pro483_contig_1 Depth-of-coverage:3.74122 Taxon:2560459 refseq:NC_028943.1 AGTAATTCCCATTAATACCTCGTCGGGTATGACGTGCCAGGCGCGCAGTTGCTTTGAGTACACTCCCCATTCGACTGCGTTGTACCTGCAGATAGCCATTATTAAAGACCAGAAAATTTTGCACCAACGATTCAAAATCACGACGGCTTAGTTTTTCGCTTGGCACAAATAAACTGGTCAGTACGTTACGCTTGGTGACCAGGGCAGACGTATGATGACTGGTGGCACGGTAGAGACTTGCAACGGCAGCGATATCATACGGATATTCGTAATAGTCGCCGACTTGGGGGCAATAGTCATACTC…
Flavobacterium phage vB_FspS_morran9-1	70	126	604663	134	786632	758893	>_Flavobacterium_phage_vB_FspS_morran9-1_contig_1 Depth-of-coverage:1.52606 Taxon:2686258 refseq:NC_048836.1 TATTTCTATACAAAACATTTGCATCACAAAGTAAGTAAGGACTATATGAGTGTTTGCGTAGAAACTACACGAAGTCCGAGCGGTACGGATAGTTGGCACAGCAAAAATGGTTTTCAACACGCGCCAAAAGCGTTAGAGGGATTTTTGCATCATCCCAATCATGGGCAGGTGGCACGTTTTA - >_Flavobacterium_phage_vB_FspS_morran9-1_contig_2 Depth-of-coverage:2.54821 Taxon:2686258 refseq:NC_048836…
Lactococcus virus ASCC532	10	124	289649	329	934968	950	>_Lactococcus_virus_ASCC532_contig_1 Depth-of-coverage:23.4099 Taxon:1165160 refseq:NC_017696.1 AAACGAACTATTGCCTTTGTATGTTAATGACTTGGTTGATATTTGGTACGAGGGTAAACTGTATTCGGGTTACATAGCAGACAGAGTTAAAACAGAGTTCAATGATAGGCTTATTTTTGTAGAAAGTGGAGACAAACCAAATGTTATATGAGTATGTAGTTACTTATGGCGACAAATATAGAATAGATAGCTTCACAGGTTACAGAGAGCTTCGCAAAGACCACTTAGAAACTTTGTCAGGTAAAGTATACTATAATAGCAAAAACACGCTTAGAATCGAAACTACGCTCTTGTACGATGTCG…
Thalassomonas phage BA3	50	124	442473	188	562918	542805	>_Thalassomonas_phage_BA3_contig_1 Depth-of-coverage:4.08077 Taxon:469660 refseq:NC_009990.1 CTATTGCATGGGTGGAAACGCGAATTGGCGTATATCCGTCAAGGCGATAGACTATGCGGTCGTCGCCGTAGAAATACACGCTATTATCGAGTTTTACGACGCTCTCTTTTGCGAAGCATCCGCGCTCAATAAAAGCATTGCCCTGTCTCGAAAAAGGAAAATCGGCATTCCCGCTATTATACCAAATTTCTATGGTTTTCGTGCCATAAAGCTGCAATTCCCGGTGATCGTTGATGAGGCCGATAAGATTATCCGGTGCACCTTCCGCGTTCGCGATGTCTGCGGCGTCATAAATCAAGCCATTAT…
Klebsiella phage KP8	90	123	469876	88	615429	547578	>_Klebsiella_phage_KP8_contig_1 Depth-of-coverage:2.1499 Taxon:2099850 refseq:NC_048700.1 ATGGATATGTAGTACGTGAATTAGTTCGTCGTTGCAGCTATGATCCAGAAAAGATCATGCAAATTAAAACGGCATTGTGTGGGAATCCTGAACCAGAAAGAATGGATGAAGATAAGGCAAACATGGTACGTACATTGTGGCAACACTATGAACAAATTAAAATGCTATCTATCAGAATCTTTGATTATCTGGATGAAGATACTATTTCCT - >_Klebsiella_phage_KP8_contig_2 Depth-of-coverage:15.4374 Taxon:2099850 refseq:NC_048700.1 AAGGT…
Rhodoferax phage P26218	60	121	855019	97	736859	741843	>_Rhodoferax_phage_P26218_contig_1 Depth-of-coverage:1.88737 Taxon:1636270 refseq:NC_029061.1 AGGGTGCCGACATGATTGGTGACATGGAGAACCTGTTCACGCTTGAGGTCATCATGGGTGTGGTCACAGCGCATGTGAGCAAGCTGGCCTATCCGGTGAAGGAAGGCCGTAAGCTGGCTCTGCAGGAAGCCGAGACCGTGTGCTGTGTGTTCAAGCAGCACGTAGTCGGCGACTACAAGTTCGGCTTCCGTAGTGCCAAGGCGTACAAGCGATTGAAGGGCATGGTCGCAGAAACGCCTACAGCACAGAAGCTACTCGATGGCCTGTACGCTGGCGGTATCTGGGGCGAAGGCACGTTGGTTCAC…
Lactobacillus phage phiJB	30	121	726825	11	695763	709677	>_Lactobacillus_phage_phiJB_contig_1 Depth-of-coverage:10.5493 Taxon:1399941 refseq:NC_022775.1 ACTGCAATAGCGTTATTTCTCAGAGAGCTAACACGGTATCGTCCAGATTGTCCGTCAAGACCGACATCACACCAGTATCTTATGATCGGGCACTGGCTGCGGTTATGGGTACGGACATATATGATTACCGCTATGTCACCGATGACTCCGGCCAGCACTATGTTTCCGGAATTATCGATGATGTCAATCCGGATCCTCAGTACCACATGGATGACATGCTAATCAACAAGGAGCGAACTGCCAGAATCGACGCAAATCTTGTCGGCTATCACCATGTCATTATTCAGAAGCTGCTTGCCCGGG…
Escherichia phage HK639	80	121	716879	85	698305	70112	>_Escherichia_phage_HK639_contig_1 Depth-of-coverage:1.6096 Taxon:906669 refseq:NC_016158.1 TGGGTGAGTTGATGCGCAGCCCTGACGATAAGGGGCAAGACAAGTTGGCTGAGATTTACCAAAAAGTCATCAGCCTTCCTGGCCGCGTCAAGACGATGAAAGACCTGGGCGACTCCATGCGAGTGCTTATCGGCCTAGAACGTGAAGCCTATGGCATCGA - >_Escherichia_phage_HK639_contig_2 Depth-of-coverage:5.8688 Taxon:906669 refseq:NC_016158.1 TGAGCTACAACGTAGTTTGGAAGCCGTTACCTGGTTCTCAGTCGCTTTCTTT…
Acinetobacter virus AbKT21III	20	120	468483	158	584305	55414	>_Acinetobacter_virus_AbKT21III_contig_1 Depth-of-coverage:4.58494 Taxon:2733316 refseq:NC_048142.1 TGCTGTACAAAACAGTAAGGTCGGTATCCAAACCACATGGGAATTAGCTATCTTTATTGGTGCATTACAAACAGTAACACCTGAGACAGAGCTACTTCGTGGTATTAGTACACCGAAGAACAAGCTGTCTCGCAGCGGTAAACGCAGTCTCCTTAAAACAGAGACGTACTTTCAACCTGAAAAGAACATTTGGAATTTATCATGAGTAAGATGGAACAAATTGAACGCTTCTTAGCGGATTCAAAAAGCCCTGTACAATTAGTTAAGCATTGGGATGATGTTAAAGAGAAGCCTGAGTA…
Aeromonas virus phiO18P	40	119	732382	118	694089	694611	>_Aeromonas_virus_phiO18P_contig_1 Depth-of-coverage:10.3086 Taxon:393598 refseq:NC_009542.2 GCAAAACCTCAGTCTTCGCATACGTTGCTTCATATTTTTGCGGGTCTCCCAGCCCGCCGCTATTCGTCGGGATGATGCCGGCCAGCGCCGCAGGGAACCGGTGAGCGGTTAGAACATCCTGGGCGGTGATCCCCTTGACGTTCGCAAACTCATCTTTGGTCGCAATGTCACCGACCGGGATGATCTTGATCCCGTCCGGCTTGCCGTTCGGGATGTTTACAAACAACGAACGGAAGTTGCCCACGCCCTTGGATTGCGCGATCAGCTCCTTCATCTCCTTCTCTTTTTCATCGTCCATGTCCGGAT…
Ralstonia virus RSPII1	80	118	879834	79	624026	563005	>_Ralstonia_virus_RSPII1_contig_1 Depth-of-coverage:4.68356 Taxon:2733596 refseq:NC_047804.1 GTAACGTCATCCAGCAGGAACTGGTCGCACTGGGCCATGGTGGCCGTGTCTCCCTGCTTGACGCCAGCGGTGTGCCCGTAGCAGATCGTGGCAATACGCCAGCCGTAGTACGGGTCAGCGTAAGCCTTGTAGCGCACCCCTTC - >_Ralstonia_virus_RSPII1_contig_2 Depth-of-coverage:1.52387 Taxon:2733596 refseq:NC_047804.1 GCTGGCTGGTGTTCTCTCGGCGCTTACCGTAGAACACAAGGTCGCCACTGGCCACTGGCCGGGCGTC…
Citrobacter phage CVT22	100	116	915904	66	611456	582182	>_Citrobacter_phage_CVT22_contig_1 Depth-of-coverage:1.63307 Taxon:1622234 refseq:NC_027988.2 GGGATCGTTATCATACGCAACGTAGAGAAAAGCTGGATGAATGGAATGAACTTCGTAACTATGTATTCGCAACTGACACAACGAAAACCACTAATCGAAAGCTTCCTTGGAAGAACTCTACAACCCTCCCTAAGTTGTGTCAGATTCGAGACAATCTCCATTCCAATTATGTGTCAGCTCTCTTCCCTAACGATGATTGGCTAACTTGGGAAGCCTATACGCAAGATGATGCTAAGAAGCAAAAGAAGACTGCTATCGAAGCATACATGGCGAATAAAACGCGTATTGGTGGTTTTGAAACCGAG…
Lactococcus phage 1706	110	115	93854	56	703581	683841	>_Lactococcus_phage_1706_contig_1 Depth-of-coverage:2.02959 Taxon:475178 refseq:NC_010576.1 TCTTATCTACGTAGATTTTTTCTATGAAGATAGTTTAATCCCAAGTATGTTTATTACATTAAACTTCCCATTCTTTGGCGTAATTATGCTACTAGGCGGTATCTATTCTCTTATACGTTTATTTATAGGAATAGATTTAGCTAGTATTATTATTAATGCTGTCTTGTGGGGTTATGTGTCGATTGCATGCATGCTATATTTAATGGATCCAATTAATAAATATGGGGATGAATTTGTTTGGATTCTATTAGTGTTGTCTTTATCTCTTTGTGTTAGAATTCTTACTAACGCATACTATTTAGATCTT…
Gordonia phage Untouchable	60	110	666147	66	629129	617329	>_Gordonia_phage_Untouchable_contig_1 Depth-of-coverage:7.55801 Taxon:2656542 refseq:NC_048823.1 TGATAATTAGAACGTATTCGGAGTTAATACAGCTCCCAACATTTGAGGAACGATTCAAGTATCTCGAATTAAAAGGCTCTGTTGGTAAAGACACTTTTGGTTTTGACCGATATTTGAATCAACAGTTCTATAAGCACTCTCAAGAATGGAAGCAAGTTCGAAATTTTATAATCACAAGAGATTTAGGATGCGATTTAGGTGTGGCGGGCTATGAAATTCCGAATGGGGTTACGATACTAATACATCATATGAACCCTATATCGATTGAGGATTTTAAAGTTGACACACCATTCCTACTAGAA…
Pseudomonas phage PAJU2	110	109	105137	55	641845	640871	>_Pseudomonas_phage_PAJU2_contig_1 Depth-of-coverage:12.6232 Taxon:504346 refseq:NC_011373.1 GCTGGCTAACTTCGACCGCGCATGGATGGCAGACGACGATGGCTTGAAGCGGTACGACATGCTGCTCAAGATGGCAGAACGGGAAAGCCGCGCTGCGTCGTCCTTGGCGACACGGTTACGCATCACCCGCCAGGCGGTGGAGCATCCGACAACGGTTGGCCGATCTATCAACAGCCAGGCCAAGTCTCGCAAGCCATGGGAGTTGGCGATAGATGCAGACTAGGGGCGAGCGGAATGTTTCGTGGATTGAAAGCCACTGCCGTATTCCAGACGGCAAGCTGGTGGGCCAGCCCGTCCGATTGACGG…
Ralstonia virus RSPI1	70	108	626924	99	628729	60221	>_Ralstonia_virus_RSPI1_contig_1 Depth-of-coverage:3.12921 Taxon:2733590 refseq:NC_047816.1 CGTAACTTGGGATTGTGGATCAAGCACCAGACACAGTACAGGGCCGCGATGGAATTCTTAGCCTGTCCCCGCTGGGCCTTCACCATCAGGTAGTGAGGGCCATAGGCGATGAACTTGGCAATGTCCTCCTGAATCTCCGAGACAGAGAAGCCAAGCAGCGCCATGCCGTCGTGTAAGAACGGGATGAACTCTGAGTAGTGGTCTTGAAGTAGGTGGAGTTTCTGCCACCG - >_Ralstonia_virus_RSPI1_contig_2 Depth-of-coverage:21.4987 Taxon:2733590 r…
Gokushovirinae GNX3R	20	107	378189	162	584092	611722	>_Gokushovirinae_GNX3R_contig_1 Depth-of-coverage:6.82707 Taxon:1701405 refseq:NC_028994.1 AAAGAAGGTGAAAATTTGGCTCGTAATATTAGAGTTCGAGGACATCGCTTCAGTGATGCTCCCGCTATGTATATGCGAAGGACTAAATTTGACCGCTCGCATGTTTATAAGACAACTTTCAATTCAGGCAAGCTTATTCCTGTGTTCGTTGATGAAGTGCTGCCTGGCGATACTACTAGGATGTCTGTTAATTACTTCGCTCGCTTGGCTACTCCTATTAAGCCTATCATGGATAATATTTATCTGGACGTTCTTCTCCGTCCCAATTCGGCGGATTTGGGATAACTGGAAAAAATTCAATGGTGAAC…
Vibrio phage VpKK5	140	107	107633	44	607078	592868	>_Vibrio_phage_VpKK5_contig_1 Depth-of-coverage:3.81789 Taxon:1538804 refseq:NC_026610.2 GGCGGGCACCGTCGTACTCGATAATCATGAACCGCGGGATAAGCCCCTCGGAAATGTGACTGGAGTCCAGACCCTCGTAGAACGTCTCCGGGGTCGATTCTCCGAGGATGGTCACGCAGGGGGCATGGACCAGCTCGGTATTCTTCTCAGAGTCGGCATATACGGCCGGCAAAAGAACGTCACGCCACCCGGACTTGCTGAAAAGGTCAAGCAGCACGCGCTTAAGCATTTTCTCCGCAGAGTTTGCCCGGGCGTCGGAAATCTGTTGGAGAGTTAATCCGAACTCACCCAGGACCGACACAAAGCATGG…
Bacteroides phage B124-14	40	107	625119	9	920258	92613	>_Bacteroides_phage_B124-14_contig_1 Depth-of-coverage:2.91527 Taxon:1105171 refseq:NC_016770.1 ATCTCCTACTGCGTTGATAGAAGCGGCAGAACCAGTTATGCCCTCACCGAACGTTGCGCCCCCACGAAGGTGTAACAAAAAGTCTGTTGCATCTTCATGGGTTTTAGAAATGTAGTCCTGCAACATTCGATATAAGTTAAACTTTCTCGCCTCACCTGTACCCAAATCAACGGCAATAGTTGTATTTTCATCTATCAAGTCAATAGGGGATAACTCCCGTATCAATTTACCCTTGACTACTGGCTCCGTTTCCCGATACTCTTTGTAATACAGCCCTACGGTATCGGGGGAGAACATTATAGG…
Microbacterium virus Min1	30	105	44732	128	653639	655022	>_Microbacterium_virus_Min1_contig_1 Depth-of-coverage:1.67608 Taxon:2560595 refseq:NC_009603.1 GAGGCTCAGAGTCGAACCAATCGGCCTGCGTGCGGCGAACGCATACGTCTCCGAACACCATCGGCACCACAAAGCGGCACGGGGGCACAAATTCAGCGTCTCAGTCCGCGACGAGTTGGGGGCGCTTCGCGGAGTTGGCATCGCTGGCAGGCCCGTGTCCAGGGCGCTTGACACTCAGGGATATCTCGAAGTGATTCGAGTCTGCACCGACGGAACCCGCAACTCCTGCTCAATGATCTACGGCTCCCTCAGACGCGCAGGGATCGCACTCGGCTATCCACCACACAAGATCATCACCTACAC…
Pseudomonas phage PaP2	70	105	807163	74	6093	55151	>_Pseudomonas_phage_PaP2_contig_1 Depth-of-coverage:6.00811 Taxon:270673 refseq:NC_005884.1 GTGGATAACGCCAAGCGTAAAATAGGGTACATGAATGGTAAGCAGATCATACTAGTACCTATGGGCGCAGAGACCACTGTGCGTGGCCTGAACATCAATAACCAGCGCCCTGACTGCATTATCTGTGACGACATCCAGACTCGGGATGGTGCATTAAGCCAGGTAAAGAATGACTCCCTTAGAGACTGGTTCGTATCCTCTCTCCTCAAGTCTATTGCAACCTATGGGTCTAATCGCCTAGTGGTATTCCTAGGTAATATGTACCCTGGAGACTGTCTACTCCAAGTCCTTAAGCGCAATACTGAGT…
Lake Sarah-associated circular virus-29	20	105	377861	169	46744	333333	>_Lake_Sarah-associated_circular_virus-29_contig_1 Depth-of-coverage:6.66164 Taxon:1685756 refseq:NC_029619.1 TTTTATCTCTTTTATGGTCCACCAGGAACAGGCAAAACCGAATTCGCATATCAACAAGGAAGATTAGCCGGTTATACCCCATATGAATTGCCAATTGGAAAAGACTTTTGGACAACACCATATATGTATGGTAAAAAGTGGATTATTCTAGATGAATTTAAATCCAATCTATCCTTAAAGGATTTGCTATCGTTGTTAGACAACAGACCAATTGAAGCTCCAATGAAACAAAGTTTCCAATGGTGGTGTCCTGATGTTGTAGTTATTACAACTAATATTTCACCATGGA…
Klebsiella phage KpCHEMY26	110	105	609808	61	602561	591638	>_Klebsiella_phage_KpCHEMY26_contig_1 Depth-of-coverage:1.67746 Taxon:2596966 refseq:NC_049467.1 ACAACAATAAGCTTGTTAATCTGGTTTATGAGCAAGCAATTGTACCTACTCATATTCTGAATCAAGACAAGTTCCAAGCAGCTATCAATACTCAGTTTCATTTAATGAATAATGCAGCTTCTGAGAAGGTTAGAAGTGATGCTGCTAACTCATTACTTTCTCACCTAAAACAACCTGAAAATAAGCAAATTAACCTTAATATTGGGGTACAAGAGACAGACTATATTAAGCAGTTACAAGATCAGGTTTATGCCTTAGCAACTGCACAAAAAGTCGCAATTGATTCCAATATTAGTAATGCT…
Burkholderia virus phi1026b	60	104	506698	93	606899	586839	>_Burkholderia_virus_phi1026b_contig_1 Depth-of-coverage:3.86268 Taxon:255131 refseq:NC_005284.1 TGGTGATCCGCCAGATGGTCAGTCTCCACACTGTGCAATTGTCGATGAATACCATGAGCATCAAACAAATGCCATGTACGACACAATGCAAACCGGTATGGGTGCTCGTCGTCAACCGTTAATGTTTACGATTACAACGGCTGGATTCAATATTGATGGTCCATGCCATGATTTACGATTACGCATTCAAGAAATGTTATTGGGTACTGTGCCTGATGATGAGTTGTTTGGATTCATCTGGACCATTGATGAAGGTGACGACTGGACAGATCCAAAGGTTTTGCAGAAAGCAAATCCAAACT…
Odonata-associated circular virus-11	20	102	861547	167	433727	326134	>_Odonata-associated_circular_virus-11_contig_1 Depth-of-coverage:12.8276 Taxon:1592111 refseq:NC_040665.1 AGTATTACCCCCCACCACTTCTGTGTCGTGTGCTGTGTGCCAAGAACCGCTCTCGAACCTTTTGATGAGACTGATTCTCCTGAAAAGCGCATCACGATTCATCTTGAATGGGAACCATTCACTTGGGTCATAGTTACTCGTGAACACGATAACCTTCGACAGGAACTGCTCGAAGCCCCCCTTCACCTCAACCTTCATCGGGTACCTGTCAAGCAGCTTCAGGTACATATCGAACTGTATATCGAAACAGTTACTCGGATCGAAGTCGTCGATCAACACAACCTCCTCACCC…
Puniceispirillum phage HMO-2011	70	101	645599	7	636542	639193	>_Puniceispirillum_phage_HMO-2011_contig_1 Depth-of-coverage:2.37071 Taxon:948071 refseq:NC_021864.1 CCTAGAGCATTTGACGAAGCCTGGTATATCTTGATGAACGGTACTGGCCTTGGCTTCAATGTCGAGAGTAAACACATCGATAAGTTGCCGACAATCTCAGAGGATTTCTTCTCTACAGACACAACCATTGTTGTCCATGACAGCAAGTTGGGTTGGACTAAGGCATTCAAGGAACTTATCTCTTTGTTGATTCAAGGACAAGTTCCTAAGTGGGACCTCTCCAAGGTTCGTCCTGCTGGTGCAAGACTCAAGACGTTTGGTGGTCGTGCATCTGGCCCTGAACCACTGAATGATCTGT…
Erwinia virus Frozen	120	99	575139	57	623989	596394	>_Erwinia_virus_Frozen_contig_1 Depth-of-coverage:1.94564 Taxon:1982578 refseq:NC_031062.2 AGTCCGAAGCTGAGATTCGCCCCCACTTCTTCCTGACCGGTGAGTCAGGTTCTGGTAAAAGCTGGCTGACTGCTAATGTGGCCCAAGAACTCAAGATCCCCTTCTTTGAGTTCAGTGCTGCTCAGCTCACGGCTGAAGGCTTGTCTGGTAACAGTCTGTCCAAGGCCATGCGCCCTCTTCGTGAGAAGTGGAACGAGCCGAACATCTGCTTTGTAGATGAGTTCGACAAGCTGTTTCAGCGTAATGGTGAAGCATCTGAGAGCTTTCGCTCCATGGTGCAAGACGAGTTCCTGTGCATGCTCGAAAGC…
Pseudomonas virus KIL2	60	99	435916	63	657618	642096	>_Pseudomonas_virus_KIL2_contig_1 Depth-of-coverage:7.01182 Taxon:2560665 refseq:NC_042054.1 CCCCAATCAGAATAGCGTAACTGATCCACAATTACACCATATTTTTGCAAATAGGTTACACCATCCAATTTACGGTACTCTGATGAGTAAACTACACGTTTCACCTTAGAACGTACAAGCAGTTTAGCACATTCCAGACAAGGGGACAATGTGACAAATACTGTAGCACCTTTTGCACTTACACCTTGCTCAAGCATTTTACCTAAAGCGTTCATTTCGCTATGCACTACTTCTGGATTCCCGTCAACGCTAAACTCCCACTCATTAGGTCCACCACTTGCATGACCATTGAAACCGGGAGCAAGT…
Bdellovibrio virus MH2K	30	97	545276	98	623424	508621	>_Bdellovibrio_virus_MH2K_contig_1 Depth-of-coverage:13.4691 Taxon:1986027 refseq:NC_002643.1 ATGAGCTTAGGCAACAGAAACTCCCAACACTCGTTCTCTATGGTCCCACAAGCGAACATCCAAAGATCAACCTTTGACCGCTCGTTCGCCACAAAAGACACATTCAACTTCGACGAACTTGTACCCATGTTCATTGACGAAGTTCTACCAGGCGACACCATCAATTTAAATGTAAAACACTTCGCACGCTTAGCACCCCAGGTACGCCCCATCATGGATAACATGTACCTAGACTTCTTCTTCTTCTTCGTACCCAACCGCCTTACCTGGAACAACTGGGAACGCTTCAACGGAGCTCAAGATGA…
Pseudomonas virus B3	40	95	661568	92	651072	641686	>_Pseudomonas_virus_B3_contig_1 Depth-of-coverage:3.52153 Taxon:2560656 refseq:NC_006548.1 TCATTGAGGACTGCAAGCTCTGGGCCGGCATCATGGGCCTGGCAGCCAAGGACCTGGGCGAGGTGGTGCTCGACCAGGAAAAGAAGCTCAGTGCCTATGTGCTGCAGTTTGCCAGCGGGCGGCGCATTCACAGCATGAGCAGCAATCCAGATGCGCAGGCGGGCAAACGTGGCAGCCGGGTGTTGGATGAGTTCGCCCTGCACCGCGACCAGCGCAAGATGTGGGCCATTGCCTACCCGGGTATCACCTGGGGCGGCGCCATGGAACTGGTGAGAACGCATCGCGGCTCCCACCGCTTCTTCAATCTG…
Burkholderia virus DC1	70	92	347147	106	664654	644699	>_Burkholderia_virus_DC1_contig_1 Depth-of-coverage:26.1138 Taxon:1136535 refseq:NC_018452.1 CTACATGGCATCAGTAAATAAATGGATCGGCGTCGGCAACCTCGGGAAAGATCCTGAAACCCGTTACGCCCCGAACGGTGATTCAATCTGCAACATCACCATCGCCTGCTCCGAGTCGTGGCGTGACAAAGCTTCCGGCGAGAAGAAAGAGATGACCGAGTGGGTGCGTATTTCCTTCTTCGGCAAGCTCGCCGAGATCGCCGGCCAGTACCTGCGCAAAGGCTCTCAGGTCTATATCGAAGGCTCCTTGCGCACCCGGAAATGGCAGGACAAGGAGGGCCAAGACCGCTACACGACCGAGATCCG…
Bacillus phage Nf	50	92	202368	61	495877	375297	>_Bacillus_phage_Nf_contig_1 Depth-of-coverage:3.70269 Taxon:10753 refseq:NC_049976.1 CCTTTGGGTCAAAAATATCAGACGTTTCTAATGCCTCAGTCCCTCGATACAAGGCGTTGTTCTTTATTTGGATAAAGGGTAGATATCCCTTCTTTAAATAAAAACGAGTACGAATACGCACAAAGAAATACCGGGTCTCTGTTTTCGCTTGTTCTGGTATGAAGTCCCCATGCCAATACGTAGGTAAGCCGATGGGGTAAGCATTGCCGGAACTCGAATGCATCACGGACGGGTACAAGGAATTTACATCCAAAGTGTACCCGTTTTCGTGTGCCTTGTTTTCTTTGCCTCTGACTAGATAACACCACCCACC…
Caulobacter virus Seuss	60	91	369518	72	651222	616	>_Caulobacter_virus_Seuss_contig_1 Depth-of-coverage:1.83451 Taxon:2734278 refseq:NC_047757.1 ACCGTGTTGTTGGCCCGAGCTATTTCCGCCATCCGTTCCACATGGCTTTCCGGCAGGGTGAACTCCTTCCGGCGAAGGACATCCAGGATTGCTTCGACGGCCCACGACACGATTTCCTCTCGTTCCTCGGCCACGATCCTCGTGCCCAGATCAATTTCCCGCTCCTTGTCCCGCACAGGGCGGTCGAAAATGAGCATCAGCCACCGCCTGTTGAACGCAATCGAGGTGTCGTCCGTGAGCGGAATGTGGTTGGTGGCGAACCAATGGGCGCAGCGGCTTTCCATCTTGAACAGGGGCTTGTTCTT…
Bdellovibrio virus MH2K	30	90	361994	134	610048	477477	>_Bdellovibrio_virus_MH2K_contig_1 Depth-of-coverage:20.7022 Taxon:1986027 refseq:NC_002643.1 ATAATGCTAAAATCATCACGCCAATCGCAACACAGCTTCGCGACCCAACCGGACGTCCAACTCGCACGCTCCGTATTCGATCGCTCCCACACAGTCAAAGATACTTATGACTTCGACTACTTAACTCCAATCTACTGCGACGAAATACTTCCAGGAGACACGATCAACCTAAACCTCTCAACCTTTCAGCGACTCGCGACCCAAAAAGTCCCAATCATGGATAACTTAAAAATCAATTACTTCTTTTTCTTCGTCCCCAACCGCCTAGTCTGGAACAACTGGGAAAAATTCATGGGCGCCCAAGA…
Pseudomonas virus PaMx11	90	87	683891	53	646031	631159	>_Pseudomonas_virus_PaMx11_contig_1 Depth-of-coverage:1.74073 Taxon:1982098 refseq:NC_028770.1 TCGCCCTGGGCATCCTGGACCGGGAGGAGGACATGGGCCTCAAGGGGCGTGTGCGCCCCGGCCCCGCTGACTCCGCAATCTGGGGTGAGGAGAACGGGATGAGCATTGAGCGCGACATGCGCACCGCCGGGGTGACCTGGGAGAAGGCTGAGAAGGGTCCGGGCTCCCGCGTCCTGGGCTGGCAGGCCATCCGTGAGCTCCTGGGCCATGCTGTCCCGCTCCGGGTTGGTGAGCCCAGGGAGAACCCAGGCCTGTTCGTGTGCCGTCGCTGCGTGCAGTTCCAGGAGACGTTCCCCGTGCTGTC…
Pseudomonas virus LUZ7	80	86	388513	74	625434	587185	>_Pseudomonas_virus_LUZ7_contig_1 Depth-of-coverage:1.44654 Taxon:1982596 refseq:NC_013691.1 GGAGAAACCTCGTGGAAGTCACCAATGTTGCAGATCGAATAACACATGCTGTTATCGGTCAAAAGTCTAGTCACGCTATGGGCATTGCCCAGACACCAGAATTTTATCATATTTTATCTGACTCACTGTACTCAGATAAACATCTAGCTGTTGTGCGTGAAGTACTCTGTAACGCCTGGGA - >_Pseudomonas_virus_LUZ7_contig_2 Depth-of-coverage:19.6019 Taxon:1982596 refseq:NC_013691.1 CAAGGGTATGGTCAAGTTCATGGAACGCC…
Streptococcus phage phiARI0923	30	86	332467	194	637432	601626	>_Streptococcus_phage_phiARI0923_contig_1 Depth-of-coverage:11.5294 Taxon:1701842 refseq:NC_030946.1 TCATCGTTGCGGCTATACCTTCACCAATGCCGCCTAACGTTTCACGGTTCAATGGCAATACAGCTTCTTTTCCGGCCTCTCCGCCTACCATCATATCGTTGCCGTTCATCCCGAAGGCCATCGCTTTGGTTAAAATACCACCATCTGCAAACCAGTCGATTCCGAATTTTGGAACGGATTGGCGGTGCCAAACTGAACGATCCGCTGATCCACTAACATTGATTTGTGGCATTTTTAACTCAGGCAATGACCAACTAAAGTTCATGAATCCTTTAATGGCTTCAACTGCAGTCGATAC…
Microbacterium virus Eleri	30	85	517515	102	698743	67052	>_Microbacterium_virus_Eleri_contig_1 Depth-of-coverage:1.41993 Taxon:2560589 refseq:NC_042109.1 GATAAAGAAGATGGCCAACCTTAAGAACCATCCAGGAACGTTGCTTGAAGACAACGCCGCAGCTGCTTTTGATCGAATGGAAGCCGAGCAGGGATACATTATCCTTACCGATGCTGGCCGGACTCCCTCTCAGCAGCAGAACCTCCTTGATCGATGGGACGAAGGCGGTAAGTACAACAGGCCGCCCTACCTGTTCTCCCCAGCCAGGCCTAAGGAGTCGTCTAACCACGTTCGTCGTGGCGGTGTCGCATTTGAC - >_Microbacterium_virus_Eleri_contig_2 Depth…
Flavobacterium phage Fpv11	50	84	457888	107	664784	614618	>_Flavobacterium_phage_Fpv11_contig_1 Depth-of-coverage:1.69143 Taxon:1814281 refseq:NC_031945.1 AAATATCAGATTCAATCCTAGAATTTATAGAAGAAATTCAAGAAGCAGGGAAAAAAACAATTAATCGTTACAGGGTAGAGAAAAAACGTTTTTAGTTATGGCAGATATTAGGCACAAAAGAAATGGGCAGTTAATGAGCGAGCCTAGAAATTGGGAGGAGCTAGAGATAACCAAGGACTTTATAGGCAAACAAGAAGATGCCAGCATTAACAATTTATCACTTATTTTTGCAGGGGAAGAAGGTCATGCTATCATAGCTAGAGTAATGAACGGATTGAACGGAGGTGTAGGAATATTTGAGG…
Streptococcus phage phiNJ2	50	84	939596	6	620749	576359	>_Streptococcus_phage_phiNJ2_contig_1 Depth-of-coverage:5.81396 Taxon:1239381 refseq:NC_019418.1 GTAAAGCGGACTTCCATCAATATTTGTCAATGCATGATGCTGTATCAGCTTCTCTCCTGCGTAATAATTTCCTGCAATGTCAACCGAACCGTTGGGCAATGTAATTTTTACGACCTTACCGACACCGATGCTAAAATTTTTAGCGTACGTCAACACTGCACCCTCTGTACTTACCGTGGCACTAAAAACTGTGCCAGTGCTAGTAAACCTATCGGACAGTGTACCGACAACTTCAAATGCCGTATCGGAACGGTATGTTCCAGCCAAATAAGCTGGTGAGTTGGTCAAAGATGCTATTGTTG…
Vibrio phage pYD38-A	40	84	306822	145	679806	708075	>_Vibrio_phage_pYD38-A_contig_1 Depth-of-coverage:3.70756 Taxon:754051 refseq:NC_021534.1 AAGTTTTTGTTTCAGCAAATAACCCTCAAGCATCCATATTTTCTCACGGGCATTTTCGCGGGCAATCGTTCGACCGATCTCAGCGTTGAATTTCTTCGGGTCAGCACAGGCGCTTTCCCCCGTCACGGTAAAGCCGTTCTTCAGCACGATCACGCACAGGGTCAGCAGTTCTAGCTGCTTGTGCATTCCAATTAATGCGGAGGTATTTGGGTCAGCACCCCACTGTGCATTCGCTGCCGTGAAGTAATACTGATCAACAATTACTTTATCAATATCTTCAGGAGTTAATCGTGGAGCATTGAGTCCTTT…
Escherichia virus V18	20	82	18215	87	980068	990885	>_Escherichia_virus_V18_contig_1 Depth-of-coverage:11.3318 Taxon:2560455 refseq:NC_041937.1 ATCTGATAAAGATCAGGCCATGCAAGACTCTGGTGACATGCTGGAAGCAGCAATGCAAGCTTCCGGAGGTCGTTGCCCCGAGGCGGTGCGTGAGTTTGTCAAGAACAGAGGTAAGCCTGTAATCAACTATATAGACATCATTAAGCAACGCATGTTGTCTAAACGAAAGGCCGAACTGACCTACAGAAAACCTGGTCGCCGATCTGGGTCTTTGACCAGCACAATGCGAAAAGTTGGGGCTATAAACAAGAACCAGCACGTTATTGTTCCTGGTCGTAATCCGGAAAACACCATAGATATTGTGGTA…
Microbacterium phage Alex44	100	82	581109	65	638231	564966	>_Microbacterium_phage_Alex44_contig_1 Depth-of-coverage:1.43482 Taxon:2590877 refseq:NC_048778.1 AAAAGAAAGGGTGGGGCCGAAGCCCCAACCTCCCTTATGAATACCGCTCGATGTTCTTGACGAGCTCCGTCAGCTCTTCCATCTCCAAGCCCAGCTCCGTACCACGGTCGTACAGAGCAATGTCCCATGCCGGGTAGTGCGCCGCGAGCATCTGTGCGCCGATAGCGTACAGCCTCTCGTTGCGATTCCCCGGACGGAACCGTCCCATGAGCTTGGTCTTCAGCTCGTCGTGCAGGAACAGCAGCTCCTCAGGGT - >_Microbacterium_phage_Alex44_contig_2 Dept…
Xylella phage Xfas53	70	81	740034	74	635329	618523	>_Xylella_phage_Xfas53_contig_1 Depth-of-coverage:1.66016 Taxon:670252 refseq:NC_013599.1 CCGACTTGTCGCTGGTCTTTCGTCACCGACTCGGGGGACACACCGAAGGACTTGGCGTATGCCAGTTTGTAGAGGTCGTGGCCTTTGCGGATTGGATACCCCTTTTTGTCCAGTGCGAGCTTCGGCGTGCGCCCGGCGAGCACGGCATTGGTCCACGCAAGGCCAGTAATCCAGTCGCCGTTTTCGAGCTGCATGGTGTCGAAGTCGCGGAACGCTTGCAGCTTCCATTCCTCTCCCGCCAGCCACGCAAGCATGCGGCCCTCAATGTTCGACAAGTCAGCGATGACCAGCTTGCTGCCGGGCGGGGCG…
Polaribacter virus P12002L	40	80	302532	136	647139	580247	>_Polaribacter_virus_P12002L_contig_1 Depth-of-coverage:2.07351 Taxon:1982245 refseq:NC_028924.1 GTTGCACGTTTTGGTGCTGACTATGCCCGTCTTGCCGTTTGGGATGGTTGGCATATCATAGAACTACAATGTTTCCCCGTGTCTAAGACTACCGACATTCAGACGTGGATAATCAACAAGCAAAAGAAGTACAGAATACCAAACCATAGATGTATCGTTGATGAGGACGGTGTAGGCGGTGGCG - >_Polaribacter_virus_P12002L_contig_2 Depth-of-coverage:1.64126 Taxon:1982245 refseq:NC_028924.1 ATATAACTCAAGCGTTCG…
Alphaproteobacteria virus phiJl001	90	80	368898	85	634157	568878	>_Alphaproteobacteria_virus_phiJl001_contig_1 Depth-of-coverage:2.04197 Taxon:279383 refseq:NC_006938.1 CGGCAAGCGGACCTCCATGGGCGAGGTCACTGCCTAGGAGCACGTCGCTGTGCTCACGACGGCCCAGCGCCACGTGGACAGCGCGGTCTCCAAGACGGTGAACTGTGACGGGTCGATGCCCTGGGCCGATTTCAAGGGCATTTACCTTGCAGCCTATGAAGGCGGCGCCAAGGGCTGCACCACCTTCAACAAGGACGGCAAGCGCGCCGGTCT - >_Alphaproteobacteria_virus_phiJl001_contig_2 Depth-of-coverage:12.5424 Taxon:2…
Pseudomonas phage YMC11/07/P54_PAE_BP	100	80	746866	53	6249	577901	>_Pseudomonas_phage_YMC11/07/P54_PAE_BP_contig_1 Depth-of-coverage:4.43283 Taxon:1777064 refseq:NC_030909.1 GTTTCAGAACCCGGCGCTGGGCCTGAGCGCGGCAGCGACAGAAAAGCGCGACAGCCTGCCCGCCAGGGTTGAAAAGGTGCGCGAGATTGTGGACGCGTCACCAGAAGACCACTTTGTTATCTGGCACGACCTGGAAGACGAACGCCGCGCCATTCAACAGGCCATCCCCGATACGGTCAGCGTCTGGGGCAGTCAAGACCTGGAAGAGCGAGAAAAGCGCATCGTTGACTTCGGAGATGGTGAATACCGCATCTTGTCCACCAAACCGGTGATCGCCGGTTCAGGTTGCAA…
Flavobacterium phage vB_FspS_tooticki6-1	50	80	850401	64	652314	618726	>_Flavobacterium_phage_vB_FspS_tooticki6-1_contig_1 Depth-of-coverage:1.58061 Taxon:2686279 refseq:NC_048844.1 CATCAAATTCAATTTTCAATTTTGGTTGAACATTAAACATATCCACTGATTCTAAAAATTGACCCGCTAAATCTTTACGCAGCGCAATAAAGAAAACACGCTCACGTCTTTGCGGTACTCCCATTTTTGAAGCATCTAGTAACCAATGCTGGACGTAATACCCTGCTTCATCGAACGCCTCGTAAATACGCCGCACATAGTCAAACGCCGCACCAATCAATAAGCCTTTGACATTTTCAGCAACCACAACTTTTGGCTGTAACTTTTTCGCCAAATCAATGAAGTCAA…
Rhodobacter virus RcSpartan	50	79	462054	96	646371	614198	>_Rhodobacter_virus_RcSpartan_contig_1 Depth-of-coverage:3.73565 Taxon:1982574 refseq:NC_041963.1 CCGCAATGTCATTCTGCCCCTTCAAAAGTGAAGACCTAGCCGCCGCGAAGGGCGTATTCGCCGAAGCCCTTTTTCGCGAAAACGAGAAATCGCCGTTCGGCGCTGATCCGTTCAAAGTTGCGCTTTCTATTTGGCCCGAAGAAACCGGCGAATTGCCTAAAGCATTATGGGTTGCCCATTCTGCCCGCTGGCATGAAGACGCCGAAGTTCTCGAAATGCTTTCGGAATTGGAAGAAGAAACGCAAGCGGCTATCGAAGAAAGCAAGCTTGAAAAGGCGGCTGAAATAGAAACGCCCGAATT…
Pseudomonas phage Pa2	50	78	411873	65	666222	629	>_Pseudomonas_phage_Pa2_contig_1 Depth-of-coverage:5.21848 Taxon:1530400 refseq:NC_027345.1 GGAGTGTCCCATGCAGGTATCACATCAAAACGACCACATTACCCATGCCGTCATCGGTGGCAAGCAGGCCATTGAGTTCGGTATCTCCAATAGTGCCGAGTTCTTCAACATCCTGTCGAGCACCCTCTACAAGGATCAGATCCTGGCCGTAGTACGTGAAGTGCTGTGTAACGCCTGGGATGCTCACATCGAGGCAGGCTGCACGGATCGTGCCGTCCAGATCACCCTGACGAATGACACTTTCACCATCAAGGATTTCGGTAAAGGCATTCACCATGACGACATGGGCCTGATCTACGGTACCTAT…
Enterobacteria phage phi80	30	78	326327	127	82021	818182	>_Enterobacteria_phage_phi80_contig_1 Depth-of-coverage:3.86601 Taxon:10713 refseq:NC_021190.1 CATGCCGCCTCCTGCCTTTCCCGATATTCCTCAGCGAGTCTCCGCGCCTTTAATGGATTGCTGACCACTTCACCCAATGGCATTAGCCAGCCGTTACCAATGAAGGGAAGGCGCAGAGTGCCAACCCTTATGTCGTCGTTAGCGTGAGTCATAGGATGGACTCCATTTCGTCGATGTAGAGGCCCTGAGCAATCAGGCGGCGACGGCGGGCGGCACGTTCAATGCACTCCTGCCGTCGGCCTTCCTGCGACTGCTGTATTGCGCGCCGGGTGAACAGGCGCGATTTACCCTGTGGCGTTACAAC…
Loktanella phage pCB2051-A	90	77	716142	47	609067	583029	>_Loktanella_phage_pCB2051-A_contig_1 Depth-of-coverage:1.88227 Taxon:754044 refseq:NC_020853.1 TGAAAATTTACCATGGTCGAAACCATGGACGCAGACTCCAAGACCTACCATATCATGAAGACACAACTCTGACGCGGGCGCAGGCGGAGAAGGACTGTGATTATTGTTTCAATGATCTGGACGCAACGAAGGGTTTGTATAAGACACTTTCAGGTCAAATCAATCTTAGAATTGCACTTTCCCGCGAACATGGAATTGATCTTCGTTCCAAGTCGGATGCTCAGGTTGCGGAAGCAATCAT - >_Loktanella_phage_pCB2051-A_contig_2 Depth-of-coverage:3.7…
Ralstonia phage RsoM1USA	40	76	408558	12	62047	520	>_Ralstonia_phage_RsoM1USA_contig_1 Depth-of-coverage:1.68666 Taxon:2079257 refseq:NC_049432.1 GCGTTGATAAATATATTTGCTGGTACTGACTCTGCGATGCCATCCCTGACGCCACGTCCCGAAATTCTTTGAATTTACGAATCCAAAAGAACTCATCAATAACCACATCACCATGTCGACCTTGGGCAGTTAATGCATTGGTCCCCATGTAATAAAAATTAACTTGGGTATTATCTTCAAAGGAGATAACAATCGGGTCGCCACCAATTTGCCTCCCAAGTACTTCAAAGATAAAGTTTTTGATGTATTCAATAAATTGATAGGCTTGGGCTTTTGATGCCGATAAAAAGATTTTATTTTTCTT…
Pseudomonas phage PMBT14	70	75	481389	83	617699	586207	>_Pseudomonas_phage_PMBT14_contig_1 Depth-of-coverage:2.81905 Taxon:2059855 refseq:NC_048687.1 TCACCGCCAGCAAAGTCTGGTCCTGACACACAAGGCGAACGAGATCCTTTACGGCGGTTCGGCCGGCGGCGGGAAAAGTTTTGCCATGCGGGCGAGCGCCATTTACTTCTGCATGGCGATACCCGGAATTTACTGTGCTCTGTTCCGCCGGTCCTTTCCGGAACTGGTCCGGAACCACCTGGAGGGACCGGGTTCATTCCGGCACATGCTGGCCCAGCTGGTCAAAACAGGCCACGCCCGGATCGTGGAACGCGAAGTCCGGTTCTGGAATGGAAGCAAGATCATCCTCGCCCACATGCAGCAT…
Xanthomonas virus Carpasina	60	74	567332	53	590365	556522	>_Xanthomonas_virus_Carpasina_contig_1 Depth-of-coverage:2.02649 Taxon:2734101 refseq:NC_047962.1 GGGACAACTACGGCGTGCTGGTGACGGATAAGGAATCCGAAGACATCGTGCAGCTTGATACGAGCTTGGCCGACCTCGATGCGGTCATCATGACCCAATATCAGCTAGTCGCCGCAATCTCCGAAGTGCCTGCCACTAAATTGTTGATGACCTCGCCCAAGGGTTTCAACGCCACCGGTGAAGCCGATCAAGAAAACTATCGGATCATGCTGGAGTCGGTGCAGACCTGCGACCTCGACCCGTTGTTGGAGAAGCACCACCTGCTCGTGTGGCTGTCAG - >_Xanthomonas_virus…
uncultured crAssphage	110	73	517797	36	910267	878369	>_uncultured_crAssphage_contig_1 Depth-of-coverage:2.4803 Taxon:1211417 refseq:NC_024711.1 GGTCATTAAATTGGACTTGGACACCCCCGTCAAGTTCTAGGAGAAAGTAAAGTTCTTGCTGCTCATTATCAACATTAAATATTTTGAGATTATTCATCTCATTACATTACTAACTATTAACACTAATCATTATGAGAACAAACAAACCATTGTTGTTAGTTGCAATCATACTAATGATACCAGCTATCATACTAGCATTGAAAGTAGAGCCAACTAGTGATGAACAGATTACTGCTGTTGTATTTGGAATACTATCGGCTATTGTTAGTTATCTTAGTAGAGATTAATCTCTACTAGATGGTATTGCT…
Burkholderia virus Bcepil02	80	72	420314	68	612866	507412	>_Burkholderia_virus_Bcepil02_contig_1 Depth-of-coverage:1.88996 Taxon:644524 refseq:NC_012743.2 CCGAAGCGGACATGGCGCGGTGCCTGCAAGACCCCATGTGGCGGGTCTGCAGTGGGCAGCTTTACAAGATCATGATTAAGAGCCCGGTTGATGGAGAGGACAGCACCGTGCTGCCCTTCATTCCCAACCGGGCTCAGAAGCGGCTGATTGGCCGGCTCTGGAATCGCAACATCATCCTGAAGGCGCGCCAGCTTGGGTTCACCACGCTGGTGTGCAT - >_Burkholderia_virus_Bcepil02_contig_2 Depth-of-coverage:1.62305 Taxon:644524 refs…
Chimpanzee faeces associated microphage 2	30	72	494792	73	520081	447109	>_Chimpanzee_faeces_associated_microphage_2_contig_1 Depth-of-coverage:2.71359 Taxon:1676182 refseq:NC_030476.1 GTCTAATACTGCTCATTTTGTTACTCTTACTTACGCCGATCACAACCTTCCTCTTCATCCAGTTACTCGCAAGCCTACTTTCGAAGATGATGCCATCTCCGCTTTTATGAAGCGTCTTCGAACTAATACTGGTCAATCAGGTGTTCGTTTCTTCGCTGCTGGTGAATATGGTTCTACAACCCATAGGCCACATTATCATGCAATTTTCTACAATGTCGATTTTGACGATTTGGAGTTTTATAAAAGGAAGTCCTTGCGCGATAATGGTGATATTTATTGGAACTCTA…
Escherichia virus Seurat	60	71	369346	84	562914	525326	>_Escherichia_virus_Seurat_contig_1 Depth-of-coverage:2.31572 Taxon:1921555 refseq:NC_027378.1 TTTTCAATACATGTACAATGTTTGTGGAGCTGTTTCCAATTGCTCCGCGGGATGAAACAGACCCGGATGACATTGACACGGACGCGGAAGATCACATTGCGGACGAGGTCCGTTACAAGGTTCTATCGACAAACATTGGCGTCCGTGGTGGCCGCGTAACTGGAATGTGAGGATAACATGGGAATCAAAACGAAGCATCCCGAGTATCAAGCGATGGAGACAAGTTGGATCCAGATGCGCGATTGTTACGCGGGTGAGAAGCAAGTCAAAGCCAAAGGGACCGCATATCTTCCTGCAACGGCAG…
Salmonella phage 64795_sal3	90	71	655904	59	667	646354	>_Salmonella_phage_64795_sal3_contig_1 Depth-of-coverage:5.32514 Taxon:1813769 refseq:NC_031918.1 AAATTTGTGTGCCTTCTTGGACATGACCGCGTGGTCTGAGGGCACCGATAGCCCTTCTCAGAAGACCGCGAATCACGGCTACGACGTGATTGTTGGCGGCGGGCTCTTTACCGACTACTCAAAACACCCAAAGATCTACGTCGAGTTGCCGAAGCTAAAAGTCACGAGTTCGGCGGCAGGTCGGTATCAACTACTCTACAAATATTGGGTCGCGTACTGCAAGACCTTAGGCCTGTCAGACTTCTCCC - >_Salmonella_phage_64795_sal3_contig_2 Depth-of-co…
Cellulophaga phage phiSM	30	70	51709	76	572483	523438	>_Cellulophaga_phage_phiSM_contig_1 Depth-of-coverage:6.53296 Taxon:756280 refseq:NC_020860.1 CCTTCGGTTTGGGTTGAGCAAAACATATTTTTGACTTCTGCTGAATCTAGGTACGCAGGATTTTTCAGTTATGATCGTTCTCCTTATTCAAGAGAGATTATTGACAATTTGAGTCCGAGTTCGGATGTTGAAATTTCGGCAGTAATGAAATGTTCTCAGTCAGGATTTACCGCAGGAGTTGTGGTGCCAATGATTCCTTACATCATTTCACAATGTCCTGCAAACACACTTTTCTTTTCGGGTTCCGAGAAATTGGTAAAAGATACGGTAAGGGATAGGCTTGATCCAATCTTGCAAAACTCAGG…
Pseudomonas phage F10	60	70	584964	76	617673	557823	>_Pseudomonas_phage_F10_contig_1 Depth-of-coverage:3.49661 Taxon:347324 refseq:NC_007805.1 GCGCCTGGCCGCCCGCACCTGGCTGCGCGATGGCGAGGGCCTGGTGCAGCACCTCGAGGGCAGCGTGCCGCAGCTGGACCATGGCACGCGCGTGCCGTACAGCCTCGAGCTGATCGAGCCGGACCTGCTGCCGATGGATTACCACGATGCCGCGCAGGGCATCACCGCCGGCGTGGAGCGCAACGCCTGGGGCCGCCCGCGCGCCTATCACCTGTACCGCCAGCACCCCGGCGCGGTGCTGCAGGCGCCCAGCGCCACCAGCCTCAAGCGCGTGCCGGCCGAGCGCATCAGCCACCTCAAGCTCATCG…
Pseudoalteromonas phage H103	80	68	510998	77	643379	664843	>_Pseudoalteromonas_phage_H103_contig_1 Depth-of-coverage:6.89106 Taxon:1636200 refseq:NC_028819.1 GTCTTGGCGCAGAAGCCTACAGCAGACCATTTCACGAAAGCGAAATCGCTGTTGTGGAACTGGCGCGGCACGGCGTAGGTGTTGATGCCCATACCTACAACCGGATGCAGACCCATCTGGTCATCCCAGTAC - >_Pseudoalteromonas_phage_H103_contig_2 Depth-of-coverage:3.27884 Taxon:1636200 refseq:NC_028819.1 CAAGCCACTTTTGACCGTCAACAGACAAGCCAGCGTTACCAGCAAACAGAAAGCCGATCATGGTGC…
Lactobacillus virus ATCC8014	10	66	333404	13	61142	574822	>_Lactobacillus_virus_ATCC8014_contig_1 Depth-of-coverage:9.66975 Taxon:1225794 refseq:NC_019916.1 AACGAAGACATTCTACAGCCACCATCACGACGTATCGAAACTGGCAAGTCAGACCATCGAGCTATTCACTCGTTCGGCAAATATATCGCTGACTTCCAGACGGCCTATTCTGTTGGTAATCCGGTTAATGTGAAGTTAGATGATGACGATAAACGGCTTGACCAAATCACACGGGTTAATGACTTAGACGCACTCAATTATGACTTGTTCCTTGATATGACGCGCTATGGACGTGCATACGAGTATATCTATTACGGCAGTGATTCAATCGAGCATTGTGTGCGTTTAGATCCGCTTGAC…
Klebsiella virus JD001	70	66	679518	5	625607	622162	>_Klebsiella_virus_JD001_contig_1 Depth-of-coverage:5.36462 Taxon:2560540 refseq:NC_020204.1 TGTTTGAGCGGATTCCACACATAGTTGTAATCGTCCGGCCAATACCCTAGCGCGGAACGAACGAGCATCTCGTCCAGTGTGCGCATACCTGGGTCTAGTTGGGTCGTTTGCTTCGAGCGGATCGAGTTGTAGTAATTGGTCAGGTCGCCCTCACCTGTGGCGTTCAGACCCTTGGCGGACGTACCGAACAGGCGTGTCACGGGAATATCCGCCGCACCGCTTATCCAAGTCATGAACGTTTCGATGATGGGCGCCACACCTGACAGGTTGAGCGTCTGACGGTCGAGCTTTTCGTCACCATCCAGC…
Faecalibacterium virus Oengus	120	66	648216	43	64058	620553	>_Faecalibacterium_virus_Oengus_contig_1 Depth-of-coverage:3.14547 Taxon:2734262 refseq:NC_047916.1 TTCGACGTCGAGGTGTACCAGAACCTGTTCTTGATTAGCTGGAAGTACGCCGGCACGGATTATGTGTACCGGATGTATAATCCCACCCCCGAGGAAGTCGGCAGGCTCTCCAAGTTCAAGCTCATCGGTTACAACTGTCGACGGTACGACAACCATATCCTGTACGCGAGGTATCTCGGTTACGACAACCAGCGACTGTACGAACACTCGAAGCGGTTGATCGCCGGCGATCGAAACGCGTACTTCCGTGAGGCATACGACATCTCGTTCGCGGATATTTACGACTTCGCAAGCGAGAA…
Pseudomonas phage phi2	60	66	688066	57	678584	66841	>_Pseudomonas_phage_phi2_contig_1 Depth-of-coverage:3.0536 Taxon:1450169 refseq:NC_030931.1 CGACAAACTCGCCGTTTTCATCCAGCGAGTACCATGTATCCGGTTTAATTCCGTTGTCGCCCACTTTGCTGGCGCGGATGTGGATCAGGCGGCCGTGTTCGTGGC - >_Pseudomonas_phage_phi2_contig_2 Depth-of-coverage:3.0536 Taxon:1450169 refseq:NC_030931.1 GTCTGCTCGATGGATTTGTCCAACTTGCCAAGTACCCAATCCACGGCGCGGGCGACCAACACCGGCAGACCGATTTCAGCTTCCACGGTGAGCGAGGCGCTGGCGAA…
Rhizobium virus RHEph4	80	65	512467	6	664065	64422	>_Rhizobium_virus_RHEph4_contig_1 Depth-of-coverage:18.1101 Taxon:1921526 refseq:NC_041908.1 TCCTTGAAACGCCAAGGGTGTTTGTCCCGCTGCTGGAGCCGTCGCGGTACAAAGGGGCGTGGGGTGGTCGCGGGTCGGGCAAATCGCATTTCTTCGCCGATCTGTTGATCGAACACGCTCAGTACGAGAAAGGGATGCGCTCGGTGTGCATCCGGGAAGTGCAAAAGACCCTGAAGGAATCAAGCAAGCGTCTGATCGAGGACAAG - >_Rhizobium_virus_RHEph4_contig_2 Depth-of-coverage:10.5489 Taxon:1921526 refseq:NC_041908.1 GAGG…
Rhizobium virus RHEph08	20	64	348243	105	629849	614314	>_Rhizobium_virus_RHEph08_contig_1 Depth-of-coverage:9.16493 Taxon:2733900 refseq:NC_047869.1 TGCGACCACTGCGCGGTGGCGACTTCGGTATCATTGCCGGTAGGGTAGACAAGGGTAAGACAACCTTGATTGCATCCGAGATGGCACACATGGCGCAGCAGCTTCCGCCTGACAAGAACGTGCTATGGTTGAACAACGAGGGTCCGGGCAAGAGGATCATCCCACGTTTCTGGCAAGCCGCGTTGGGTGCCACCAAAACGGAGTTGAAGCTGCTGAATAACGCGGGGCAACTTAAGCCAGCATTCTTGAAGAAGATGTTGCGCACTGACAGGCTACGAGTAGAGGAAATCCATAATAAGGACAAC…
Xanthomonas citri phage CP2	100	64	966413	39	698386	655147	>_Xanthomonas_citri_phage_CP2_contig_1 Depth-of-coverage:2.51291 Taxon:1188795 refseq:NC_020205.1 CCATGGCCGACACGACAAACATCGAATGGTGCGACAGCACCTTCAATCCCTGGATCGGCTGCACCCGCGTGAGCCCGGCCTGCGACGACTGCTATGCCGCCCGCAGCACGCCGGCGCGCACGCTGGGCGTGGCATGGGGCGCGGGTGAGCCCCGCCGCCGCACCAGCGGCGCGAACTGGAAGCAGCCCGAGCAGTGGCAGCGCCAGGCGGCCGCCTTCCGCGCCCAGCACGGCCGTCGGCGCCGCGTGTTCTGCGCCAGCCTGGCCGACGTCTTCGACAACGAAGTTCCAGACCAGTGGCG…
Faecalibacterium virus Toutatis	70	62	701508	4	782586	766667	>_Faecalibacterium_virus_Toutatis_contig_1 Depth-of-coverage:1.40899 Taxon:2734150 refseq:NC_047915.1 AGCTCGGCAGAGAAAAACTCAGCCATACCCTCTAACACAGACTCCAAGATGATACTCTCAGGGCTGTCGGTGAGGTGTTCTGTGGCGGAGAGGACTTTCACGCCGTTCTTCCGCAGACGCATTTTCATAATCGCACTGTCATTTCGGTTACGAGCAAAACGGTCGAGCTTCCAGACGATGACATATTCCCAATTCTGCTTTGCACTATCCGAAATCATTTCCTTG - >_Faecalibacterium_virus_Toutatis_contig_2 Depth-of-coverage:3.11658 …
Stenotrophomonas phage S1	100	62	127957	3	657077	614849	>_Stenotrophomonas_phage_S1_contig_1 Depth-of-coverage:3.72341 Taxon:573591 refseq:NC_011589.1 ATTACGATGATGTTCTGGGCCAGTTGCAAGGCGCTGGCCTGCTGGTAGATGGCATTGACATTGGCCGCATGCGCCGCTGCAAAGTCGATGGCGGCGACCGCGAAAAGCGCGGCTGGTATCACCTGCATGAGATCCGCCTGCCATCGGGCGAAGACCTCATCGTCGGCAGCTACGGTGTCTGGCGCGGCGCCGACAACCACGCCACCAAAGTCGAGCTGCGCAAAAGCGAAAAGAACTACAGTGCCGAGCAGCGTGACAGCCTGCGCAAGCGCCTGGCCGAAGACAAACGCCGCAGCGAGGCCGC…
Vibrio phage martha 12B12	50	61	580882	79	665285	690994	>_Vibrio_phage_martha_12B12_contig_1 Depth-of-coverage:1.65251 Taxon:573175 refseq:NC_021070.1 ACACCTGCCGAACGCGGCATTTGCAGAGCCAGCCGTTCGGCGGATAATGCGTGCGCCACCAGGGATCCTCGACAGGCAGCAGCGTGCCGACCCATGACAGATGCAGGGGCCGTTTCTGTTCGGCGATCGACTGTTCATAGATCAGATAGGGCAATCCGCGCCGCGTCCGCCAGGTGCGCTCCCATTCGCCGGCCGCGCGCGCCGTCGACATGT - >_Vibrio_phage_martha_12B12_contig_2 Depth-of-coverage:4.46116 Taxon:573175 refseq:NC_02…
Burkholderia virus KS14	60	60	745738	61	648316	603583	>_Burkholderia_virus_KS14_contig_1 Depth-of-coverage:1.58358 Taxon:2734065 refseq:NC_015273.1 GCCTTGTCGATCACCTCCTGCCGGCGGGCGGAAAGTTCCTCCCAGCCCACCGGATGCGACGTATGCGAAACGCTGGTCAGCAGCCGGAACTCCGTCTGCAATGACTGACCAGAAAACATCGTGAAAGCAATCGCCCGCTCCAGCTTCTTGATCAGCGTCGATTTGCCCATGCCCTTATCCGCCTGCAGCATCAGGTGCGGCCAAAAGCCGAGGAAGGCCTTGAGGTGGCCCCCCAGCGACCACACCAGCAACTGACCCGCCGCCGATTTGCCAAACGTCGCCTGAAACGCCTCGATCACCCGCCG…
Achromobacter phage JWF	80	59	454618	4	608239	567393	>_Achromobacter_phage_JWF_contig_1 Depth-of-coverage:1.76508 Taxon:1589748 refseq:NC_029075.1 TATGCGAACGTGGTAAAGTGTAACCGCCATTTTTTGCCAAACGCTGACCTGCTTGTAGAGCCCAAGCAAAAATAGCTTCACGCTCTTGGCTGATAATCTTTTTAGCCAAATCAACATCTACAGCTTCCACAGGCACTTGGCGGTCAAAATGGAAAAACAACCAACGACGTGTGAACCCTTCGGAAGTATCCATGGTCTTTGGCAAGTGGTTTGACGCAGCCCAGTGTGCACACGTTGGCTTCATCATGAA - >_Achromobacter_phage_JWF_contig_2 Depth-of-coverage…
Brucella virus Tb	70	58	568922	62	604602	561783	>_Brucella_virus_Tb_contig_1 Depth-of-coverage:1.37067 Taxon:1984800 refseq:NC_019446.1 TTCGAGCAGGCCCAGCAACAGATATTGCAGAAATACGCCCCGATGTTGCAGGACGCCCAAAACGCGGTGCCTAACGAGGACGTGATGAAGCTGTTGCGGGATGACCGGGCGCGCGGCTTCACGTTTGAGATTGAAAGCAGCAGCACGATCATGACCGACGAGATGCAGGAAAAGGCATCGCGTAACGAGTTTGTGGAGGTGTTCACCGCTGGATCGCAGGCCATGCTTGGGCTTGCTGGTCAGGGGCCGCAGGGCGCTAAGCTAGCCGGTGCGTTGCTCAAGTTTCAGCTTGCCCCTTATCGTGCTGGCCG…
Stenotrophomonas phage vB_SmaS-DLP_2	40	57	396074	84	592175	564057	>_Stenotrophomonas_phage_vB_SmaS-DLP_2_contig_1 Depth-of-coverage:1.91271 Taxon:1642663 refseq:NC_029019.1 TGATGGGGCGATCACCATCGGTTCCCGTTCTGCAGTGCCTTTACCTACGGGCGCGACCCCAGTTTTGCTTCAAGCATCACCAAATACCATGATCAAAGATGCAATGGACCAGAAAGAGCGTTTGATGGTAGCATTGGGGGCCAAGCTCATTGATTCAGATAAAACAGAGCGCACATTAGGGGAGGTGTCTATGGAGGCATACTCACAAAATAGCGTTCTGTCAAGGGTATCTAGGAACGTATCTGATGCTTATACCAAGGCTTTGAAGTGGTGTGCCGACTTCATGGGAGTG…
Dinoroseobacter phage DS-1410Ws-06	60	57	302095	62	664062	623698	>_Dinoroseobacter_phage_DS-1410Ws-06_contig_1 Depth-of-coverage:2.21626 Taxon:1815983 refseq:NC_049371.1 ACGAAGGAAACCAAATGGACGACATGAAAAAGTCAGTCGTCTCCATGCTGGTGTCGAGCGACAAGATCACGCTCTTCATCATCACCGGAGAACTCGTCGAACTCAAGAACGACGGGGACTATGACACTGCCAAGATCTCGGAGTTCTTGACTCCGAAACTTTCGGGACTCGGTGCGGTTGACATCAACCTCAGCGAATTCTCTCGTGTGGCTGCCATCCTGCCGACCGATCTGGAATCGGAAGGCATCGTGGTCACTCAGATCATCAACGGACGTGAAGTCCAAGGGATCTTCT…
Tentweb spider associated circular virus 1	20	57	571697	119	456229	333333	>_Tentweb_spider_associated_circular_virus_1_contig_1 Depth-of-coverage:11.6061 Taxon:2293307 refseq:NC_040365.1 TACTTCTGTACGGATACTTGCCG - >_Tentweb_spider_associated_circular_virus_1_contig_2 Depth-of-coverage:11.6061 Taxon:2293307 refseq:NC_040365.1 GCGCACAATCTTCGATTTTACCTGGTGTCGCATGTCTTTTGGCTATCTCCGCAAAGGAGTTTATCTCTCTCTGCGTATGCCAATCTTCCATCGGGAGGTCACTACCCTCTTCCGATTGGATTTCAACGGTTTCGTCCGTTTGTGCGG…
Flavobacterium virus FCL2	50	56	672649	44	64288	604915	>_Flavobacterium_virus_FCL2_contig_1 Depth-of-coverage:4.43955 Taxon:2560473 refseq:NC_027125.1 ATACCAGAAAGCGAAATACACGAACCGGAAACACGGCAAATAAAAAAGAGTTTTCGGGTGGGACATTGAATATTGGAAGTTACAGACCGTCTAATTTAAGGATGCACTCGGCTAAAATAATCCTTGCCGATGAGTTTGATGATGCTGCAGTAAGTGATAAAAAAGAAGGGGACGTTAGGACTTTGTTAGAAAATAGAGCAACGTCATTCCCGGGCAAAAAGAAACTTTTGTATTTATCTACTCCGACAACTGCGGGAGTATCAAATATTGAAAAAGTTTATTTAGAGGGCGACCAACGTCATT…
Rhizobium virus P106B	60	56	579216	43	659883	662024	>_Rhizobium_virus_P106B_contig_1 Depth-of-coverage:4.68553 Taxon:2560703 refseq:NC_023566.1 GGACTGGTGAAGAAGAGCTGGGCATGAATAATGGTGGCCCAGGCTCTGCCAATATTCAAGGAAATCAGATCCAGCAGGCTATTCGTACATTAGTAAATGAGGTTGAGACCGATCTTTGTGCTCTGCAATCTCAATTCTCTCGTGCCTATGGTACAGCTGGTGCAACACCTTTTGCGACGTCAGGTGACTATACTGACGCATCCAACGCGCTGAAAATCTTGATCGATAACGGCACACCGAATAGCGATCTGCAAATGGTGCTCAACACCACTGCTGGTGCAAACGTTCGTGGTAAGCAGGGTGGTAA…
Klebsiella phage PhiKpNIH-2	40	56	555612	51	929793	940367	>_Klebsiella_phage_PhiKpNIH-2_contig_1 Depth-of-coverage:5.59175 Taxon:2689114 refseq:NC_049845.1 GTTTAGCTCCTTGACCTTCTGCGCGGTGTCCGCCGTGATGAACGTATATTCGAACTTGTCCGGGCGCGGCTCGTGCGCCTTGTCGGAATCGCCGTAATAGCGCCACCACTCCGACTTGAACACGTTACCACCAAGGGCGATCGGCTCCTGCTGATACTGCGAAAGGAACGTATAAAGATCGGCTTCGCGTAGCGCAACCAGGTTCTCGATCGATTCGTTCTCCTCCCAAAATGACCAGTATTCCACGCCGTCAATGACCACCGACGGGCCGGAAAGCACGTCGCGCTCGAACTCAGGTCGC…
Vibrio phage X29	40	56	408477	82	599647	589474	>_Vibrio_phage_X29_contig_1 Depth-of-coverage:1.91473 Taxon:1500713 refseq:NC_024369.2 ATAACCGCCGTGAACCATACAGCGCAGAGGTACCAGACGAGGTGTGTTTATTGACTGTTGGTGTTGATGTTCAGCATGACCGACTTGAGGCCGAAGTCGTTGGATGGGGTAGAAATTGGGAGTCATGGGGTATTGAGTACCGCGTATTCATGG - >_Vibrio_phage_X29_contig_2 Depth-of-coverage:3.82251 Taxon:1500713 refseq:NC_024369.2 GGTTGGTGCAAACATTCTGCCAACCAATTTATGAAGAATGGCTATCTGAAGCAGTCGCAAAAGGTCGTA…
Pseudomonas virus PMG1	70	55	390752	65	631679	593974	>_Pseudomonas_virus_PMG1_contig_1 Depth-of-coverage:1.7296 Taxon:1129146 refseq:NC_016765.1 TGACGGTGAAGGTGCTGGGCCTGGCTGCCTCTGCCGCTTCGGTGATTGCCATGGCCGGCGACAAGGTGCAGATCGCCCGCGCCGGGTTCCTCATGATCCACAACTCCTGGGTGACTGCGGTAGGAAACCGCCACGACCTGAGCGACCTTGCCGCCACGCTAAAGCCCTTTGACGACGCCATGGCGGGCATCTACGCCGCGCGCACGGGCAAGGACGCAAAAGCCATGGCAAAGCTCATGGACTCGGAAACGTGGATCGGCGGCGAGACAGCCATCGAAGACGGGTTTGCGGACGAACTGCTGCCGTC…
Chlamydia virus CPAR39	10	54	226831	135	487487	392617	>_Chlamydia_virus_CPAR39_contig_1 Depth-of-coverage:12.7561 Taxon:1986029 refseq:NC_002180.1 ATCTCTGCTCGTGCTGACCTTACTTACCAACAAGGTCTCGACCGCATGTGGTCTCGTCGTGATCGCTTCGACTTCTACTGGCGTGAATTCGCTAATCTCGGTGAACAAGCTATCTATAACAAAGAAATCTATGCCCAAGGTGCAAACGTACTTGACGGTGCAACCTCTGAAATCATTGATGACCAAGTCTTCGGCTACCAAGAACGCTTCTCTGAATACAAATACAAACAATCTAAAGTAACTGGACTCTTCCGATCTAACGCAACTACCTCTCTCGATGTCTGGCACTTAGCACAAGAATTTACT…
Aeromonas virus pAh6C	70	54	767155	33	734922	716827	>_Aeromonas_virus_pAh6C_contig_1 Depth-of-coverage:2.18638 Taxon:2733975 refseq:NC_025459.1 CGAAGTCGCTGACTGAGCTGTTCCCTGCTATCGATTTTTATTTGTACCGTCCGGTGATTATGAATCCTCCGATGTGTCAATATAAAGATCTTAGTGACGGCTCTCTGTCCTTGCACGATTTGTTCCTCCTCCATGAGTTGATGGACATTAAGAAAGAACTCTCCAAAGGAAACGACGATGGCTAAGCGCCCCACCCT - >_Aeromonas_virus_pAh6C_contig_2 Depth-of-coverage:2.07112 Taxon:2733975 refseq:NC_025459.1 GCCCTCCTTAGTTGC…
Gordonia virus Nymphadora	40	54	329958	77	616533	530928	>_Gordonia_virus_Nymphadora_contig_1 Depth-of-coverage:1.69997 Taxon:2560507 refseq:NC_031061.1 GCGGCGTGTGTTCCAGGATCCCTCGCGCTACGGCGTGATCTTCGCCGCCGAGGAGAAAGACGACCCGCACGCCGAATCCACCTGGCGGAAAGCGAACCCCGGATATCCGATCTCGCCCACTCGCCGCTACCTCGAACTCGCGTCCCGCCGCGCCAAGAATTCGCCGGTGGAAATGGCATCGTTCCAGCGCCTGCACCTCGGCATCCGCACGAAACAGAAGACCCGGTTTATCCTGCTGAAAGACTGGGATCGCAACGCCGGCACCTGGCTCGACCCGCGAGACCCCTCGCTCGCGAAGCATGA…
Pseudomonas phage JBD44	40	54	480289	57	626974	623393	>_Pseudomonas_phage_JBD44_contig_1 Depth-of-coverage:3.18481 Taxon:1777052 refseq:NC_030929.1 TCGAGGCTGAGCACGGCGTATTGGGTGCGCTGATGATCAAGCCTGACCTTTGCGAGGTTATTGGGTCGTACCTGTCTGAAACTGATTTCAGCAGTGAAGACAATCAGGCGCTGTATACGCTGATGCTTGGGTGCCACTCCAAGAAGGTCAAGCCTGATGCGATTAGCCTTGCCGACCTTCGGGCTGAGCTGCCAAGTGGCGAGATGACCATGATCTACGCCGCCGAGATTGCACGGAACATTCCAAGCGCTGCCAATGGCGAGAACTATGCGCGGATTGTTATTGAGCGAGCACGTGCTCGTCGG…
Gordonia phage Chikenjars	60	54	44716	49	628997	606754	>_Gordonia_phage_Chikenjars_contig_1 Depth-of-coverage:7.76497 Taxon:2601686 refseq:NC_048810.1 CGGCTTTGATCCAATCGAAATTCTTTTCCCAGACGCAAAAGATGTTGAATCAGGCGGTCCTGCTATTATCAAACGTCCGGATGCTTGGGTAGCAGACGTTCTTTCTGGCACTACTCATACCCCATTTGCAAGAATTAAAACTCGCTTTGCCGATATTACATTAGATGACGCAAGAGCCAAAGGTTATATAACTGGTCATCTTAAGAAAGAAGAACTTATTCCATTAACAAAAAGAGTAACAACTCCAACAACTATCTATAAGAAACAAAAATTAGATCGTGACGACATGATCGACATTACAGA…
Faecalibacterium virus Epona	60	53	381054	7	658575	628165	>_Faecalibacterium_virus_Epona_contig_1 Depth-of-coverage:15.999 Taxon:2734105 refseq:NC_047910.1 CAAAGGCGACGTGGCCGCCATTTACCTTGGCTTTAAGGGCATTGGTGTTTAAACCGCGCCGGATATTCTGGGCAAGGTTTAGGCTGTAATATTCAGCCAGCCCTTCCATAAGGGATTCGATCAGAACGCCCTCTGGTCCATCTGGTATGTTTTCTTTTACAGTAATGAGCTGCACATTGTTTTTCCGCAGCTTGACCTTATTTAGGGCCATCTCCTCGCGGTTTCGGCCAAATCGGTCAATCTTCCAGACCAGTACAACATCAAACAAGCCTTTAGCGCTGTCTCGCAGCATTTGTTGAAA…
Microbacterium virus Pikmin	30	53	472944	71	728548	768233	>_Microbacterium_virus_Pikmin_contig_1 Depth-of-coverage:1.61124 Taxon:2560596 refseq:NC_042119.1 CCGACCTGAAGCCAACCTCCGACGTCGCGTGGGCGAACAAGGACCTTGTTGCGGAAGAGATCGCCGTGATCGTCCCCGTACATGAGAACACTCTCGCTGACTCGAACTTCGACATTTGGGGTGAGCTTCGTCCGCCCGTGTCGCAGGAGTTCGGTCGTGTCCTTGACGCTGCCGTGTTCTTCGGTGTGAACAAGCCGACCACATGGACGGACGCGGCCCTGGTGCCGGGTGCGATCGCCGCATCGAACACGGTCACCGCAGGTACCGGTATTGACCTTGCGGATGAACTGAACGATGCGTT…
Edwardsiella virus MSW3	40	53	578066	53	633131	649635	>_Edwardsiella_virus_MSW3_contig_1 Depth-of-coverage:2.70365 Taxon:1980941 refseq:NC_020082.1 ATCAAGAACAAGGATTTCTTCTCCAATCTCAAAGCGCAGGCGTGGTGGCTTATTGCTGACCGATTCCGAAACACATATCTTGCCGTCACGAAAGGGATTGAATTTGCAGCAGATGATATGATTAGCATATCCAGCGAGTGCGATTCCAAGCTACTTGAGAAACTGATGGACGAATTGGCGACGCCGAAGCGGGATTTTGATAATGCCGGAAAAGTGAAAGTCGAGTCCAAAAAGGATTTGGCAAAGCGCGAGGTCGCATCGCCAAATATCGCGGACAGTTTTGTTATTGCAAACAGCGCAGGACT…
Xanthomonas virus Xc10	40	53	451824	66	634905	577677	>_Xanthomonas_virus_Xc10_contig_1 Depth-of-coverage:3.11465 Taxon:2733952 refseq:NC_047840.1 CCAAGGGCGACCGCTACTTGGCAGCGATCCGCAAGCCATACCAAGGGAACAGGAAGTCGGGCCACAAGCCGCACAACACGGACGCCCTGCGCAAGTGGATGGCTGACGGGCAGCTGGACTACACTGTCAAGGTGTGGCTGGACCGCGAGGCGGACGATGGCATCTGCTACATGGCGCACAACCTGACTGACCACTGGATCGCAACGCGGGACAAGGACTTGCGCATGATCCCGGGCGGGCATCTCAACTGGGAGACTGGTGAGATGACACGCTTCGAGCGCGGCACCTACGATCACCAAGCCTGGG…
Cronobacter phage ENT39118	30	53	383984	88	675567	655242	>_Cronobacter_phage_ENT39118_contig_1 Depth-of-coverage:4.16254 Taxon:984175 refseq:NC_019934.1 CGAAGCGCGGTTCCGTCCCTCCAAAACCGTCTGGAACCTGTTGGTCGCAGTATTGCCCCGCCGTGTACAATCCCCACTTGTCGATGTTGCTGGCCGGGAAGAAAGCCCCAAGACCGAAACGGTCGTTGGTCACCACGTCATAGTAAACCCATGCCGGATTATTGGACCACGCGATTTTGAACGATCCATCCCACAATCCCGTGTACGTGCGAGTGAGTGGATCGTAGTTGGAGGGCACCTTGATTCGACGGAGGCGCATCCGAAAACTGCGTGTGGGCAAATTCGAGAAGGACTCCGAATTGA…
Chimpanzee faeces associated microphage 1	20	53	106782	255	629344	601156	>_Chimpanzee_faeces_associated_microphage_1_contig_1 Depth-of-coverage:22.1772 Taxon:1676181 refseq:NC_030472.1 ATGAAAAGGACTAAGTTCGACCGTTCCCATGTTTATAAGACAACTTTTAATTCAGGCAAGCTTATACCTGTATTTGTTGATGAGGTTTTGCCTGGCGATACTACACGTATGTCTGTTAATTACTTCGCTCGTTTGGCTACTCCTATTAAGCCTATCATGGATAATATTTATCTGGACTGGTTTTTCTTTTTTGTACCAAACCGTCTCGTTTGGGAACACTGGCAGAACTTCTGCTTTGAGCAGGAAGACCCTGATGATAGTACTGATTATGTTATCC - >_Chimp…
Klebsiella virus 3LV2017	10	52	445584	86	771068	777042	>_Klebsiella_virus_3LV2017_contig_1 Depth-of-coverage:8.1465 Taxon:2734071 refseq:NC_047817.1 AAACAGCCTGATGGATGAATGGCACAAACGTAATCCTGACAACGTGGTGATCCTGGCGGGCGATCTGTTGACCACCGGCAACTTCCCGGCGATTAACGCCATGAGCCAGACCAACCCGAACACCGAAATGCCGGCCGGTCAGCTGATTGTTGCGCAGGAACGTGTCGGCAACATGCCGACCTTCATCGCGCCGTACTTCCCGGTCAATGGCGTACTGATCACGCCATTTAAAAACCTGTCCGTGTACTACCAGCGCGGTGGACTGCGCCGGACGATCAAGGAAGAGCCGGAATACAACCGTATTG…
Pectobacterium phage phiA41	60	52	409693	42	618464	601744	>_Pectobacterium_phage_phiA41_contig_1 Depth-of-coverage:3.55783 Taxon:1965354 refseq:NC_048659.1 GTAGTACTCATGCAATCTGTTTAGTACGGCTTGCATGTTGTTATCAATGAATGTTTCTTTGGTATCGAAAAGACCTAATGGTCCTCGAAGCCTTTCATTAACAGTGTCTTTAGTTAACTTGGTCTGGAATACATACTTCAGTCCTAGTGCTTCTTCTTCAGGAGTAATAGTAAGCATAGGCGACCCATAATCTTTAAGGGCTTTCAATGGTACTTTCTTTGAAGCAATAACAACACTAAAGTATGCTTCTAATCCTGTACCTTTTAAAGCACCCTTTA - >_Pectobacterium_pha…
Bordetella virus PHB04	100	51	339982	4	672177	62956	>_Bordetella_virus_PHB04_contig_1 Depth-of-coverage:2.3415 Taxon:2734129 refseq:NC_047861.1 AGGTCAATGGTCGCAACCGTGGTGCCAGCCGGCGCAGCCAGCACGGCGGTGGTTCCCGTGATGGACAAAGTGGCAGTCACCTCGGCGCCGCCGTACACCACCGAGAACGCGGCGCGGCCGACGTTGTCCTGGGTGTAGTAGTCGGTGCCGCGCTGGGTCGTCAGACGAAAGCCACTGAGCGTGCCAGCTTCGACCTTCACCTTGATCAGGTTTTCGCGAGCGCCATAGTTCGTAGAGGTCAGGCTGATGACGTCCGCCACGCCGTTCTTGAGCACCAAGGCGCCAGCAACAGCAGGCTGCACACGAA…
Caulobacter virus Percy	50	51	401343	7	616537	562189	>_Caulobacter_virus_Percy_contig_1 Depth-of-coverage:2.08577 Taxon:2733946 refseq:NC_029092.1 TCGCTACGCCTACCTGAGCCGCGCATCAGCGACCCGCAACAGTGGCCTGCCCATGCAAGGGTGTGGCTTTACAAAGGTGGGTTCAACAACGATGACATTGAGCGCATGGGGTTCTACTACCATGAGAAGATGCAGCGTGTGGTGATGCCTGTCTATGACAACGGGCGGCTGGTGTACTGGCAGGCCCGAGGATTTGTCAAGGACTTAGCCAAGTACCTGAACCCTAGCGTGGATAGAACCAAGCTGGTGTGCAGGTACGGCAAGCCCAGCAAGTTCATCGTGTTGACTGAGGACATACTCTCTGC…
Escherichia virus FFH2	30	51	157387	58	984004	981793	>_Escherichia_virus_FFH2_contig_1 Depth-of-coverage:1.68311 Taxon:1914856 refseq:NC_024134.1 GAAATTCGCCTTTCCAACGCAGGTAGAGATCTTCCTCTTCGAAATAGGCAAAATCCATTGGGCCGTTTAACTTACCACCTTCCTTAAAGGAGATTACATGAGAAACAGTCCCATCCACATGGACAACATCGC - >_Escherichia_virus_FFH2_contig_2 Depth-of-coverage:3.29218 Taxon:1914856 refseq:NC_024134.1 AGTTTTAACGCACGCTGCTGCTTTTGTTTTCTTTATCCCAACATCTGCTGCAATTTTCCTGGTGCTGGGTGTGAAGCG…
Burkholderia virus phiE125	40	51	358234	66	585251	544741	>_Burkholderia_virus_phiE125_contig_1 Depth-of-coverage:4.6736 Taxon:180504 refseq:NC_003309.1 AGATCGCGCGCTGGTTTCGGGTGCCTCCGCATATGTTGGCGGATCTGGAGCGGGCGACCTTTAGCAATATTGAAGAGCAAGGGCTTGAGTTTGTGATCTACACGTTAGGCCCCTGGTTGGCGCGGCATGAGCAGGCCATCGAGCGCGACCTGTTGACGGAGGCCGAGCGCCAGACGTTGTTTGTTGAGTATCTGGTGAATGGCCTGTTGCGGGGCAATATTACGAGCCGCTTCCAGGCGTACCAGCAGGCGCTTCAGAGTGGGTGGATGAATGCCAACGAGGTGCGCGGGCTGGAGAATATGAA…
Pseudomonas phage MD8	60	51	472768	62	623167	533923	>_Pseudomonas_phage_MD8_contig_1 Depth-of-coverage:6.81933 Taxon:1868596 refseq:NC_031091.1 GGCATCTTGAGCAAAACTACGACCTCGCGCTCGGAGTGCTCAACACGCTAGTGGCGAACGTGGTCGGGGCCAACGGTATCGGCGTAGAGCCGCAGCCGCGCAAAGCCGACGGCACGATTGATGACCTGTTCGCGCGCGAGATTTTGGAGCTGTACAAAGCCTGGGCTATCTCGCCGGAGGTCACGCGGCAGCACGACTGGGCTAGCACCCAGCGGCTAATTTGCCGGACGTGGCTGCGCGATGGGGAGGAATTCACGCAG - >_Pseudomonas_phage_MD8_contig_2 Depth-of-co…
Streptococcus phage SM1	40	51	736193	5	635822	653207	>_Streptococcus_phage_SM1_contig_1 Depth-of-coverage:2.07747 Taxon:157924 refseq:NC_004996.1 TGGCTGAAGTTAAATGGATTAAAATTGTGACAGATATATTTGATGATGAAAAAATCAAGTATATTGAAACAATGCCAAATGGGGATACAATCATTGTTATTTGGTTTAGGTTGTTGTGTTTAGCTGGAAAGAGTAATGCAAACGGACTGTTAATGATGACAGATAGGCTTGCATATACCGATGAAATGCTGGCGAGTGTATTTAATCGTGATATAAAAGTAATCAAATTTGCCATTATCACGTATGAGAAGCTTGGTATGGTTGAGTTGATGGATAATCGATTTTATCTTACAAACTGGGAAAAAC…
Escherichia phage D6	40	51	241995	57	810321	814706	>_Escherichia_phage_D6_contig_1 Depth-of-coverage:3.81757 Taxon:2014434 refseq:NC_050154.1 GTGGAAATTCACCCCGTACTTTAATTAAATATTCAGGCGCGTCTCGACTACCACCATATTCCCTTAATTTAACCTTAATAAAGTCAATGGTAACAAGCGGGGACTCTTCTGAATTAAGTTTAATGGCGGTATAGCCGTGCCGATCCTCGTTATTGCGTTTTGCTAATCTGTGATGTGAATCATAAAAATGCCCACTAGGGCGCGTCGGCTGGGATAATAATAATATTCTATTATCACGCTGTGTTAATGCGCCGGTCATAACACCGAAGGCTTTATCTGACACACCGGATGCTTCATCGACAATATAA…
Geobacillus virus E2	30	50	469373	64	570477	511381	>_Geobacillus_virus_E2_contig_1 Depth-of-coverage:5.16245 Taxon:447909 refseq:NC_009552.3 GTGGTGGGGGATTGATTCGGAGAAGCCGAAAGCAATCGCCGAGACCACGTATTTCACCTGCCTGAAGGTTTTGTCTGAGGCAATGGGTAAGATGCCGTTGAAATTTTATAAGGAAGATGAGAGTGGAGGACGGGTAAGAGCTCCGACAGACCGGATCGCGAACCTGTTGATGTACCGGCCGAATCCGGTCATGACACCGTCCACATTCTGGTCCACGATCGAGGTCAATTGTGAGCACTATGGAAATGCTTATGTGTGGATCCAGACGGAATATGTCCGGAAAGGAAAATACGGCGGTGATATTGTTGT…
Escherichia virus Pollock	30	48	332334	53	646593	649867	>_Escherichia_virus_Pollock_contig_1 Depth-of-coverage:2.30939 Taxon:2170215 refseq:NC_027381.1 ATGAGGTCTCTGATCTTGGAAATGTGCGTAGCCTAGATCACGAAGTTCCCTGCAAGGGGGGAACGAGAATGGTCAAAGGTAAAGTGCGTGCCCCGCAGTATAACCCAAAGGGGTATATGATTGTGGTGCTGTCCAAAGGTAACAAGCTCAAGACCTTCACGGTCCACCAGCTTGTTGCTGAGGCATTCCTCCCCAATTTCCAGAAAGGCACTGAGATCAACCATAAGGACGGCAACAAAGCCAATCCTCGGTTGACCAACCTTGAGGTATCAGACCCCTCTCACAACCAGCTTCATGCTGTTC…
Pantoea virus Vid5	80	48	499373	4	649817	678607	>_Pantoea_virus_Vid5_contig_1 Depth-of-coverage:1.75273 Taxon:2560623 refseq:NC_042120.1 ACCGTGAAAATAAATTCCTTAGTCCTGAATATGTTGCAGAATTAAACTTAATTACTGATCCAAACAAGAAAAAAGCTTGGCTTGGAGGGAGTTGGGATATTGTGGCTGGCGGAATGTTCGATGACGTGTGGGATACGAATGTCCACAAGGTTAAACCATTTAATATCCCAGTTTCTTGGAAAATTGATCGTTCTTTCGATTGGGGTTCTAGTAAACCTTTCAGTGTGGGCTGGTGGGCGGAAAGTGATGGCTCTGACTATATTGACGGGAATGGAAAAGTTGTTTCTAGTGTCCGTGGAGATTTATTCCG…
Bacteroides phage crAss001	90	48	330155	35	663714	626643	>_Bacteroides_phage_crAss001_contig_1 Depth-of-coverage:6.50834 Taxon:2301731 refseq:NC_049977.1 TATAACGCAAAGTGTCTATATGAAAGCAACGTTAAGGGAGCATATTCATATTTTTCCAGAATGAATTGTTTATATCTATTGGCTGATACTCCTGAATATCTCAAAGACAAGGACATCATTAAAAACATAGGTGTTGGCAACAACAGTAAGGGAGTAAAGGCTACTAAGCCGGTAAACGATTACGCCAACAGGTTGATTCGTGATTGGCTTCTTAAGCCGGTAACCATACAATCAGGTGAAGACGGTGAAGAAACGACTGTGTTTAATCTTGCGAGAATACGCAACAGGGCGCTCATAAAGGA…
Klebsiella virus Matisse	30	47	915488	73	1000	996283	>_Klebsiella_virus_Matisse_contig_1 Depth-of-coverage:1.03854 Taxon:1985339 refseq:NC_028750.1 CCTTTTCCATTGCAGAATCCAGGGTTTTAGTATCACCCAATACTACATCTTTAACGTTCAAAATAACATCGCTCATTATCGCCACTCCGTTTCAATTCCGTGTTTGTATGCGTCAACGCCCAGAGGGGTGATCACTAAACACATATCAGTATTTTTCGTTGGTGAACTAAACGCCATAGATGCGTAGCCTTTTTGAATCAGGGCATCACGCCCTGATTTACTGGGTACATCGTTGAAATCTAAATCCAACATTTTCGACGAGTATCCGTAAAGTTTACACAGAACATCAATTTCAGCGCCGGAC…
Strepomyces virus Drgrey	90	47	658749	32	661321	658395	>_Strepomyces_virus_Drgrey_contig_1 Depth-of-coverage:4.7675 Taxon:2560783 refseq:NC_042016.1 ACGGGAGGTCGGCGTGGCACTATCAAATACCGCGACGCCGGTTTACTATAGTCGTTTTAGAGATGCAGTGATGCGTGGCGATATTCCGGTTAATCGGGAAATTGCTCTAGAAATGAATAGGATTGACGCACTCATTGCTGATCCTAGAATTTTCTATGACGAAGATGCTGTAAAAGGGTACATTTTATATTGTGAGAATGAACTCACACTTACTGATGGCGGAAATCTAAATCTGCTCGAAACATTCAAACTTTGGGCAGAACAGATTTTTGGTTGGTATTATTTTGTCGAACGTAGTGTATATG…
Escherichia phage fp01	10	46	117062	89	9922	99284	>_Escherichia_phage_fp01_contig_1 Depth-of-coverage:7.65498 Taxon:2315695 refseq:NC_048731.1 CGGATGCAACAAACTATTTAGAAGGTCTAGGATATACGGTTAAGAAATCCGTTACCAAAGACGTCAAATACCTGATCTGTGAGGATGAATCAAAACGTTCTTCCTCATCTTATAAGAAAGCCGAAACGAATGGGATAGAAATCCTGTCGATTAAAGAACTATTGGAGAAAAATAATAATGTCTAAACTGAACTGGAACGTAGAAGGTGTAACCGAGTCTCTGAAAGCAAAAGCCACTGCTCTGGGTGTTTCTGTAATCTCTCAAGAACAAGTAGCTGCTATCGCTGCTGAACTGGCTGCTGAAACT…
Acinetobacter virus AB3	50	45	707071	5	583446	51417	>_Acinetobacter_virus_AB3_contig_1 Depth-of-coverage:2.16034 Taxon:1985718 refseq:NC_021337.1 TATATCACAGTATTCTGCGGGGTCAACACAATAGTACTACCGCCAATTACCGCTTGTTGGTTATCTGCGATAAGCACTAAGTCTTTGTTGAACTCCACAGCATGTTTGAAGTCCTGCCCTGAGGCATTAATACTCAACACATGAATAGGGTCAGAGTCCAGCACGTCATCTGTAGTTGTCCGCATAAGCACATTGTACTTGTTACTTGCAGACATATGAACGTACGCACCACTCATCAATACCAAGCGACCTTGATAACCACCAATACCAGTAAAGGGCGTATCTACAAAGTCAGGGGTTTCGTT…
Alteromonas virus H4-4	30	45	341584	68	65058	585952	>_Alteromonas_virus_H4-4_contig_1 Depth-of-coverage:3.6432 Taxon:2733905 refseq:NC_047834.1 CCGCAAGGCTCTGACTTAGCCAAAGCAGTACTTCACTTTGACAAGAAGAAAGCATTAGGTCATCGTGGTGTATTCTGGTTAAAGGTGAGTATCGCTAATGCGTATGGCTTTGATAAAGAGCGATTTGTAGACCGTGCTAGGTGGACTGAACAGAACTGGAGCCGTATTGAGATGGCTTTAGATAATCCGCAAGACTATCCAGATGTGTGGGGTGAGGATGCTCCGTGGTGTATGTTCACAGCAGCATGGGAGCTACGGGAAGCATATAGAAGCGGTACACCGCATTTATATGAGACTGGGGTACCTG…
Listeria phage B025	10	45	37934	72	587596	543186	>_Listeria_phage_B025_contig_1 Depth-of-coverage:6.03592 Taxon:330396 refseq:NC_009812.1 AACAATTAACGAAATCATCGGGTGTAACGATTCATTTAAAATGCCACAGATCTTGATGGAAAAATTGTTTTACAGAAATGAACGCGAAAGAATTTTTAGAGAGTTTCTGCAAATCGAACATAATTTAGATTATGACTGGTTCCATATTTATTTTCAGGAAGAATTTGCGGAGCGAAAGACGAAAAAGCAAGACTTTACGCCAGATTCAATCGGATTGCTATTGAGCAAGATCATCAACGATGAATCTGTAAGAGGTGGCGGCGCTACTCTAGACACCGCTGGGGGAACTGGTGGCCTAACCATTCAAAAA…
Shewanella sp. phage 1/44	20	45	316277	71	586777	562977	>_Shewanella_sp._phage_1/44_contig_1 Depth-of-coverage:3.2868 Taxon:1458862 refseq:NC_025463.1 TATTGGTCTGAACGGTTCTGACGGGCGCGGCCGCAAATACAGCAACATCGTGGATTTCCGCTGTGTGTTTGCTGATATGGATGGTATTGCCCAGCCAACCTGGCCGGCTACCCCGCATTTTGTCACCCAGCGTGACAGCACACACGGCCACGCATTCTGGTTGGTTGAAGATATCACCACGGTTGATCAATTCCGCGCGCTGCAATATCGCATTGCGTTGTGGTCCAACAGTGATACGCAGGTAACGGATCCGACCCGGGTAGTGCGTGCGCCTGGTAGTTTGCATTTTAAAGACCCGACCAAC…
Xylella virus Salvo	150	44	105843	19	755721	704883	>_Xylella_virus_Salvo_contig_1 Depth-of-coverage:1.44377 Taxon:2560847 refseq:NC_042345.1 GCCGCATCCGGGCAGCTATGCCGCCACCATGCAAGGCCGGGCAGCGAATAAGCCCGCCACCATGCAAGGCCGGGCAGCGGGCAGGCCGGCACGCATGCGAGCCCGGGCAAGGCCGGGCAGCGGTAAAAAGAAAAAGCCCGGGCGCAGGGAAGGCCGGGCGCGCGGGCGCAGGGATACCGGACTAGGCCGGGACGCGTGCGCGCAGGATCGCGCCACAAGCGCGCCCAGCGGGCAGGCAATAAAAAGCCCGGCACGCGGCCGGGCTCAGGGTAGGCGATGCAGGGAACGCGCCGCAGCGCGCTTTTAATC…
Clostridium phage phiCT453A	20	44	396366	66	585439	544304	>_Clostridium_phage_phiCT453A_contig_1 Depth-of-coverage:9.54476 Taxon:1567012 refseq:NC_028991.1 TGAACCAATAAAAAGAGTTTATTTGGGTTTTGGTGAAGCTTATCCACAAGATTTATTAGATACATTTCAAAATGAAAATATTATAAAATGTGCACATAATGCAATGTTTGAAAGAGTATGTTTAATGAACGTTGGTTTTAATATACCTGTAGAACAATGGGAGTGCACAGCTGTTAAATCAGCATATTGTGGTTTACCTCTTTCATTAGAAGCTGTATCTAATGCATTAGAATTGGGTGACAAATCTAAATCTTTAGCTGGTAAAAAATTAATAATGTTTTTTTCAGTTCCTATAAAGCCA…
Salmonella virus FSL SP-076	70	43	327194	45	666385	626263	>_Salmonella_virus_FSL_SP-076_contig_1 Depth-of-coverage:2.98547 Taxon:2170217 refseq:NC_021782.1 AGCACATATTACGTTGGAGATTAAAACCACACGCGATATTGCAGCTCAGATACTACGTCACCGTAGTTTTACATTCCAAGAGTTCAGTCAGCGTTATGCAGCTGTAACTAGCATTGCAGAACTACCTGATCTACGTCTGCAGGATCACAAGAATCGCCAGAACTCTATTGAAGTTTCTGACCCTGAAACAGAACTTATGGTTAATGATTTCCATGTACGTATTCATGACTTGTTTACTCAAGCTCAAGACCTGTACGAAGAAATGCTTAAGTTTGGTATTGCTAAAGAGTGTGCTCGAAAG…
Burkholderia virus KL4	100	43	856568	3	624447	53616	>_Burkholderia_virus_KL4_contig_1 Depth-of-coverage:1.81351 Taxon:2734160 refseq:NC_047958.1 GCCGCGCCGGACTTGACCTGCTTCGTGTCGAAGCTCAGCACGCGCCAGTTGTTTACCACCGCCAGATTGCCCTTCTCGTAATCCCGATTGATGCCCACGCCCCGACCATGAGCGCCGCCGTTGTAGGTGCCGCCGTTGATTTCGACCAACAGCCGCTCACGCAGGAACGCGAAGTCGAAGCGGAA - >_Burkholderia_virus_KL4_contig_2 Depth-of-coverage:1.56723 Taxon:2734160 refseq:NC_047958.1 TCAATCGCGCCAGAGTCGCGCAGGT…
Lynx canadensis associated microvirus CLP 9413	20	43	474774	43	498802	464471	>_Lynx_canadensis_associated_microvirus_CLP_9413_contig_1 Depth-of-coverage:4.12806 Taxon:2219141 refseq:NC_040329.1 TTAATATTTCACCTCCTATGTATAGAGGAGGTATTCGACTTTGATTTCCCGAGATGATATGATTTTGAGTATTGACGATATACTTAAAATATGCTCTCCTGCTGATGTAAAGACCATTTATGTTTCTTCTCTTTCTTATTCTAATTTTTGGCTCTTCTCGTTTTGAGAAGCAGAAAGGATTAATTAAAATGATTATTAATGTTTATTCTATCCGCGACGCTTGCGTCGGTTTCGGCAATCCCTTTATACAGCCTAATGATGAGGTCGCACTTCGCACGCTAC…
Cellulophaga phage phi10:1	30	42	331321	6	616133	586621	>_Cellulophaga_phage_phi10:1_contig_1 Depth-of-coverage:2.90239 Taxon:1327981 refseq:NC_021802.1 ATACAACGAAGATTGTTTAGAGGGTACAGAGCAAATCGCATCTGGTAGCGTTGATTTAATATTGACGGACTTGCCTTATGGGACGATGAACGGATTTAACGGCATTGATTGGGACTTCGCAATCGACCCGGAAGAAGTCTACGCAATATCCAATCGTATTTTACGCAAGAACGGCAAGATGGTACTGTTCAGTCAAGAACCGTACACATCTCGACTAATAACAGAGGCTCACCCGAATGTTCCTTTTTCGTATCGTGCAGTTTGGGAGAAAGATCACTTCGCAAATGTGTTGCTTGTTAATA…
Flavobacterium phage vB_FspS_stinky9-1	40	41	392707	67	609901	469786	>_Flavobacterium_phage_vB_FspS_stinky9-1_contig_1 Depth-of-coverage:5.57005 Taxon:2686277 refseq:NC_048842.1 GCTATTGCAATGCTTCCGCTCCCTAAGTTTGTATCTAATATTTTTGCACCGTTTTCAATATTAGCAAACTGCAAACAAAATTCATATAATTGTACAGGCTTTTGCGTTGGGTGTATTCTTGCTTCGCCATTGTTTCCATTCCATTTAGTAAATGACTTTAATGCTTTTTGATATGAAGTAAAAGCAAGTTCACCATCTGAGAAATCACCGAGCCTATTTTCTTTATCCCAGTATATCCAACCCATACTTTTTGGTAAAAACTCAGTAAAGTAATTTGCACCCCAAATAAT…
Riemerella phage RAP44	50	40	336313	6	61238	567138	>_Riemerella_phage_RAP44_contig_1 Depth-of-coverage:2.17045 Taxon:936152 refseq:NC_019490.1 TCAACGTAACTCGCATATTTCATCCCAGCCACAACAATTAAAGTATATCCTTCTGTAAATTTCTGAGCTAGTTCTTGAGCGAATGCTTTTCCTATTGCTTCTCCATTTTCATCAGATGACTCTGTTGCTGTTGAGTCTGAACTGAAATTTTGATATTTAATCCTGCCATTTTTAACTATGACATAACCAATTGAATTTCTTAAGTTTGCTGTTCTGTCTTGGTAAGTTCCACTTGCTCTCGCTTCATTGACTGATTTTTCACCGACAAACCTTAAAACCCTTACGATTTTATTTATCTGAATTTCCT…
Pseudomonas phage vB_PaeP_Tr60_Ab31	80	40	79056	28	674076	660328	>_Pseudomonas_phage_vB_PaeP_Tr60_Ab31_contig_1 Depth-of-coverage:1.91508 Taxon:1449437 refseq:NC_023575.1 GCAGGGCGAAGGCCAGCAGACCGAGGCGAAAGCCGAGGAGCAGGTGCCCGAGCAATACGCCGACTTCGCGTTCGAGGAAGGCAAGGCGCTCGATGCCGAGCTGGCGGACGACATCAAGGCCACCGCCAAGGAACTGGGGCTCACCCAGTTGCAGGCGCAGAAGCTCGCCGACCTTGCGCTCAAGCGCACCGAGTCGGCGCAGTCGAAGCAGGCCGAGATGCTGGCGCAGGCGCGCGACGAGTGGGCCGGCCAGGCGAAAGCCGACAAGGAGTTCGGCGGCGATGCGATCGAGG…
Enterobacteria phage mEp237	10	40	36462	62	964153	972286	>_Enterobacteria_phage_mEp237_contig_1 Depth-of-coverage:6.22166 Taxon:1147151 refseq:NC_019704.1 GTAAACGCCATTGAACGCGACAAGGCGCTGGCGTGGGTTGACCGAAATATCAAAGTACCACTGACCGAACCACAGAAAGCGGGTATCGCTTCTTTCTGCCCATATAACATCGGCCCCGGAAAATGTTTCCCGTCTACGTTCTATAAGCGAATTAATGCTGGCGATACGAAAGGAGCCTGTGAAGCTATCCGCTGGTGGACTAAAGACGGCGGGCGCGATTGTCGCCTGACCAAAGGCCAGAAAAATGGCTGCTATGGACAGGTTGAGCGACGAGACCAGGAAAGCGCGCTGGCGTGCTGGG…
Enterococcus phage EFC-1	40	39	415281	58	697549	724138	>_Enterococcus_phage_EFC-1_contig_1 Depth-of-coverage:2.43143 Taxon:1486428 refseq:NC_025453.1 ACGCTTGTTGTGGAAGTAGAATGTTTTGGTTTGATAAGGAAAACGAAGAAACAACTTACATGGATATTCGAGAATATCACGAAGAGTTAGTGAGTGGTCATGTCATTGATGTTAAACCCGATATTGTTGCTGACTTTAGAGATATGCCGTTCGAAGATGACACCTACGACTTAATCGTGTTTGACCCACCGCATTTAGTTACAGCAGGCAAAAAAAGTTGGTTGAGTAAAAAATACGGAAAACTCGATAAATCAACATGGCCAAGCGATTTAAAACGAGGTTTTGAGGAGTGCATGAGAGTTTT…
Pseudoalteromonas phage PH1	40	38	40506	55	633892	637153	>_Pseudoalteromonas_phage_PH1_contig_1 Depth-of-coverage:4.88795 Taxon:1874540 refseq:NC_031908.1 GTGCATCCTTAGCTTTCTTGGCGTCACGCTGCTGCTTAGTCCACTGATTGAGACCAACCTTGCACATGGTGTTGAGGCCTGTGGCTTTGTTGCTGGCTTTCTTACCATAGTTATCAGCGGTCACTTCTTCCCACTGCTTGTGGTAGTAGCAGAACACATGAGTGACATTACCATCAGCATCTTTCTTGAAGGTGGTTTGAGCTTTAGCCGAGCAGAGCTCTCGAACTTGCTCGAGGATTGTCTTAACGGATTTCTTTTCATTAGCTTCCAGAAAAGCAATGAGCTCTTGAAAGTCTTTCTT…
Escherichia virus M13	10	37	12299	113	478475	424084	>_Escherichia_virus_M13_contig_1 Depth-of-coverage:5.49188 Taxon:1977402 refseq:NC_003287.2 CGTATTGGGGCGCTAAAGATTCGCGGCACAAAAAGCTTAAGGCATATCTCAAAGCGGATGAGTTTAATCATCAGTTAGACGAGTACAAAAAAAAGGCTATACACGGTGACCCAGCGGCGGCCCGTGTTGTTGGTGTTATGTCCAATCCCGATCTGGTGGCTTGGACTCAAAACTTAATACGGTTTGAGGCGACTGTAAAAAAACGTTGGTTTGAAAAGAGGTCGATTCCAACTAATTTGTTCCAGCTTATAAAGTATCAAGATAATTTAAGATTAGAGGGCCGGGATTTCCTGCGTGAAATTTGGAC…
Klebsiella virus IME260	40	37	195077	38	912083	972145	>_Klebsiella_virus_IME260_contig_1 Depth-of-coverage:1.4929 Taxon:2560539 refseq:NC_041899.1 GCGTGTGCGTGTGGCCAGTGTTCATCTTACCCAGCTTACGGAATCCTTTCGGGTTGCCACGAGCGCCGTTAATGCCGTTGTGACCGTGGGAACCGCATTCGATGCCCGCGATTTTCATCGATTCGTCTGTAGTTAAGAAGATCGCAGCAAAATCGCAGCCAGCAACATTGCGCAGGGCGTAATCCAGAACGTTAAAAGTATCGTCTTTGTTTTCGATTGCCTCATAAATCGCAGCATTCAGGCGATAATAAAGATGAGCATTCGCCGGGTCTTGCTGAATGTTTGCCTTGCTATCATCCAGCCAGC…
Lactococcus phage 63301	30	37	657533	43	657502	652482	>_Lactococcus_phage_63301_contig_1 Depth-of-coverage:2.1881 Taxon:1871687 refseq:NC_031017.1 TGACTGTTAAAAAAAGATTTGGCAATCAAACTCCTACTCAATCCGTCATATTGCCCTACACAAAAACGGCGTATCAAGAAGCAATTGACATCTACCACAAAACCGGTTTAAAAAGCTACGATTGGCAAGCCGATTTGGTTGCATCGGTCATGGCGATTGATGATGAAGGTTTGTGGGCCCATCAGAAATTTGGTTTTTCCATCCCGCGCAGAAACGGTAAAACGGAAATCGTTTATATCGTAGAACTTTGGGCGTTAGAAAATGGGTTAAACATTTTGCACACCGCCCATCGAATCAGCACGTCTC…
Burkholderia phage KS9	60	37	5384	43	620915	585434	>_Burkholderia_phage_KS9_contig_1 Depth-of-coverage:2.65821 Taxon:335797 refseq:NC_013055.1 TCAAGCGAGCGGATGCGTTCGACCTGCTCGATGCGCGCAAGGCCAAGCCAACGGCAGCGGCAAAGCTGCGCTCACTGCTGGGTGGTGCTTGGGATTACGCGCTCGATGCCGGGCGGCTCGATGGCGACGTGCCGAACTGGTGGCGCGTCGTGATGAAGGGCCGGCTCAAGAGCAAGGGCAAGGTCATCGGTGGTGTTAACCTGGGCCGTAACCGCCGAACGTTGCAGCCTGCCGAGGTGAGCCAGCTGCTAGCCTGGCTGCCGAATAT - >_Burkholderia_phage_KS9_contig_2 De…
Agrobacterium virus Atuph02	50	36	472228	42	683544	697183	>_Agrobacterium_virus_Atuph02_contig_1 Depth-of-coverage:2.14496 Taxon:2733890 refseq:NC_047845.1 ATATTCATGGGCTGACTAATGCGCATGTAGAAATCTTGATCGAGCAGAACAATCCAGGCATTATCGTGTACGATATGATCGATAAGATTCATGGGTTTGGTAATGCTGCCCGCACAGACCTAGGACTAGAGCTTATGTACGATTGGGCACGAGAACGGGCTGTTAAGTATGACAGTATCGGGCTAGCTACTAGTCAGATCAGCGCTGATGGTAAGGGACTTAAGTTCCCTACTATGGACATGCTAAAGGACAGCAAGACTGGCAAGCAAGGGGCGTGTGACTTCCAGCTTATGATCGGGTC…
Klebsiella virus KpV52	60	36	456658	41	625683	635374	>_Klebsiella_virus_KpV52_contig_1 Depth-of-coverage:2.76812 Taxon:2560542 refseq:NC_042041.1 ATTCGCTCGCTGGTTCTTTAAGGTCATGTCATCGAATAAGTTCGTGATGGGAGAGCACCACATTCAGATTGTGGAAGCACTAACACGGGTGGCGAATGGCGAGACTAGGCGACTCATAATCAACATTCCCCCACGGTATGGAAAGACAGAGCTAGCCGTAAAGCTGTGGGTCGCGTGGGTATTGGCGAACAATCCGAGCGCTAAATTCATCCACCTGTCCTACTCCGATGAGCTGGCATTAGATAACTCAAGCGCTATCCGTGATCTAGTCAAGTGCGCAGAGTATCAAGAGCTTTTCCCGACAAA…
Alces alces faeces associated microvirus MP21 4718	10	35	185114	105	518607	503597	>_Alces_alces_faeces_associated_microvirus_MP21_4718_contig_1 Depth-of-coverage:12.8567 Taxon:2219138 refseq:NC_040349.1 CTTCCAACAGCTGCGTCTTTCCCTGGAGGTTTAAATATTAGTGCTTTACCATTCAGGGCATATAATTTAATTTATAATGAGTTTTATAGAGATCAAGATTTATGTACAGAATTAACAATAAATAAAAATTCAGGAAATGATACAACAACTCCTGTCTTATTGAGAAAAGCATCTTGGCCCAAAGACTACTTCACTACATGCAGACCATGGGAACAAAAAGGCGATGAAGTGATGATTCCTGTAGGTGGTTCTGCACCTGTACGAGGGATTGGAACAAC…
Myxococcus virus Mx8	50	34	428393	4	608	550071	>_Myxococcus_virus_Mx8_contig_1 Depth-of-coverage:2.3145 Taxon:2560611 refseq:NC_003085.1 CGTGGGGCCGATCGGTTCTGGTAAGTCGGTTGGCGGCGTGATGAAGATTTTCTACCGGGCAGCAAAACAAGAGCCGAGCCCTGTGGACGGTATCCGGTACAGTCGCTGGCTGGTGGTGCGCAACACCAACAAGGAGCTGCAAGACACCACGCTCAAGACGTTCTTCGACTGGTTTCCGCCGGGTATCGCTGGTGAGTGGCACGCCACGTCGAAAACGTTCGTATACAAGCGCGACGGTCTGCACTGCGAGATTATGTTCCGCGCCCTGGACAGACCAGACGACGCCAGTAGCGTACTGTCCCTCGAACT…
Faecalibacterium virus Lagaffe	60	34	538051	33	799845	769942	>_Faecalibacterium_virus_Lagaffe_contig_1 Depth-of-coverage:2.48917 Taxon:2734112 refseq:NC_047911.1 GCCGCGCCGCCCTGATGGAGGCGTGGAAGGCGTTCCGCATGAGGCGCAAGTGGTTTGTCGATGACTTCTGCACGCCGGTATATGAGATCTGGCTCTCTGAAGCCGTTGCCCGCGGCCGCATCAGCGCCCCGGGCTTCTTCGCAGATCCGGCGATCCGCGCCGCATACCTCGGCGCCGAGTGGATCGGCCCCTCTCAGGGACAGCTCGACCCGACGAAGGAGATCACGGCCGAGATCCTCGCCATCGGCGAAGGCATCACGACCAGAGAGCAGGCGACCATCCGACTCAACGGCGGTCA…
Salmonella virus Epsilon15	50	33	501613	4	610893	587116	>_Salmonella_virus_Epsilon15_contig_1 Depth-of-coverage:1.48093 Taxon:1982580 refseq:NC_004775.2 TGTGGGCCTTCCCGTGGGGCGTGAAGGGCACAGAGCTTGCCAGCCACAAAGGCCCGCGCGGCTGGCAGCGTGACGTGCTGGTGGAGATCGGCGACAAGCTGCGAGATGGCGGTGACATGGGCGCCGTCGTGCAAGAGGCTGTCGCATCCGGCCACGGTATCGGCAAGTCAGCGCTGGTCGCGTGGATCATCCTGTGGGCCATGTCCACGTTCGAGGATACCCGCGGCGTGGTGACGGCCAGCACGGCCACCCAGCTTGAAACCAAGACATGGCCGGAGGTGAGCAAATGGCACCGCCTGTCG…
Escherichia virus CVM10	30	33	378726	53	615483	595785	>_Escherichia_virus_CVM10_contig_1 Depth-of-coverage:3.96623 Taxon:1918726 refseq:NC_027995.1 GCTTGGCTTCGTGGATGGCGTAGCCAACCGACACGTTGCTGCGAATGCCGTCTTTCACGTCTTGGTAGATCCCCTCAGCCCGCGCGCTTTTTCCAAAGCGCACCACGGCACGACCAACGCGGTCAGCACCGATCTGGATTGATTCAATTACCCCGACTTGATCGCGGGTGTCGTGGTCCATCAGTAACGGACCTCCGGAAGAGAGGCGACCGAGGCGCACGGAACGCGCTGCGAGGTCGAGAATTTCGATACCCCACCAGCGTTCGTAGGGCGTTTCTGACGCAAAGGCCAGTTCTACGGTGCG …
Erwinia virus Ea9-2	70	33	300259	36	620644	591153	>_Erwinia_virus_Ea9-2_contig_1 Depth-of-coverage:2.57939 Taxon:1982577 refseq:NC_023579.1 CCACCTCCTGAAGGCTGCTGAGGCAGACCTGGTGGACTGGTCCAGGGCGCTAGACATCTTCATCGTCAGGTACACGATTTCGGATGATGTCCAGCGAGAGCTCGACAAATTCCAATACCCTCTACCGATGGTCATCCCGCCCATGAAGGTGACCAACAACAAGGAGACGGGTTATCTCTGTTCCTCTGGATCCATCCTGCTCAAGGATAATTTTCACACCGACGATGTGTGTCTGGAACATATAAATCGGGTCAATAAGATCCCGATGTCTGTAAATCTAGATACAGCGACCATGGTCAAGAACCAATG…
Pseudomonas virus Dobby	60	33	471576	47	669521	611301	>_Pseudomonas_virus_Dobby_contig_1 Depth-of-coverage:2.45746 Taxon:2734058 refseq:NC_048109.1 TGCCCATCAGAAAATCTCCATGATGCGAGTATTGGTGGCGGTCTGCCCCTCAAGCGGCTCGTTGTGCAACGCGTGGAAAAGAGCCCAGGCCAAGTCGGCGTGGCCAGTGGCCTCGTTCCGGCCAGCGGTGTACGTGAACTGGCGACCACCAGGTGTAATGGTTTTGCGAATGGCCATGAGGGACTGCGCGACGTCTGTTGCGCCGGCATCGAACTCCAGCCGGCCCTTGCTGATGACGTCCCACGCCTTCATGACCAAGCGGGTTTTAACCTCGGGGCTGTAGGTGAAGGTGC - >_Pseudom…
Actinomyces virus Av1	10	33	75709	62	584778	564334	>_Actinomyces_virus_Av1_contig_1 Depth-of-coverage:5.05318 Taxon:338473 refseq:NC_009643.1 TATTCTGCCGATTTTGAAACCACTACAGATATCACTGATTGCCGCGTCTGGTGTTGGGGTTATGTCCCTGTTCGTGAAGATGTTACACAAAGTGAAATGGTCTGCGGCTTGGATATTCAGTCATTCTTGCAAAGTGTTGCGAACATTGATTCGTCCGTTATGTACTTCCACAATCTAGCGTTTGACGGATATTTCATTCTTGATTGGCTGTTAAATAATGGTTACGAATGGGTTGCAGATCACGCGGGACCGGGAGAATTTACCACGCTCATTAGCAAGAACAAAAAATTCTACTCTATGCGGATTAA…
Faecalibacterium virus Lugh	30	33	321643	75	652372	684932	>_Faecalibacterium_virus_Lugh_contig_1 Depth-of-coverage:6.98968 Taxon:2734248 refseq:NC_047912.1 GACCTACTTAAGGATGCGGATCTCCCACTTCCTGGACTTACTGTAGCTGAGGGCGACTTGCTCTATAACGGCTTCAAGTGGGACGGAATGTCGGGAGCAGACAAGCTTAAGGTAGCCACCGCAATAGTCCGTAAGCTCAACCCTGACTGTGGATTCGTGCTCCTGGATAAACTGGAGCAGATGGACCTCAAGACCCTCACAGATTTTGGCAAATGGCTGGAAGCCGAAGGACTCCAAGCGATTGCCACCAGGGTCAGCAGAGGTGAGGAGTGCAGCATCATAATCGAGGACGGC - >_Fa…
Bacillus virus B103	20	33	441761	97	555294	46831	>_Bacillus_virus_B103_contig_1 Depth-of-coverage:3.2334 Taxon:10778 refseq:NC_004165.1 TAAGCCTTCCTCAATAAACTGTCAATCTCTAAACTCAAAACAGGAAAGTAATTGTTAAACTGACTTGTACTAATCGTTGCTACAAAGTCACCAAACGCATCCGATCCGTTCGTCATCTTTTTCAAACCCTGATCGAGTTGAGTTTTCAACGCTCTTGCAACAATCTGAACATCATTCTTTAGATAAGCGAGTTCTTCATCATCGGCTTGATGATCGGTATCACGGAAAGCATGATAATCAATCTCACCTTTCATGATATCCAAACCAAACGCTTTTGCAATCACCTTTACGGGAAACGGCAATTTCTTTAAC…
Escherichia virus Bp4	60	32	309577	36	638877	653846	>_Escherichia_virus_Bp4_contig_1 Depth-of-coverage:1.82366 Taxon:1920757 refseq:NC_024142.2 AACACCACCCAACGCCAGAAGCTCGAAGCCCAGATCCAAGCCATTGAAGATAGCTGGAAGCGTCTGTCGATCTGGCCTCTGATTGATGCAGGCGAGTTCGGTTCCAGCTCGGATGCTGGTATCTCTCGTGATGAGATTCTGCTGTCTGAGGGCAAGTTGCAGGAGTACATCGAAGCCAAGACTGAGCAGCTGCCTCGTGGTGTTCGCTCGCTGGGTAAGAACCTGCTGCTGACCAAGGACACTGCCTTGTTCCAGGG - >_Escherichia_virus_Bp4_contig_2 Depth-of-cover…
Stenotrophomonas virus Smp131	30	32	426547	56	705882	625287	>_Stenotrophomonas_virus_Smp131_contig_1 Depth-of-coverage:3.02541 Taxon:2734074 refseq:NC_023588.1 CGCCCGTATGGCTCGGGTCGTAGCCAATCCAAACGGGCTTAAAGCCGAAAGGCCGCTGCGTGAAAGGCTTGAAATCCGCCGCCCAGGCATCCCAGCTATCCACATGGCAGCGCATCAAATCGGCTAGCGGAAAGACTGAGAAGCTCTCGTCCACAAAGCCGCACATCAGCAGGTTGTCCCACTCCTCATCGCTGTATTCAAAGCGCAGCTCGTCCAGATCGAAAAGATCGCACCCACCCGCCGCAGCGTCCATAACAGTGACGATCTGCCGCCAAATCTTGTCCTCACCCGTAAAACCA…
Gokushovirinae Fen7875_21	20	32	391492	45	576444	61235	>_Gokushovirinae_Fen7875_21_contig_1 Depth-of-coverage:6.90248 Taxon:1655659 refseq:NC_027645.1 CATTTATGACTACATGGGCCTTCCAACAACTGGACAACTCACCGGGTCAAACACAGTCACACACAACGCGCTATTCCTGCGTGCTTACCATCTAATCTGGAACGAATGGTTCAGGGACGAAAACCTACAAAACAGCGCACCAGTACCAAAAGAGGACGGGCCAGATAACGGAATCAACTATCTGCTACGCAAACGAGGCAAGCGACATGACTACTTCACAAGCTGCCTGCCGTGGCCACAAAAAGGCGGCAGCGTCATGCTACCGCTCGGCACAACAGCACCAGTAGTCACCAACAATCAAAA…
Burkholderia virus phiE255	60	31	729584	28	6217	575027	>_Burkholderia_virus_phiE255_contig_1 Depth-of-coverage:1.96463 Taxon:431894 refseq:NC_009237.1 ACCCTGACTTCGCCAGCATGGTCAACAAGGGGCGCTTCAAGAAGATCAGCGCATCGATCTTCTTGCCCAACACGCCGGGCAATCCGACACCAGGCAAGTTCTACCTTCGGCACATCGGCTTCCTGGGCGCCCAGCCGCCGGCGGTGAAGGGCCTCAAATCCGCGTCCTTCGCTGACGGCGAGGAGGCGGTCTGCTTCTCACAGCCGCTCGCGCGCCTGGGCTGGACGCTGGGCTCCTTGCTGCAGTCGCTGCGCGACTACCTCATCGACCGTGATGGGCTGGAAACCGCCGACAAGCTCATCC…
Streptococcus phage Str-PAP-1	50	31	733707	29	790142	815315	>_Streptococcus_phage_Str-PAP-1_contig_1 Depth-of-coverage:2.07131 Taxon:1589270 refseq:NC_028666.1 TTCTGGAATTTTCTCTCAACCCACAAGAAAAAACGGCAACCAATTGAAGTGGTAGCCGTTTGTAATCGTATATTTGGTAAGTTTCTGCAAGATCGCATATTAAGGATTCCTCGTCTAGATTGATCATTCCAGCGAGGATCAGGAGTTTTTTGTTTCACCTTGATTTTGAAAAGTTTCCGTGATTTCTTCTGACATTTTTTCAGTCGGAACAATCCCGTTTTCGGTTCTGAGATGGTCTTTAAGTTTTTTGGTTTGTTCTTTTCCCAATAACAAATTGACTACACGAGAAAGGACCAGCG…
Bacteriophage APSE-2	30	31	36697	53	599586	571429	>_Bacteriophage_APSE-2_contig_1 Depth-of-coverage:3.94894 Taxon:340054 refseq:NC_011551.1 TCTCCCTGTATATGTGGACGGCCATGGCGGGCCGCGTCCTGTCGCCCGGCTGCAAAGCCGACATGGTGCCCATCTTGGTTGGAGGGCAAGGTGTTGGTAAGTCCACGGCCATCGAGGCAATGGCTCCGGCCCCTGAGTTTTTTGTAGAGGTTTCGTTCCAGGAAAAGGACGACGATTTAGCACGCAAGATGCGCGGACGCCTGCTGGCCGAGATCGGGGAGTTGCGCGGGCTCCACACCAAGGAGCTGGAGTCCATCAAGGCATTCGTCACCCGCACTCACGAGAACTGGATTCCAAAATATCGCGAAT…
Bacillus phage vB_BveP-Goe6	20	31	744831	54	607293	602105	>_Bacillus_phage_vB_BveP-Goe6_contig_1 Depth-of-coverage:3.91033 Taxon:2022474 refseq:NC_049965.1 TTCCACATAAGTCTTCTGCCTTAAAAACTTGGCTTTCACAAACGTGCTTTCATGCGCCCAATACCCCAGCTTGTCATCGTCAATCGTATCGGCTATTGCTTCCGGTATCGTATCCCCTAACAGATGAATACTGTCCGTGTCGCAATACAAGATCCGGTCAAAGCACTTCTGCGCCGTGGTAATGGTGGTATAGCGCCCCCAGGCGGTAATGAACGCGCCCATCGGGGTATACACGGGATCTTTGAATTCTTCTTCACCGAGTTTCAGCGCCGTGGACCCATCCTCTTTTAAGGAAGGGACC…
Pseudomonas phage PaMx42	50	31	427762	42	639497	649094	>_Pseudomonas_phage_PaMx42_contig_1 Depth-of-coverage:1.71407 Taxon:1175662 refseq:NC_028879.1 GAAATTGTGTGGACGCCCTTCGATGGTTCCCAGGTGTTGGCGCTGGATAGTCGCGCGGGGCACACACTTTACCATGGAACCCGTGGACCCGGGAAAACCCTCACGCAGTTGATGCGCTTCCGTCGTCTTGTCGGATTGGGCTATGGCAAGTTCTGGCGTGGTGTCATCCTGGATATGGAGTTCGAAAACCTGAAAGGCTTGGCCGCAGAATCCAAAAAGTGGTTCCCGCTCTTTGAGGATGGAGCAAGGTTCTTGGAGTCGCCCAGCCAGTTCAAATGGGTTTGGCCAACTGGCGAAGAGCTGC…
Pseudomonas phage PPpW-3	40	31	480443	37	622488	638968	>_Pseudomonas_phage_PPpW-3_contig_1 Depth-of-coverage:5.48999 Taxon:1279082 refseq:NC_023006.1 AGTTTGAGCGTGCTCAAGCAATGGTATTTGCTGCTATACGTGCAAATATTATGAATGTGCCTCAGCGTGCCGTTTTACAGCTACTTGGTGAAACTGATGAAAGAGCTTTTAAAGAGAAATTAAAAGCTGAATTGGTCTTGGCGCTTGAAACTTCAGCGGAAGAGGAGCTGGAGGAGGAAGAGATTGAGTGATTTATCTATATTCAGTAATTATGGATCTGTTTTAGATGCTGTAAAACGCTCTATGCATCATCTGGTACCGCCACCAGATATTTTGCCAAGCAAGTGGGCAGAAAAAAATATTA…
Pseudomonas virus LKA1	80	30	601544	3	629615	612121	>_Pseudomonas_virus_LKA1_contig_1 Depth-of-coverage:2.75736 Taxon:1985731 refseq:NC_009936.1 CGGCAGGCTACGCTTTCGGCCGGCTGGTCGAGGTAGTCGAACTCGGCAACCAGCCGCAGGAATTCCAAGGTAAGGCGAAAGACCCGGCACGCGAAGTCGAGCTTGCGTTCGCACTGTGCGGTGAAGGGTACCAGAATGATGACGGCACCCCGTACATCGCTCGGATGTACCCGATTGCAATCTCGCCGAATGAGAAGTCCCGCTCGTTCAAGATGTTCAAGCTCCTGAACTGGGATGGCTTGGCGAAGAACTTCGGGCAGATGCTCGACGGTATGTGGCTGCTCCCGATCAAGCACAA - >_Pse…
Gokushovirinae GNX3R	20	30	292535	61	596248	659259	>_Gokushovirinae_GNX3R_contig_1 Depth-of-coverage:6.76933 Taxon:1701405 refseq:NC_028994.1 ATGCATCGCAACAAAAGCGTAAATCCGCACAACTTCGCAATGATCCCAAGAGGGGACATACCGCGATCAAAATTCAAAAGAAACAGCACCTACAAAACAACATTCGACGGGGGATGGCTCATCCCAATCTACGTCGACGAAATCATACCGGGCGACAGCATCAACCTCAAAGCAACACTATTCGCACGACTCGCAACACCAACAACACCAGTGATGGACAACCTCCATCTAGAAACATTCTGGTTCTTCGTACCATACAGACTAGTATGGGACAACTTCCAAAAAATGCAAGGGGAGCAATTAAACCC…
Enterobacter phage Tyrion	40	30	349856	52	649413	628866	>_Enterobacter_phage_Tyrion_contig_1 Depth-of-coverage:1.8598 Taxon:1864623 refseq:NC_031077.1 TGGCGAACTGATTTCACTCCGTGGTCTGAGCACAACACTGAAGCATTTGCTGGCCTGCATAACAAGGGAAAACGAATTGTCCTGATTTTTGACGAGGCATCGGCTATTGCCGACAAAGTGTGGGAAGTTGCCGAGGGCGCGCTTACCGACGAGGATACCGAGATCATATGGATTGTCTTCGGCAATCCGACCAGAAACATAGGACGTTTCCGAGATTGTTTCCGACGTTTCAAGCATCGCTGGATTGGGCGGCAGATAGACAGCCGCACGGTAGATGGCACCAATAAAGAGCAGATTGCTAAGT…
Klebsiella virus SU552A	20	29	323202	51	901975	941423	>_Klebsiella_virus_SU552A_contig_1 Depth-of-coverage:4.9621 Taxon:1920779 refseq:NC_028870.1 ACAATGGCGTACTGTTCGTAAAGAATCCGCAGCAGGCTGACTGCTTGGGTGCGGACTGCGGTGCCGGTATCTATCTGATGCTGGAGATGCTGCGGCGCGGCGTGCACGGACGCTACTGCTTCTTCGTGGATGAAGAGGTAGGCTGCGAGGGCAGCGCTGCATCTGTCAAGGATGACACCGGGTTTTGGACTGGTGTAAAGGCGATGATTAGCTTTGACCGCCGCGGCGACGGTATAATTACGCATCAACGGTACATGCGGTGCTGCTCCGACACCTTTGCGAAGACCCTAGCAGAGCGCCTGGGGC…
Klebsiella virus KpV41	10	29	200439	81	863585	876543	>_Klebsiella_virus_KpV41_contig_1 Depth-of-coverage:8.01654 Taxon:1980956 refseq:NC_028670.1 CAGCCCTGCTGGTGCCCGCTACAGCTTCCGTCAGAAAGAGCAGTGGAAGGAAGTTGTGCCCGGGCAGCGTAAGCAGAAGGTAATGGACTACAAGGAAACTGAGATGGCGAACTACTGGTGCCAAGGGGAAGCGTTCTTCCTGATGGCAGTGGCCGCCGGTATGGTTCTGCGTGCACTCTTGGCTCGTGACTGGTTCGACAATCAGGTGTGCCTGATTACGAACGTACACGATGCATTGTATCTGGACAGCGCCAACCCAGAGGTTGGACGTGAGGCGAGCCTACTGGTTAAGCAGTGCATGGAGGA…
Salmonella virus SE1Kor	30	29	280193	43	828775	846457	>_Salmonella_virus_SE1Kor_contig_1 Depth-of-coverage:1.93989 Taxon:2560729 refseq:NC_042025.1 ACCTTCAGCTGGAAGCTCAAGCATAAGACCAAGACGACCATCGCGAAGCTGTAGTTCATTGATGCGTCGCAGCAAAGCAAATAAGCTCTCACCCTTGCTCGAAGCACGCTCCAGCATCATACTCATACCATCAGGTAGAGTGATCTGGGCTTCTTTGTTATGCAGCAGACCGCCGTGGTTTAGAACAGCGTCGTTCACGTACTCAGGGAAGCGAGCACGAAACTTATAGTCCTCATAAGCCTGGAAACCAGGCTCGTCGGGATTCATGCCGTCATAACGCATAGACGCAGTTGGGCGAAGGTACA…
Salmonella virus SP069	50	29	313112	56	75886	77892	>_Salmonella_virus_SP069_contig_1 Depth-of-coverage:1.39937 Taxon:1921124 refseq:NC_042062.1 TGTCTTTAAAATGAACGCAGTAAACGGCATTTTGCCCGTATTCAGGTTGTGCATTACGTTCAAGACGAACGGTAAGAACTTCTTTAAATAATCCGTTGTGGTCTTTAATTTTCATACCTGT - >_Salmonella_virus_SP069_contig_2 Depth-of-coverage:1.39937 Taxon:1921124 refseq:NC_042062.1 CTCCTGTTCAATTGATAATCAGAGTCTAGCCACACCTCTGCAATCTGTCAAGAATTATTTTAAATCTCTGTCACCACCAATCACCCGTG…
Escherichia phage EC6098	20	29	215643	69	555662	570605	>_Escherichia_phage_EC6098_contig_1 Depth-of-coverage:5.76826 Taxon:2720215 refseq:NC_048874.1 TCATACCTGTATTCGTTGATGAAGTACTGCCTGGCGATACTACTCGTATGTCTGTCAATTACTTCGCTCGCCTGGCTACCCCGATTAAGCCTATCATGGATAATATCTATCTCGATTGGTTTTTCTTCTTTGTTCCCAACCGCCTTGTCTGGGACCATTGGCAGAATTTCTGCTTTGAACAGGAAGATCCTGACACTCCTACTGATTATGTTATCCCCACTATTACCGCTACTGGTAACTCTGAAAACGGTTATGTAGGCTCACTATGGGACTATTTCGGATTACCCGTGAATACGTCTAATGA…
Gokushovirinae Fen672_31	40	29	496324	32	539237	508982	>_Gokushovirinae_Fen672_31_contig_1 Depth-of-coverage:3.35739 Taxon:1655656 refseq:NC_027642.1 ATGACTTCTCAACAGTACTTCAACCAAGTACAACAACCCTCAATTCAAAGGTCAAAATTTGACCGATCTCACGGAACCAAAACTACATTCAACGCAGGACTTATAGTACCTGTATATGTAGACGAAGCACTTCCTGGAGATACTTTCAACATGACAGCTTCCCTGTTCGGAAGACTATCAACTCCTCTAAAGCCAATTATGGACAATATCTTTATAGATATTCATTTCTGGTCAGTACCTATCAGGCTTGTATGGGACAATTGGCAAAAATTCAACGGAGAACAAGAAGACCCTAATGACTCAA…
Klebsiella virus Sushi	20	28	20265	71	932186	955326	>_Klebsiella_virus_Sushi_contig_1 Depth-of-coverage:4.9545 Taxon:1981043 refseq:NC_028774.1 CACAGAAGACTTGTCGAAGGAGGCGGCAGCGAAAAGCCATGAGGATTCGATCAGGAAGGAGGAGCAAGAGCGGATAATCGAAATCATTCGAGCGCTGACCGGGGAAGATCTTGATGTTCGTATCGAACCAATCACGGCCCGCGTACTCATCCAGGCAATCAAACTCAATGTCAAATCGGGAGATGTTAAGCAATGAACAGCGCCAGGATTATCACCAACGCCGCCAAAGCGGAGCGCAAAAGAATTATTGAGATCGTGGAGAAGACGATCCCGAACCACCCGCTATACAGAAAGGCTAAAGCGGAAC…
Flavobacterium phage vB_FspS_laban6-1	40	28	403599	4	689298	662921	>_Flavobacterium_phage_vB_FspS_laban6-1_contig_1 Depth-of-coverage:2.47567 Taxon:2686250 refseq:NC_048834.1 TCATGAGCTTATAAGCTGCATGAATTAGAAACTCCTCATAGGTGATTTCTTGATTTTGATGTCTAAAAATCAATTCGCACATATCGATATATTGCTCCTGGTCGCACTCTGATAAGTCGCTAGGAATGTATCTTTTAATATTGGCTTCGGGAAGTTCTATGATGTGCA - >_Flavobacterium_phage_vB_FspS_laban6-1_contig_2 Depth-of-coverage:1.95716 Taxon:2686250 refseq:NC_048834.1 AACAGTGTTCAA…
Lactococcus phage phiLC3	40	28	411227	53	696833	701357	>_Lactococcus_phage_phiLC3_contig_1 Depth-of-coverage:4.57669 Taxon:12390 refseq:NC_005822.1 TGTCTCCATTTACCGAACAACTACGCACGGCGGCTGCAGGATTCGCAGGGGAAATGGGTTTGACCTTGGATGATTTAGGGTTTGTATCAGATAACCCATCAAGCGTAGAGGCACTTAAAGCGAGTCACGAAAATTTGAGGCTAGCTGGTCGCAAGGCGCAACGCAGCTTAGGATCTGGTTTATTAAATGTCGCATACACCGCCGCTTGTCTGCGAGATGATTTTCCGTACACACGCAGCCAATTTGTTAAGACTACCCCGAAGTGGGAGCCTCTATTTGAAGCAGATGCGAACACGTTGACGTTAG…
Iodobacter virus PLPE	40	27	302826	47	652114	637188	>_Iodobacter_virus_PLPE_contig_1 Depth-of-coverage:2.79355 Taxon:2560530 refseq:NC_011142.1 TGGCACTGACGCCGAAGAATTGGGGCGCTTTCCAGCACTATAAAGACCGAGCCCCTTCGTGGATCAAGTTGCATCGCGGGGTCCTGAACGATTTCGCATTTGCGCGCTTGCCGCTTGCTAGCAAGGCGGTAGCGCCGTTGCTTTGGGTGCTAGCAAGTGAGTACGAAAACG - >_Iodobacter_virus_PLPE_contig_2 Depth-of-coverage:1.72933 Taxon:2560530 refseq:NC_011142.1 TGTCTTACGATGTTTCACAGATCATTCCGATTAATACTCGG…
Lactobacillus phage T25	30	27	336014	52	616576	609091	>_Lactobacillus_phage_T25_contig_1 Depth-of-coverage:2.91052 Taxon:2036055 refseq:NC_048625.1 TGTTTGATCTTGTCAACCTGCAAGTCGCACCACGTTTCGTGGGTACCGTTCGCTTTATATACCGTTACGACTGGGAACGATCGATAGCCTTGTTTCCGGAACCGTTCAATGTCACGCTCGTCGGCTGTGATGGTTGACACCGGCATGGCTTTAGATAAAAGGTTTACCGTCATGCGGCACTTGGGACAGTTAGGTTTGGTGTAGATGATTGCGTGCAAGGTTTGTTCCTCCTTGGATAGTCGTTCGATCATAAAGTGTTCAGCGTCTGTGACGTTCCCGTAGTCCGTGTTCCAAACTCTAGGCAT…
Chimpanzee faeces associated microphage 3	10	27	811404	14	54071	484277	>_Chimpanzee_faeces_associated_microphage_3_contig_1 Depth-of-coverage:11.5495 Taxon:1676183 refseq:NC_030458.1 CTACTCCTATTAAGCCTATCATGGATAATATATATCTGGATTGGTTTTTCTTTTTTGTCCCAAACCGCCTCGTATGGGACCATTGGCAGAACTTCTGTTTCGAGAAAGATGATCCTGCCGATAGCATTGATTATGTTATTCCTACGACTAGTGCTGGTGATACTTCTGATCCTTCTATGTCTGTAGGTTCGCTATGGGATTATTTCGGCCTGCCTATTGGTCTTCCTAATGGCTCTGGTATTAACGTTTCCGCTCTTCCGTTTCGTGCTGTCTACCTCATTTGGAAC…
Vibrio virus VC8	50	26	313023	53	597551	573171	>_Vibrio_virus_VC8_contig_1 Depth-of-coverage:1.82908 Taxon:1922330 refseq:NC_027118.1 ACAGATAATTGCAGAAATTCAGGAACAGGTAATTCGGGCTGCAGCGCCACGTAGCTTCTTTTGCCTGCTCCATGGAGAAAGTGAAGATGCGGCGGGGAAGCTTAGTCACGGTGGTCAACTCCGGCTGCAGGCCGATGCTTTCCCACTCAATCTCTTCTTGGTCGGGGTAGCAACCGCCTGAGGTTCC - >_Vibrio_virus_VC8_contig_2 Depth-of-coverage:1.71069 Taxon:1922330 refseq:NC_027118.1 GAATCAAGATCGATTTGCCCTGTAGCAGGTCTAGA…
Clavibacter virus CN1A	50	26	357992	32	581154	473373	>_Clavibacter_virus_CN1A_contig_1 Depth-of-coverage:5.61405 Taxon:2560388 refseq:NC_023549.1 TCAATCGGGATGAGGCGCACGGTGTGCTCAAAACGTGGTCGTCACAGGATTGGACGACGGGCATTATGGAGGATTTGGCGCTACTGTATGACGGTCGGGTGCCACCGCAGTTGCGTACCGGCAACTGGGACACCAGCGGTAAGGCTGCGGAAACATTTTTCCTCATGCACCTCATGGGTACACCGGAAGCCATTGTTGCTGCGCTGTCGCGGGACATGTTTCTGACCGGGTTCCTTGCACGGTTCTGCTGGGTGGTCGGTGAACCGCGCAACATCACGAAAGAGTCGATGGCGGAGATTGACTCGG…
Streptococcus phage SMP	20	26	292346	61	924976	957096	>_Streptococcus_phage_SMP_contig_1 Depth-of-coverage:6.0658 Taxon:413066 refseq:NC_008721.2 GATAGTATGATACAAAAACACATGAGGGGAGGTGGCAGTGATTGGTGATATTGTAAATATCTCTGTCAAGCAGTTTACTAGGACGAAGAAAAAGGTCTCGGACGAAAACGGAGAAAAAGTTGAGATTGATGTCATTGTCTCAGATAGCCCTCGAAATGTGCTGTTGGCCATGAAGAGCGATAACAAGCTGAATGATTTCCTCCGGCACAATGAATTTACTGGAGAACATGAGATTGTTGCTGATGTCAAATTGGATGCTATCAGCATAAGGAAAGGTCAGCTGCCCTCTGCATTTGAATCTTATCTC…
Chimeric virus 14	10	25	150907	132	579618	528662	>_Chimeric_virus_14_contig_1 Depth-of-coverage:9.54919 Taxon:1608440 refseq:NC_027196.1 GAGTACTTAGGTGATATCATTACCTCCGCTACCCCAGGAAATTTTAAGATTGACGCATATAATATTCAACCAGGTCTTCCTGCTTCATTCCCTTGGTTGTCACAGATTGCCGCTAACTATGAACAATACTCTTTAGAAGGTATTGTCTATCAGTTCAAATCTACTTCTGCAAATGCTCTTAACTCAGTTAATACTGCATTAGGTTCAGTCATGTTAGCTACTAATTATGACGTTTCAGATCCTCCATTTGTCTCCAAATCAGAGATGTTAAATTACGAATACTCCTCATCTTGTAAACCAAGTGAGTCTGT…
Gokushovirinae Fen672_31	30	25	205017	54	457789	392105	>_Gokushovirinae_Fen672_31_contig_1 Depth-of-coverage:3.2555 Taxon:1655656 refseq:NC_027642.1 GTTTAAGAAAGTTTCTTAGGAAGCCTTTTATTAATATAGTTATCCCCGTTTTTTGGGGATAACTGTGTTAATAAATGGCTAGACAAGCGTTAGCGCGTCAGTTTAATTATATGGAGATATTTTATGCATCAAGCTCATCGTGTACCATCTTCTAATCCTCATTTATTTTCACAGTCTCCTCAGGCTAATATTCCTCGTTCTAGTTTTGATAGGTCTCATGGTTGTAAGACTACTTTTGACGAAGGATTTTTGATTCCTGTTTTTTTGGATGAGGCTTTACCTGGTGATACTTTTAATTTGTCTAT…
Changjiang tombus-like virus 21	10	25	28179	56	486049	377358	>_Changjiang_tombus-like_virus_21_contig_1 Depth-of-coverage:3.47231 Taxon:1922815 refseq:NC_032991.1 CATAAAAAATAAACTCTTAGAATGAAAAGAGCCCGCTCCTACAGCTACGCCCGAAGAGCAAATGGTAGACGTTATCGTGTTTATAATGGTGGCGTGCCTCGCATTTCAGGGTATGGGGCCTACCGAGGTGGTGGTTCAAAGATAATGGCCGATGGGCCTCCTTCTGTTCAGAATTCTAGTTCGGGTGTGATCATTTCGCACCGAGAATACATAGGGGATTTAAATACCTCGCAAGCGTTTACCAATTACGCTTTTGCTCTCAATCCTGGTCTCAATGGGACTTTTCCGTGGTTGTCC…
Streptococcus phage EJ-1	30	25	32654	44	644128	651709	>_Streptococcus_phage_EJ-1_contig_1 Depth-of-coverage:1.58668 Taxon:12402 refseq:NC_005294.1 TAAAGTAAATGTTGATGGAAGAGAAATTATTTATGGAGCGCTTGTGAGGGATGGAGGTCGATTAAGTGTTAAAGAGTGGGATGCTGTTGCCCATGAAATGGTTAAACAGAATTTACCAAAAGAATACGAGAAGTACAAAGATGATGAAGACGTAATTGATTATATCAGTAGTTGGATTAATATTCAAGAGCGTTACGAAGCATTAATGGAGTTATTACCTCAA - >_Streptococcus_phage_EJ-1_contig_2 Depth-of-coverage:2.16205 Taxon:12402 refseq…
Flavobacterium virus 2A	40	24	479012	27	714093	743056	>_Flavobacterium_virus_2A_contig_1 Depth-of-coverage:1.72629 Taxon:2560471 refseq:NC_031926.1 CTATGATTGAAAAATTCAAACCCGAGCCACCCAGAAGCGCAGACGACAGAATTATGGCAATAGGACATTTTGAAGCCCTTTCAAAGAGGTACAAAATCCTAAAAGAGAAAGCAAACGAGTTAAAAATGTTCGATGCTGGAAACGACAAAACCAACGCTAAAATTTCTTTCAAAAATGCACAGGGTTTCGAGTTTGATATTAGGAATTCAACAGTAATTGAGAAGCTAAAAACCGAAGCAGAAAAGGAGTTAACTATTTTACTCGCAGAAGCCGAAAACGAAATTCTAACCTTTCAACTGTAAGCA…
Aeromonas virus Asgz	20	24	277056	133	882222	813333	>_Aeromonas_virus_Asgz_contig_1 Depth-of-coverage:6.90459 Taxon:2560284 refseq:NC_042019.1 GGGCTCTTGCTCTTTCTGGCGGGACTGTCTCTGGGGTGTTAGGAGTTACAGTGGAACTTGACCTTGTAGGGTCTTCTGCTAGCGACATGGCAGACATTGTGTGGATAGCACCTGATGGCACTGAGCGAGGGCGCCTGTGGATTGGGGGCACGATAGGGGCTGATAACTCTCTCACATGGCGTAGTGGCGGAAGTGGGGCTGCCCACAAGATTTACCATGAAGGGAACAAGCCTACAGCAGCAGAGATTGGTGCGG - >_Aeromonas_virus_Asgz_contig_2 Depth-of-coverage:…
Kawavirus SWcelC56	70	24	529386	25	683678	695214	>_Kawavirus_SWcelC56_contig_1 Depth-of-coverage:3.55616 Taxon:2733923 refseq:NC_047768.1 TGGCAGTTGACATCAAGCTACTGCAAATAATGCGGAAGCGATCTGAGTTCTACAAGATCATCGGGCGAGTCCCAAAGGAGGCCATCGAACCGTCGACTGAAAACCTGCTTCGGGACTACGGGAAGTATTTCTCACAGTTCCCCGAGCACGAACAGGTTGACCTGAGAACCTTTGCACCCCTGTTCAGTGCATGGCAC - >_Kawavirus_SWcelC56_contig_2 Depth-of-coverage:2.47435 Taxon:2733923 refseq:NC_047768.1 AACCTACAGGCGCTGGACAAG…
Lake Sarah-associated circular molecule 9	10	24	829376	48	363491	389655	>_Lake_Sarah-associated_circular_molecule_9_contig_1 Depth-of-coverage:3.8615 Taxon:1685734 refseq:NC_029632.1 CGTTCTGCAAACATGGATCAACGGTAAATTAGACTCGACACTAGGTCTGGGGTAATACTATACCCAGACCAGAAACGGTAAGGGGTATGTACGAGTACACACCGGACAGTACAGGTAAGTACTGTGAAGTACGTGTCGGAGATTTAATGCACACAGGAGGTATTGTCCGTTACGGTGGCGGTAACCACCTCCATAAAATCTAAATGCTATGGTCTTATTAAGCTTACGTAAGGGTCTTAAGTCTTATTAATCCTTAAATGTGCTTACGAGTTGTTAAAATGGGTGATG…
Lepus americanus faeces associated microvirus SHP1 6472	30	24	142992	66	638158	542763	>_Lepus_americanus_faeces_associated_microvirus_SHP1_6472_contig_1 Depth-of-coverage:11.3098 Taxon:2219217 refseq:NC_040341.1 ACAGGCGAAGTCTTTCCTATGTTTATTCAAGTACCTTGTGGTAAATGTCTTCTTTGCCGTGATAAAAAGGCTCGTGAATGGTCTTTCCGTGCTACTTGTGAGAATGTCTTTTCCGAAAGTATTCCTCTCTTTTTAACGCTTACGTACAATAATGAGAATTTGCCTAAGCATGGTGTATTCAAAGAAGAAGTTCAGCTCTTTTTTAAGCGTCTTCGTATATCTCTTGATCGTCTTCATTATAAGCATAATCTTCGTTATTTTGCTTGTGCTGAA…
Lake Sarah-associated circular molecule 5	10	24	710048	75	496212	47619	>_Lake_Sarah-associated_circular_molecule_5_contig_1 Depth-of-coverage:6.41054 Taxon:1685730 refseq:NC_029608.1 TCTTATTAATCCTTAAATGTGCTTACGAGTTGTTAAAATGGGTGATGCCCAAAAAAAAACACCAAAGTAGTCACTTTCCTCACAAATTTTGGAAAACAAAATGTCTAAAAGAGGTTGGTGTTATACTTTAAACAACTATACTGTTGAAGAACACGAAAAGCTTCAATCTCTCGCCTGCAAATACCATGTTATTGGTGAGGAGGAGGGGGAGTCCGGCACCCCGCACCTCCAAGGGTTCATTTATTTTGCCTCGGCAAAAACCTTCTCGGCGGCTAAAAAGGTTATCG…
Chlamydia virus CPAR39	20	23	328553	43	5142	431235	>_Chlamydia_virus_CPAR39_contig_1 Depth-of-coverage:1.4551 Taxon:1986029 refseq:NC_002180.1 AACAATCTAGGCCAAAATTCTCTGCCTTCTGTTCTAACCCACTCCTTCTCGCGCGTTCCTCCAGCAAATATGCCGCGCTCTATCTTCTCTCGTATCTTAACGAATAAAACAACAATCGATGTCGATTATATCTATTCTATCCTCAATGATGAAATTCTTCCCGGTGATACTTATGACGCCGATCTTACTATTCTCGGCCGTCTTACAACCCCCATTACCCCCTTGATGTACAATTTACGCGTTATGGTCGAGGTATTCTATACACCATCCCGACTAACGCAAACCAATTTCGTCAAACTTCAAGGTG…
Salmonella phage SPN3US	20	23	52285	46	923628	930233	>_Salmonella_phage_SPN3US_contig_1 Depth-of-coverage:2.61686 Taxon:1090134 refseq:NC_027402.1 CGTATGGTTCAATGATTTAATAAGGTGGCCTAACAAGCCACCTTCTTTTTTGGGATTGTGTGATGACTGATAAATTTAAATTTGAGATGACGCCAGAAACCGCAAACGTAGAACCGCAGATTCGCCTCCGTGTACGAGATGACGAATACTGTCTAGCGATAGTTGAAGAAGACCTGGCAGAGGCCTTGTTGCTGCTCGGCGACAGAGAATGGCTTGGCACGCTAACTATTAGGCTTAAGAGGCCGTTGGTTGGTAGTGGGATGTTTGCAGGTTGCTGTACGAACAGTCTGTTGGTCGAAGTGGAT…
Microbacterium virus Armstrong	30	23	340864	42	692364	618227	>_Microbacterium_virus_Armstrong_contig_1 Depth-of-coverage:3.34225 Taxon:2734217 refseq:NC_048090.1 TTCGCAAGATCCTCACCGAGTTCGACGCGACCATCAAGTGGTCGCACCTCGCACTGGATGAGTTCGCGCTCAAGAACTACATGGGCGACGACAACGTCGACATCACCGCTGCAACGTCATCGAAGGGAACGCTCACTCGTGCTGCGATTGCCGGTGAGATGCGGCCGGTGAAGGCCTGGTATTTCAAGATCAAGGACGGCGACCGTCGCGCCCTGGTGATGATTCCGCACGGCCAGATCACCGAACGTGGTGACATTGCGTTGCTTGCGTCTTCTGCGATCAGCCTCCCGGTAACGCT…
Gordonia phage GMA1	20	23	312083	45	630553	599068	>_Gordonia_phage_GMA1_contig_1 Depth-of-coverage:1.61234 Taxon:1647470 refseq:NC_030902.1 CTCGCCGCCGCACACCGCATCGGCTCCGCACTGTGCTCCACCGCTTTCGTCCCGGCCAGCTTCCGGGGCAAACCGGAAGAAGCCGCCGCCGCAATCCTGTACGGCGACGAGATCGGACTCACCCCCACACAGGCGTTGCAATCTGTCCATGTCATCAGCGGCCGCCCTGGCCTGTACGCGCGGACGATGGTGGCACTGCTGCTGTCCAAGGGGCACGAGGTGTGGACCGTCGAAAAGTCCGACGCCAAGGTGACCGTGGCCGGGCGCCGCAAGGGGTCCACCCACGTCCACGAGGAGACATGGACGACG…
Chimpanzee faeces associated microphage 3	10	23	568182	193	622896	535354	>_Chimpanzee_faeces_associated_microphage_3_contig_1 Depth-of-coverage:5.06557 Taxon:1676183 refseq:NC_030458.1 TTTGCTCGTCTTGCAACTCCTATTAAGCCTATTATGGATAATATTTATCTGGATTGGTTTTTCTTTTTTGTTCCCAATCGCCTTGTTTGGGAGCATTGGCAGAATTTCTGCTTTGAGCAAGAAGATCCTGACGACAGTACTGATTATGTCATCCCTACTGTTACTGCTACTGGTAACTCTGATAATGCCTATATTGGTTCTCTTTGGGATTATTTCGGTTTGCCTGTTAATGTTTCTAATAACATCTCTGGCATTAACGCTCTTCCATTCCGCGCTGTTTACCTTAT…
Sinorhizobium phage phiLM21	60	23	316958	36	645951	669187	>_Sinorhizobium_phage_phiLM21_contig_1 Depth-of-coverage:2.77279 Taxon:1524882 refseq:NC_029046.1 CGCCATGTTGAGCGCCAAAGGCGAAAATCAATTCGATCAATTCTGACATTTCTTCCTTCGATAAATCGGCGGATGACCGGCCAAGATTGACAAACCCGGTTCCGTCGATGTTTGGTACAAAACGAGATTCGCGGTTTAGCGAATCCAAAAAAACCAGCTTCCAATCGTCGGGCGTCAAACCGATGCTGTGCCACTTCAATTGCGTTGCAACGTCCGTCAACATGGCCCACATGCGATCATTCTGAGGTAGACTGCGCTTACTGGCCTTGAACTCAACGCGAGTCCCAAATGGCG - >_Si…
Tentweb spider associated circular virus 1	10	22	320639	82	488823	400	>_Tentweb_spider_associated_circular_virus_1_contig_1 Depth-of-coverage:4.75069 Taxon:2293307 refseq:NC_040365.1 GGTGTCGCATGTCTTTTGGCTATCTCCGCAAAGGAGTTTATCTCTCTCTGCGTATGCCAATCTTCCATCGGGAGGTCACTACCCTCTTCCGATTGGATTTCAACGGTTTCGTCCGTTTGTGCGGTCTTGAGGTGATCCATGCATCGCACATCCCATCTGTCCTTGGACATAGCTCCTATCTTCGGTGCCCAGTTGGCAAAGCACACTATGTGCGTTCTTCCGAAGTACTTGATGCGACTAGCGTATTTGGTCGACATGATCGATCCGTTCTTGAGCTTTTCGAGTA…
Enterobacter virus F20	40	20	271424	36	871337	920601	>_Enterobacter_virus_F20_contig_1 Depth-of-coverage:9.50585 Taxon:1095076 refseq:NC_043469.1 AGCGCGGTTGCATTCCACCACGACCGTCTGGAACCAATTCGTCACACCATTGTGCGGCTTCATACGTATCGTACTTATCCAGATTAACTTCAGGATAGTAATAGGCGATACCAAAGCGGTTGTTCATAACGTAATCGTATAAACACCAAGCCGGGTTGTTGGTGTAGGCCATCTTCCATGTCCCGTCCCAGATGCCCGTATAAATTCTGCTCTCAGGG - >_Enterobacter_virus_F20_contig_2 Depth-of-coverage:1.41931 Taxon:1095076 refseq:NC_0…
Pseudomonas phage JBD25	60	20	53929	23	685915	65113	>_Pseudomonas_phage_JBD25_contig_1 Depth-of-coverage:1.49999 Taxon:1225792 refseq:NC_027992.1 AGGGCTTCCTTTTCTTTGGCGTGCTTGGCAATGATCTCTTCGGCCAGCTCTACAAAGCCTTCCTTGTCGCCCGCCTTAGCCACTTCGATCAGGGCTTGCTTCTGGTCTTCGGGCAGCTTGCGGTATTGGCGCAGTTCGCGGTAGCCGATGCCCATGGCAGACATGGATTCGAGGGCTTGTTCACCGAAGGATTGAAGGTTCGCGATGTCTTCGTTTACCTTCGGCGCTGACGTGCCAAGCAGCGTGCAGAATTCTTCCCAGGTTCCCGTCAAACCGCGACCGTCGCGGTCTTTGGTGCCCGCAAG…
Lactococcus phage phiQ1	30	20	177327	47	801318	789916	>_Lactococcus_phage_phiQ1_contig_1 Depth-of-coverage:1.59784 Taxon:2488571 refseq:NC_049805.1 CATACAAAGCCCAAGAACGATGTGGGCAAGCTGTCGGCACGAATTCCCGATGCAAGCGAACAGTGCTGTTATTCGCCTGCAAACCAAATTTGTGTAAAATTTCAGCGCCCAACATAAAGACCATTTCTTCGTTGGCCTTGAAATCTGCATCGGTTGCACTGACTGACTGACACACCTC - >_Lactococcus_phage_phiQ1_contig_2 Depth-of-coverage:6.0379 Taxon:2488571 refseq:NC_049805.1 TGTTATCATAATGTTCAGCATTATATACGCC…
Nocardia phage NBR1	80	19	621803	16	853064	864921	>_Nocardia_phage_NBR1_contig_1 Depth-of-coverage:1.77674 Taxon:1109711 refseq:NC_016569.1 GAAAAGAACTTTCAGGAAGCGGTCGACCGCATCAACGCGATCGACGCCGACGTGACGCGGCTGAAGAAGTTCCAGGGCAACGGCGATTTGCTGAAGCGCCTGGCCGGTGCCGATGTCGGCGTGGAGGGTGAGCCGGGCCGCAAGTCCGACGACCCGTTCGGCCGTGAGCTGGACGCGCCCACCCTGGGCGACTTCTTCGTCCAGTCCGGTGGCCTGAAGGCTGTTCAGGATCAGGTCGGCGGACGCTTCCATGTGGCAGCCCCGTCGAACTACAACCTGTACAAGCGCGGCCGTATGACCGCCATGAAG…
Enterobacteria phage phiP27	20	19	316853	35	607511	597315	>_Enterobacteria_phage_phiP27_contig_1 Depth-of-coverage:3.62074 Taxon:103807 refseq:NC_003356.1 TTAAAGAAATTGATTTGTGGGAAGTGTCACTGGTGACCATGCCTGCAAATGATGAAGCACGTATTTCAGATGTGAAATCAATGCTTGAAAAAGGCGAAACTCCTTCGCCAAGTAAAATTGAACGTGCCCTGCGAGATGTTGGGTTTTCACGATCACAAGCCAAGGCATTCATGTCCAAAGGCTATGGTGCGATTGATTCTAAGCGAGAAGCTGAGAGTCAGGATGAAGCACTGCAATCACTGAAAGACTTAACCGCATTTTTAAAAGGGTAAAATTATCATGGCTATTGATGGAAAAGATAT…
Vibrio phage ICP2_2013_A_Haiti	30	19	34655	27	632032	593103	>_Vibrio_phage_ICP2_2013_A_Haiti_contig_1 Depth-of-coverage:3.31595 Taxon:1529058 refseq:NC_024791.1 TACAACCATTAGTGCTAATCTTATCAACCTTGTAACCTGTTGCTTTAAACTGTCCAGTCTCTTCACCAGAGATTGACCAAATACCATTCTCTGCAATAACAATCAATCTTGCACCAAGAGGTACCAGCTTCTGAATACCAGATGCCCCTGCAATCTTCAAGAAACCCCCATCGGTATCAACAATGTCATTAGCCTCTCGGCTTGTAGGGTCACCTTCTTGATAACATTTGAATGCATCATTTGGCTTTTCAACTAGCTGGCTGAAGAATA - >_Vibrio_phage_ICP2_2013_…
Faecalibacterium virus Mushu	40	18	523529	23	738814	729814	>_Faecalibacterium_virus_Mushu_contig_1 Depth-of-coverage:2.7283 Taxon:2734119 refseq:NC_047913.1 CCAGCTGGCAGCAGATCGCCATGGTGATCCCCAGCACCTCCGACGCCGAGAACTACGGCTGGATGAAGGACCTGCCCGGCGTCCGCGAGTGGATCGGCCAGCGCCAGTACAACAACCTGGAAGCCACCGGCGCCTCCCTAGTCAACAAGCCCTGGGAGCACACCGTCGCGGTCAAGCGCACCGCGATCGAAGACGACAAGCTGGGCATCTTCGCCAACGTCTTCCAGATGCAGGGCGAGCTCGTCGCCCGCCACCCCGACGACCTGGTGTGGGGCCTGCTGCCCAAGGGCTTTGATACCCG…
Pseudomonas virus Pf3	10	17	774901	96	441176	240602	>_Pseudomonas_virus_Pf3_contig_1 Depth-of-coverage:1.45979 Taxon:2011082 refseq:NC_001418.1 GTCATATCGTGTCGCAGGGCAAAATGATGCCTGCTATCAAGATTCTCCCCGGTGGCACTTCTGGCGGTTTCGTCGCTACACCTTTGCGCGATTACAGCGACGCGCCCAAGCGCTCCACGATCACTGGGTGGACTATGGGCACGACTCGACGGCTCATTGCGTGGCTGTGGTCAGTCAACACGGACGCTCTCGGTGAGAATGGCTGGGCGTTGACTCTGACAGTCGGGTTCACTCCCGAAACGTCCGACGACTGGCACGACCTCAGGAAAGCCTTCCAACATCGCCTCAAGCGCCGTGGCTTCAAGCA…
Microbacterium virus Dismas	60	16	493593	19	710732	638889	>_Microbacterium_virus_Dismas_contig_1 Depth-of-coverage:1.506 Taxon:2560588 refseq:NC_042099.1 CCTCGCGCCCCACCTGGTTGCCATCCTCCGCGACCTGCTCGCGACGCCACTGGCTCGCAAGCAGATGGGTCTCGCGACGGCCGACACCAAGAAGGCCAGCCGCCTCCAGCTCATCAAGGACCAGGCGAAGAAGGCCCAGAATGCC - >_Microbacterium_virus_Dismas_contig_2 Depth-of-coverage:1.74121 Taxon:2560588 refseq:NC_042099.1 GCCAGCGGCTGGAGGACGATGTCGCTGTTGCCTTCGATGCAATGGCGCGGGACTTCA…
Microbacterium virus Neferthena	50	16	430873	22	68778	695652	>_Microbacterium_virus_Neferthena_contig_1 Depth-of-coverage:1.78529 Taxon:2734261 refseq:NC_048038.1 ACTCGGGAGCTGGCAGCATCTCTGTGGAAGAGGAGCTGCACAAGCTCGCCCGCAACAAGCTCGCAGACGTCACAGCTCTGCGTATCAAGATCTCCGGTGACTCGGTCACTCGGCACATCGGCAAGCTGACAGAGTCGTCAACGCTGGTCGAGTACGACATCGAAGGCACCGGGCAGAGCAAGTCGGGCACTCAGGAGACCCTCGTCAAGCGGGTAGGTACTAGCGTCTGGGTACAGGAGCTGCACAAGGCAGAAGCCGAGCTGCTGGCCATCCTCCGACTCCTCCAGGACGTCACAG…
Escherichia phage ESSI2_ev239	20	16	327706	4	455823	364458	>_Escherichia_phage_ESSI2_ev239_contig_1 Depth-of-coverage:3.33044 Taxon:2695847 refseq:NC_049392.1 GTACCTGTCCACATTGATGAATTTACATGCATCACACGCGGCTTAAACTTTGCGCGTGATGAAATTTGGTCAGATGTAAAGGTTGCTTTTGATTCTGCATATGGGCTTTGCAACTTAAAGTAAAACCATGATTCATCGGTGATTTCGTTTCGTTGAACATATAGTGGTTCAATTTGAGCATTGCAAATTTCTTTGGCTGCCGAACAATTTTTCAATGCACTTGAACGGATCTCTTTATCAGTGAGGATCTGCCCCCCATTTTCAGCAGCTTCATTATTGCGATCTTCTAAATGCTGAAC…
Arthrobacter phage Anjali	30	16	706337	28	589324	579957	>_Arthrobacter_phage_Anjali_contig_1 Depth-of-coverage:1.38247 Taxon:2484217 refseq:NC_048739.1 TTGCATCTGCAATACCAGGATAAGTTCTTGAGCGTTCTTTCCATCGGTCAGGCCCAGGAGAAGCCATATGTACTTGTGACCAAGCCTTGTATTCTTGGGTTCCCTTTTCTGGTGGAACCAGCTTGTTGGTCGGGATTAATTCTGGCAGCCCAATAAGCTCGAACCCTGTTGCTTTGAAAGCAGCATCCCCAAACCAATGTGGCTGTACTATTTGACGATTGCCTGGGTTAATACGCTCAACTGCATAACAATGCATAATCGGATTTTCAATAGCTTTCTTTGCAATGGGAGCATCGCGGAGTA…
Lactobacillus phage JCL1032	20	16	21868	37	948052	93254	>_Lactobacillus_phage_JCL1032_contig_1 Depth-of-coverage:2.2787 Taxon:37105 refseq:NC_019456.1 ATTGCAAGAAATTCTCAAGAGATTAGACAAATTAGAAGCAAAGTAATTGAGATTAATTAGAGACAAGCGCTCCCCTACGGAGCGCTATAATTGTAGTGTGTGAGAACTATAAAGGAAAACACATATGGATTTAAGAATCAACAATATTGAGCCGAAATACGACAATGAGATCATCAGTGGTGAGACCGTTTCCGTTTCCGGCTATGCGAACGATGGCTCCGGCGATTATGTCAATGGCCGAATTACTATCAACAAGTCAGAACTGGCAAGTGGTAAGACCTTTGATGACATGACACCAAAGGAT…
Arthrobacter virus Decurro	50	15	105321	23	597426	534196	>_Arthrobacter_virus_Decurro_contig_1 Depth-of-coverage:1.44508 Taxon:1982105 refseq:NC_028692.1 CGATGCCGACCCCCGGCGCGCCGAATGAGCTGCCGGCGGTCGAGGTCGTGTGCCGCGCGATCGGTACGCCTCTGCTGCCGTGGCAGCGGTGGGCGGTTCGTGTCATCACGGAGAAGCGGGTAGATGACCCGCGCCGGTATCGGCACCCTGACGCTACGGTCACTGTGGAGCGTCAGAGCGGCAAGACGACCGTTGTCCGTGGCGTGCTGCTGACGCGCGCGATGATCTACCGTCACCGTTCGGCGTT - >_Arthrobacter_virus_Decurro_contig_2 Depth-of-cover…
Rhodobacter phage RcRhea	20	15	304728	34	750682	693989	>_Rhodobacter_phage_RcRhea_contig_1 Depth-of-coverage:1.66909 Taxon:1662332 refseq:NC_028954.1 AGTCGGTGGTGGCGTGGGCGAACGGAACGGTTGCGTCCTTCCAAGGGGCCTATGACGCAATCAAGGCCGTCTGGGGGATGCTGCCCGCCGCCCTTGGCGATATGATCTATGCCGCCGCGAATTCGGTTATCGGCGGGGTCGAGGCGATGATTAACGGGGTTGTGACCCGGATCAACGCTTTCATCACCACGATGAATTCAGCCCTTGAAATGCTGCCCGAATGGGCCACCGGCGGCGAACCCGTGGAAATCGGGTTGGTCGGGGAGGTCAGTCTGGGCCGGATCGAAAACCCCTATGCGGGCGC…
Enterobacteria phage P4	10	15	645217	49	42328	303644	>_Enterobacteria_phage_P4_contig_1 Depth-of-coverage:1.83728 Taxon:10680 refseq:NC_001609.1 TAAAAGCAATCATTGACACGCCCACCAGATAGATACGGCTTAAACCCATCTGCATGGATTTCCTGCATATTCCAAATTTTTCCGTCTATATCAAACAAAGGGACAAGTAGATTGCCTTTACCATTAATCTTGCAGCCGTGATTCTTCACTTGTTTACGGTCTAAATAAGGACAATCGCGGTCAACAGCTTTACCGTTCCAAAGCCGATCTGCACGTTTTGCAGCAGCTTCTTGCTCCCTTCTTTGCTTTTCCTCAGCTTCTAACCGCATTTTTTCTTCACGTTCACGCCATTTCTGACGGTCTGCAT…
Bacillus virus SRT01hs	20	15	497979	34	504587	412429	>_Bacillus_virus_SRT01hs_contig_1 Depth-of-coverage:2.46028 Taxon:2495532 refseq:NC_049973.1 TCCAACACTTTCACTTCCACAAAACCACCCTTTCCTAAAATTTCCACCCATTTAATGCGTCACACAACAACAACTCCACTAACATCTTGTCTAACTTTTTCTCATTCTCATTGCCACCATTACCACCATCACCGCCTTGACCATCAACCCAATTCAAATCACACTGCCATGGAATCCCTCCGGCATTAAGGATTGGAAAGGTTGTTTTCGTCACATTATCGCAACTTGAAAACACGTGCCACAACTTACTTGGATTGGGCAGACCACCATTTTGCCACATGGTCGTAAATTTTTCTTTACTTGCTT…
Salmonella virus SEN4	20	14	179056	58	890	885	>_Salmonella_virus_SEN4_contig_1 Depth-of-coverage:1.65491 Taxon:2734072 refseq:NC_029015.2 CTTGATCACCAGTTGATAAACCGCATCGCCGATCCCTGTGCCGTCGATAGCAATGTGTTGCACGTTGTAGCGGGTGGTGATCTCTTTAATAAATTTGGCCTGCTCTTCGTACTCCATGCCGCGTAACTGGTGGCGTTCTACCGCGCGGAACTTACCACCCGGCACGGCTGGCGGGGCCAGCCCCACCAGCCCGGCGCTGTCGCCTTTGCCGCTGCTGCCGTTGGGGTCATAGCTTACCCAGACAGGGCGATTACCCAGCGGACGGGGTGCAAACGGGTTCCAGTCCGGCCACGCGTCCGGCATGTAG…
Xylella virus Prado	50	14	383022	21	711031	662732	>_Xylella_virus_Prado_contig_1 Depth-of-coverage:1.37772 Taxon:1985736 refseq:NC_022987.1 CCACTGTTGCTCAGGCCCGCACTGCCATCGAAAAGATCGGTGCGGATCGCAAGAAGCTTGACGATAGCATTCAGGCTGTCGCTCTGGTTTGTGCTTACCATGCCCATGTGCACGGTGACACGACGCTTGCTGCTGAGCTGGTAAAGGCCACCACTGGTGGCTGCAAGTCTGAGGCGCTGCGCTTGTGGCTGTGTGAGTTCGGTCCAATCGTGGCTGAGCAGGGCAACGTGCTGCGCTACAGCAAGGCCAAGAAGCTGGATGGTGCTGAGCTGGATGCGAATATGGATGCCGCAGCAGAGAAGCAGTGGC…
Gokushovirinae Bog5712_52	30	14	216619	36	610766	583333	>_Gokushovirinae_Bog5712_52_contig_1 Depth-of-coverage:26.3357 Taxon:1655649 refseq:NC_027636.1 CTTATACCTGTATTTGTTGACGAGGTTTTGCCTGGCGATACTGCTCGTATGTCTGTTAATTATTTCGCTCGCTTGGCTACTCCTATTAAGCCTATCATGGATAATATTTATCTGGACTGGTTTTTCTTTTTTGTACCAAACCGTCTCGTTTGGGAACATTGGCAGAACTTCTGTTTTGAGCAGGAAGACCCTGATG - >_Gokushovirinae_Bog5712_52_contig_2 Depth-of-coverage:2.93304 Taxon:1655649 refseq:NC_027636.1 ATCCGTCC…
Streptococcus phage A25	20	14	331858	31	660444	663102	>_Streptococcus_phage_A25_contig_1 Depth-of-coverage:1.68029 Taxon:1701850 refseq:NC_028697.1 CATACAGCGTCTACAATACCATGAGGACCACAGCAGCCGAGGAGCTGGGCGTGGACACGTACTACTACAGCATGAAGCCAGCGGCACGTGAGGCTTGCGCACCGCTCCAGGGCCGGATAGTGACAAAAGGACCAGCAAGGACCGAGAAAGGCGAGCGCGTGCTTTCCCTTGCTGACTACGGTTACGGAACGGCCGGTGGCTGCCTTGGCGTACATTGTGGCCACTATCTCACGCCGCACCGAATAGGCGTCAACGAGAAGCCAGAGTTGCCGGACTATCTGAAAGACCTAACACCGGAACAGGCA…
Pseudomonas phage vB_PaeS_PAO1_Ab18	30	13	301042	19	621973	652482	>_Pseudomonas_phage_vB_PaeS_PAO1_Ab18_contig_1 Depth-of-coverage:2.0301 Taxon:1548905 refseq:NC_026594.1 GAATTTTACACCCAGTGGAAGAATGATCCGGTGCTTGCAGAACGTATTGCTTTTATCAAATAGTGTGCTGAGAGCAAAGATGCACTTGAGGTTACAGCAGCATTGGCGTTCCTTGAGGGTGCAATCCTGTTCTCAGTGCTTGGTTTCTTCAAAGGTTTTAACAGTCGTGGCTTTAACTTCATTCCACACTTTGTAAGCGGCATTGATGGTAGCACTAAGGATGAAAACTTCCACAGCATTGCCTCTGCTAATTTGTTCCGACAGTGTAAGCTAGAGCGTAAAGAGCTTGGAAAC…
Escherichia virus K1G	20	13	226214	33	810152	870504	>_Escherichia_virus_K1G_contig_1 Depth-of-coverage:2.11354 Taxon:1911008 refseq:NC_027993.1 CATATGACCGGATCGCGCATAACTCAACCGAGACAATCAAGCCGCAAGAGCCGTTGTTCATCGGTCTCGACTTCAATACCGGGAAAATGGCCGCGACGATCTATGTCCAGCGGCCTAATGGTTGGCACGCTGTTGCCGAGCTGAAAGACGTATTCGACACGCCGGCAATGACCGACATTATCAAAGAGCGCTGGAAGAACAACGGCCACCGGATCGTGATCTATCCAGACGCCAGTGGATCAAGCAGAAAGACAAACGACGCCAGCCGCACGGACATAGCCATTTTGCAGCAGGCCGGCTTCGACGT…
Edwardsiella virus KF1	50	13	32925	24	621345	60307	>_Edwardsiella_virus_KF1_contig_1 Depth-of-coverage:2.95517 Taxon:1982588 refseq:NC_019420.1 CCTACCTCCTTCCACAAGGATGAAGCCGGCAATGTGGTCGGTATCAAGTGCTACTACCACCAGAAGTGGATGCACCCGGTCGTTGGCGACTTCGGCAAGAAAGCCGGTACCGCGAGCGGCTTCAACTCCATGTGCAAGGACGGTCTGTCCAAGTGGACCAAGCAGCAGAAAGAGTTCAAGAACGCTCAGCAAGCTCTGCTGGCTCAAGTTGCCTCTGGTGAAGTAGCAGCCAGCGACATCAACGCCAAGATGGCTGAGTTTGAGGCTGCCAAGACCGCCATCGTGGCCCGTGAAGATGGCTACTGC…
Bdellovibrio virus MH2K	10	12	114062	54	602888	486395	>_Bdellovibrio_virus_MH2K_contig_1 Depth-of-coverage:4.68424 Taxon:1986027 refseq:NC_002643.1 TGAATCTTGGTAACCGTTTCTCGCAACATTCTTTCGCGAAAACTCCAACCGTTAACATTCCGCGATCTCGTTTCGATCGCTCATTCACGGTCAAAGACACTTTTAACTTCGACCAACTCGTTCCGTGCTACGTCGAAGAAATCCTCCCTGGCGATACGATCAATCTGAATCTGAAATCTTTCGCTCGCCTCGCTCCGCAAGTCGTTCCTCTCATGGACAACATGATGATCGACTTCTTCTTCTTCTTCGTTCCAAACCGTCTCACGTGGGACAACTGGGAAAAATTCAATGGCGCCCAAGATAAT…
Cockroach associated cyclovirus 1	10	12	233857	75	459596	363636	>_Cockroach_associated_cyclovirus_1_contig_1 Depth-of-coverage:5.87784 Taxon:2050038 refseq:NC_020206.1 ACTGGGCCGGTGGCACGTTGCTGGTGATGATGCAGCGCTTGATGCGCAGCATCATGCTGCCGCCTTTGGTCTCGACTTGGTACGGGTAACGGTCGAGAACGCGGCAGAGGAGATCCAGTGGCAGCCAGCCGTAGAACTCGTCGATGACGATCGTCTCTTGTCCGATGTAGCCATCGAACCACGCCGTCTGGCCCGCAGGACGCGGCAGCCAGTAGGCATCCGGGCCGGCCAGCTCGAGTGCCTTGCGTGTCTTGCCGAGCCCCGGCGCACCCCAAATGACATTGGTGAAGACGGG…
Hymenopteran scindoambidensovirus 1	10	12	166667	36	634845	485549	>_Hymenopteran_scindoambidensovirus_1_contig_1 Depth-of-coverage:3.53498 Taxon:2745120 refseq:NC_022748.1 TGTCCGCACTTCTCTGGAGGATCAGAGTTCGACTTACCTATCAGACTTCGATATATTCAACGAAAGTATGCAGAAGATTATAAAATTATGGATGACGAACTTCAAGAAGTGGTCGGTCGCTACACCAGAGCAATTGCACGACAAGGCTTCCAAACTACTCGCCGGTACTTATCAGAAGTCGTTCTCATCAGAGATGTTGGACAGCGTCGTCGACTTATCGAATGGTTTACTAAATGCGGACCCGATTACCCTGGCGGATTGTTCATCTGGGTTGACGAAGGAGACCACATCCA…
Sewage-associated circular DNA virus-31	10	12	216326	34	653153	628866	>_Sewage-associated_circular_DNA_virus-31_contig_1 Depth-of-coverage:7.52925 Taxon:1592098 refseq:NC_026276.1 TAGTTCTAATTTAAAATGTATGGAAAGCGCCGATTTGCTAAGAAGCCTACCACCAGTCGCTCAAGTTATCGTCCTCGTACTCGTCCTACTTATGCTCTTAAGAAAGTGGGGTCTACCTACAAAATTCGCAACAGTCGGGTTTTCACGCAACGTCGAGAAAAAGTACTTTGATAAAACTTATCAGGCAAACAGCATCGAAGTACTAACAGGTCAAACAGCTCGAGGTAGTACAAGCGGTGTGACTTATATCTCGAACCTGTGGGGTAATTACACTTTTGGTACAATTGGA…
Gokushovirinae GNX3R	10	11	477416	134	637255	617647	>_Gokushovirinae_GNX3R_contig_1 Depth-of-coverage:48.98 Taxon:1701405 refseq:NC_028994.1 TTCAGGTAAGCTCATACCTGTATTTGTTGACGAGGTTTTGCCTGGCGATACTACACGTATGTCTGTTAATTACTTCGCTCGTTTGGCTACTCCTATTAAGCCTATCATGGATAATATTTATCTGGACTGGTTTTTCTTTTTTGTACCAAACCGCCTCGTTTGGGAACACTGGCAGAATTTCTGCTTTGAACAGGAAGACCCTGA
Rhodobacter phage RcapMu	40	10	475524	13	710597	698653	>_Rhodobacter_phage_RcapMu_contig_1 Depth-of-coverage:1.62697 Taxon:1105286 refseq:NC_016165.1 ATGTCGGGCTTCCTTGGTCGCGTGATCAGCGAGGCGATGTTGAACAAGTGGTCTTCCGAAGGTTCGGGGGATCATCGGATCCCGATGGATGCCTTCATCGGGCTTGTCCAGGCGACGGGCAATCTGCGGCTGCTGGGGTTCGCCCCTGGCGAGTTCGGGTTGACGGTCATCCAGGCAGAGCATGCCGAGATGATCGAAGAGCGGTTGCTGGACGATCACATCGAAGAAATGCAGGCGCGGCGGCAGATGCTGGCCACGCGCCGGAGG - >_Rhodobacter_phage_RcapMu_contig_…
Odonata-associated circular virus-18	10	9	334028	34	400	231481	>_Odonata-associated_circular_virus-18_contig_1 Depth-of-coverage:3.29197 Taxon:1592118 refseq:NC_040526.1 GCTCGTCACCACGATCTTCTTGGCCTTCCACGGCCAGCTACCGCCCTTTAACTCCACCCGGTGCTTCCCCTTCCCGAGAAGGTTGAGCAGGTCCGCGAAGCCGATCATGCCATCTTTCTTCTCTCCGTACCGGAACTCGTCCATGAGCACCGCCTCCTGCCCCTCGTAGCCGTCCCACCACTTGCTGGTGTCCATCTTCCCGTAGACGTCGTCCTCGTCTCGCCCTTCGCGCAACCACTTGCGCGCCCAGGTTGACTTGCCCGCCCCCGACGGGCCCCAGATCCAAATGACC…
Lactococcus phage bIL286	10	9	1843	29	916667	666667	>_Lactococcus_phage_bIL286_contig_1 Depth-of-coverage:3.9111 Taxon:151536 refseq:NC_002667.1 AAATTATTAACAATCATGCCTGGCTTCGGTCAGGGCTTTTTTTGTTAATAAATGTTACTTCGTCATTTTATTGATGTTGTTATAATGATGGAATCATGAATGCTATTCCAATTACAAATACAAATAGCTAAGTGTTTATGAAGAGATAAAGCGCCCTTTTCCAAAGCGAGGGCGTTTTTCTTTACAACGGAAACGGAAAGTTATATAATGTTCTTATTCCAAAAAACTTTTTCATAAAGTTTATCCTAAGCGTCCCTCTCCTAATTGGGGCGCTTTTTTTGTGCTATAATATAGTTGGGATGTTTG…
Chimpanzee faeces associated microphage 3	10	9	823365	53	581176	549296	>_Chimpanzee_faeces_associated_microphage_3_contig_1 Depth-of-coverage:1.53978 Taxon:1676183 refseq:NC_030458.1 AATTCAGGCAAGCTCATACCTGTATTTGTTGACGAGGTCCTGCCTGGCGATACTACTCGTCTGTCCGTCAATTACTTCGCCCGCCTCGCCACTCCTATTAAGCCTATCATGGATAATATCTATCTCGATTGGTTCTTCTTCTTCGTCCCTAATCGACTGGTATGGGACCATTGGCAGAATTTCTGCTTCGAGCAGGAAGACCCTGACGATAGTACTGATTATATTATCCCCATTGTTACTGCTGCTGCTAACTTCGATAACAATTACGTAGGCTCACTATGGGACTA…
Hymenopteran scindoambidensovirus 1	10	8	685606	55	649171	500	>_Hymenopteran_scindoambidensovirus_1_contig_1 Depth-of-coverage:3.40517 Taxon:2745120 refseq:NC_022748.1 TGTGAACACTTCTCTGGAGGATCAGAATTCGACGTACCAATCAGAATTCGACACGTTAAAAACAGCTATCCAGAAGATTTCGAAAGCTTGGATGTTCAATTACAAGAAGTGGTCGGTCGATACACCCGAGCAACTCTTCGACAAAACTTCGCGCCTACTCGCAGGTATTTATCAGATGTCGTGGTCCTCCGAGATGCTGCTCACCGTAGTCGAATTGTGCAATGGCTTACTAAATGCGGACCCGATTACCCTGGAGGACTGTTCATCTGGGTTGATGAGGGAGACCACATCCA…
Propionibacterium virus E6	10	8	187039	28	970506	974359	>_Propionibacterium_virus_E6_contig_1 Depth-of-coverage:1.87435 Taxon:2169872 refseq:NC_041894.1 ACAGCCTGGGCCACTGGTACGCCAGCTTCGTCGTACGCCGCGAGATCGAACCGCTGCCCGAGGTAGACGGCGGGATCGGGATCGACTGGGGCGTCAAGACCACGGCCACCACGACCGACCCCGCCTACGACCTGCCGCACGTCGGTGCGCGCAAAGCAGCAGCCGCCGATCTGGCGAAGGCCCAGCGGAAGATGGCCAGGCGACGCAGGCCGACGGGCCAGCCGCCAACGAAGGGCTACCAGCGCGCCAAGCTCGAAGCGGCCAAGGTCGCCAAGAAAGCCCAGCGCCGAAACACCCACGAG…
Salmonella phage 100268_sal2	20	8	702559	23	802048	836177	>_Salmonella_phage_100268_sal2_contig_1 Depth-of-coverage:1.49787 Taxon:1813783 refseq:NC_031902.1 CCATTAACGACCTCTAGCCTTATCTGCATCAATAGCTTCGAATACTTTCGTTAACATTTCTTCAAGCTCACCTTCTTTGCTAGGATTGCTCAAACGAATAGTATATGAGTTCCTAGAAACTCCGGAGTCTTCTTGTGCTCCTCGATCTTTTGCAAAGCCCATCATTGCAGCGCCAGCTTTATTCCACTCGTCTACGCTAGATGCTTCCCCAAACTTATATGATTGCTTATTGCTTACCACGCCACCACAAGGAACATTGTGCATATCCGACATTAATCTTTTATCGGAATTATTCAGCAT…
Lactobacillus virus Ld25A	30	8	309156	2	88856	902941	>_Lactobacillus_virus_Ld25A_contig_1 Depth-of-coverage:1.76906 Taxon:1981024 refseq:NC_025415.1 TAGCGATGACGGGATCAACAACAAGGTCGTCATGGGTGGTTACTTTACCAATGAGAACGGAGTAAAAACTCCAATCCCTTTAGTTGCTAACCTGTTTGAGTACGGTTCAAGTAGAGCAAATTATCCTAAACAGCCCTTCTTTAGAAAAGCATTCAAAAAGAGTGAGATCGAAGCGATCATGCGAGCAAAGCAAAAAGAGCTGAGCGGAGGTCTGTTAGGAGATGAATAGCGAGCTAGAGAAGATTTTTAAGAATTTCACTGTTAATGGGAAACAGATTCCTGTTTCCTTTTTACGGTATGATG…
Sewage-associated circular DNA virus-31	10	8	141361	33	608911	623762	>_Sewage-associated_circular_DNA_virus-31_contig_1 Depth-of-coverage:3.83368 Taxon:1592098 refseq:NC_026276.1 CTTCGAAAGCCTGACCGGTCAAAGCACCCCCACTACCGTGAATAGCGGTGTGACTTATATCTCTAATACTTGGGGGAATTACAGTTTCGGTTCTCAAGTGGCGACAGCATCTACCACAAGCAACGACATGCTAAAAGGGGTCGAGTCAGGGACAACCGCGCGAACTCGTATTGGCAACAAGTTGCGCGTGAGCTACGTCAAAGGCGCGTTCACGTTTACCGCATGTATCGTCGGGGACGGGGCAGGCGGCCTCAAAGCCCAAGGCGGTGAAGCACTGGCCACTGCAAGT…
Streptococcus virus 9874	20	8	274434	22	834821	83557	>_Streptococcus_virus_9874_contig_1 Depth-of-coverage:1.51417 Taxon:1814960 refseq:NC_031023.1 CGCCATTCGTTGAAACAATCAAAACAATCTTTCAACCAATGCTTGAATTTTTTAGTGGATTATGGGGGCAAGTCCAAACTATCTTTGGTTCAGCTTGGGAGATTATTAAGACAGTTGTTATGGGTCCTGTTTTATTACTCATTGATTTAATCACTGGGGACTTTAACCAATTCAAAGAAGATTTTGCAATGCTCTGGCAAACATTATTTACTAATATACAAACATTAGTAACTACTTTTGTTCAAATTGTAGTTGGTTTCTATGTCGCTTTTGGACAAACTGTTTTTAATATTTGGACAACAAT…
Arthrobacter phage Mendel	30	8	636195	16	577832	584352	>_Arthrobacter_phage_Mendel_contig_1 Depth-of-coverage:1.52877 Taxon:2484218 refseq:NC_048740.1 GAAGAAAACGGAGTTTCGAGACTCACTCAAAAAGTTGCCTTACTCCGTGTCGGAGATTGCTAAAGCCTTCAATCAAAAAGAAGCTAAGGGAAGGATTAACTACAAGAAACCGCGCCCTATCGGTCACGTCATTACCAATGATGAAGCGTACTATATTGCCGTCGATGTGTTGATTGTTGCCGCTGCCCTAAAGATACAGTTTGACGCCGGAATGAAGAAACTCACTGTTGGCTCGGATTCCCTGGCGGAGTACAAAAAGTTGGCGGGAGCGTCGATCTTCAACAAACACTTCCCAGTGTTGTC…
Lactobacillus phage Lrm1	10	8	14604	34	986301	979592	>_Lactobacillus_phage_Lrm1_contig_1 Depth-of-coverage:2.89224 Taxon:496874 refseq:NC_011104.1 TGAAAACAGGAGACGACACGTTCGATGACATCTACATCAGCAAAAAGACTGGCAAGGTTGTAGGCGTCATGTACGAAGATGTGGACTACAAGCTAGTGCCCGTAGAACCAAAGCAAAAAAAGATGAATTACGAAGAAGCACTAAAACGTGCAGAAAAGCTGCTTTCTATGGGCGATTATGTGGATGGTAACGTAAACGAATATGCCAATCTGAAAGCTGTGGCACTTGTTAAGAATATTTACGGGAGAGAGGACGAAAAATGAGCGAAGCAAAGTGCGAGCTCTACAACGACCACTTTCAGAACT…
Parabacteroides phage YZ-2015b	10	8	629874	62	604361	523364	>_Parabacteroides_phage_YZ-2015b_contig_1 Depth-of-coverage:4.60226 Taxon:1655645 refseq:NC_029014.1 AATCAAGAACAAGGAAATATTTACTACTAGTAATACAACTTATAATGAGGGTACTTTTGGTTACACTCCTCGTTATGCTGAGTATAAGTATCGTGAATCTCGTGTTTGCGGTGATTTCCGCGATCAGCTTAATTATTGGCATCTTGGACGCATTTTCAGTTCTGCTCCTAATTTGAATGGTACTTTTGTTCATCCTGATTCTTCTACTTTGAATCGCATTTTTGCTGTACAGGATGATGGTACGCAGCATCTTTGGTGCCAGGTTTATCATAATATTAAGGCTATTCGTCCTATGCCT…
Vibrio virus VFJ	10	7	820573	26	475556	351111	>_Vibrio_virus_VFJ_contig_1 Depth-of-coverage:2.86996 Taxon:1977307 refseq:NC_021562.1 CGATTCATACGATGAGGACAGAAACGGTGCCTTAATACTTGATGAGCTTGGCACGTGGTTCAACGCTCGCACGTTCAATGACAAAGGCAGGGCCGGTGCCTTGGACTATCTCGCTCATGCACGTAAATATGGCTGGGACTGCTTCTACATCATGCAGGACATTGCACAAGTGGATAAGCAGCTCCGCGAGTCCTTCATTGAGCAGACTGTCAGGCATACCCGTTTCGATAAGGTCCGCGTGCCCTTCATCGGTGGGTTTCTTTCTTTGCTCTTTGGTGAAAAGGTCGGCTACCTGCCGCGCTTCCATGCTGC…
Escherichia virus RB43	10	7	227147	43	853659	926471	>_Escherichia_virus_RB43_contig_1 Depth-of-coverage:3.01912 Taxon:115991 refseq:NC_007023.1 CTTACCATCGCGTACAGCTCGTGAAACCTGGATAATCGGGTTCCCTTCTGCCTGTCGCATGATTTTATCAAGCCGGATAACGTCAAAAATTTCTCCATCAAAGAATGGTGACAATTCGACACGTCCATCAGCGTTTACCGGACGGATCTGGTCTTTGTCGCCCAACCCCAGGATAACCGCATTGCTGGGAATACTACGCCGGATAATCCTAAACAGTTCAGTATCAACCATCGATACCTCTTCAACGACGAACACACGGCAGGTTGATAAATCAGGGGCTTTCTTCCCTTTCTGCTGTTCGAATACG…
Lake Sarah-associated circular virus-48	10	7	184895	46	548303	479675	>_Lake_Sarah-associated_circular_virus-48_contig_1 Depth-of-coverage:2.09539 Taxon:1685777 refseq:NC_029625.1 CTTCTCGGATTTGCCCTCGTCGATCTTGCGCTTGAGCGTGAGCAGGTCGTTGCGCTTACCCTGCTCCTTGTCGGCGGGCTCGTCGCCCTCCTCCCACGGGCCGGCCACTCGCGTGTCCGTCTTCGTGACGTAGGCCTTCGCCTGCGCGTGAGTGCCCATCCGGGACTCCCAATGCGCCGTCGAATGAACCTTCTTACAGCCGCTGAGGCGCTTGGACTTGGTAAAGATCACGTAGCCCTGAAGGTGCTCCGTGCCCTGGTCGCCTTTCTCCTTCTGCCAGGTGACCCAG…
Chlamydia virus CPAR39	10	6	14541	18	459268	633136	>_Chlamydia_virus_CPAR39_contig_1 Depth-of-coverage:1.95606 Taxon:1986029 refseq:NC_002180.1 TGAAAAACCGCGAAAACAATACTCGCGAACGTTTGCTTGTTCGTGAACAAGTCAAAATTGCCCAAACGTCAACGTTACAGAGGACTATCTAATGCAAAAACGTATTTATGCGTGCTACGACACTAAAACCAAGCTTTTCGGCAATCCTTTTTATGCCATTCGTGCTGAACAGGCTTTGCGGGATTTCGCTTACGCTGCAAATGATCCGTCAACTGAAATTCATCGGTATTCGATGGATTTTCATCTGTACTTCCTTGGTACGTATGAAGATGAAACGGGCCAGATTTCTGCTGTAACACCTGAGCA…
Lepidopteran protoambidensovirus 1	20	6	136943	19	524814	358939	>_Lepidopteran_protoambidensovirus_1_contig_1 Depth-of-coverage:1.74596 Taxon:2747211 refseq:NC_004286.1 CCGAACGCTGGAAAGACCTTGTTTGCTGATTTGATAAGAGACTACTTAATCAGTAGTGGTATTATAGGTATATGGAATCGAGAAAATTCCTTTCCTTTGATGAATTGCGTTGGATCACGAATTATCTTGTGGAATGAACCGAATTTCGATTCAGGTGCACATTCTGACATGTTGAAGCTATTTGGAGGTGATCAATTAAATTGTAAAGTTAAGCATCAGCCAGACGGATACATCGAGTACACACCTGTTATTTGTACGTCTAATTACGACTTATTTCCAAAGAAACCTGAATTT…
Gokushovirinae GNX3R	30	6	213667	17	644766	781116	>_Gokushovirinae_GNX3R_contig_1 Depth-of-coverage:1.37306 Taxon:1701405 refseq:NC_028994.1 ATGTTTCGTAACAAGAGTGCGAATGTTCATCAGTTTTCGATGATTCCGCGCGCGGATATTCCGCGTTCGAGTTTCCGTATTCAGAAGACGCATAAGACGACTTTTGATGCGGGGTATTTGGTGCCTGTTTACGTGGATGAGGTTTTGCCGGGAGATACGTTCAATTTGAAGATGACGACGTTTGCGCGTTTGGCAACGCCGTTGTTTCCGATTATGGACAATATGAAGATGGATAGCTTTTTCTTTTTCGTGCCGAACCGGCTGGTTTGGAACAATTGGAAAAAGTTTATGG - >_Gokushoviri…
Microviridae Fen7918_21	10	6	135032	27	503584	387097	>_Microviridae_Fen7918_21_contig_1 Depth-of-coverage:2.34187 Taxon:1655661 refseq:NC_027647.1 AGCTGCCGCCTCTACAGCCGGCGGATGGCTTGGTACTATTTTTAGTAATGCCGCTAATAAAAAGCGTCAGAGAGAAGCCCAGGAATGGAATGAAAAAATGTATAATCAACAACGTAGTGATGCGTTAGCCGATTGGAAAATGCAAAAGGAGTACGATAGTCCGGAGATGCAAATGCGTAGGTTACAGGAAGCTGGTCTTAATCCAAACTTGGTATATGGTAAAGGTGCTGATGCTTTGTCATCTCAAGGTGTACGTCAGTCTGCTCCCGGTTCTCAACATCCTATTCCGGCGGATTATAGCGGTA…
Gokushovirinae GAIR4	10	6	110788	3	699187	707317	>_Gokushovirinae_GAIR4_contig_1 Depth-of-coverage:2.43286 Taxon:1701404 refseq:NC_028993.1 CCAGGTGCTGCTATTGGTCTTGATCCGACTGGCACTTTGTATGCTGATTTGTCCACTGCTACGGCGGCAACTATTAATGCTATACGTACTGCTTTTCAAGTGCAAAAGCTCCTCGAGCGTGATGCGCGCGGTGGTACTCGGTATACGGAAATTATCCGTTCTCATTTTGGCGTTGTATCGCCTGATTCTCGCCTTCAGCGTCCTGAATATTTGGGGGGTTCTAGTGTTCCTGTCAATATTGCGCCTGTCGCGCAGACTTCTGCTTCGGCTATCAGCGGTTCTGCTACACCCCAGGGTAATCTTTCTGC…
Lactococcus phage LP1502a	20	6	236387	21	945378	978947	>_Lactococcus_phage_LP1502a_contig_1 Depth-of-coverage:2.03528 Taxon:2027277 refseq:NC_049424.1 ACCCAACGCAAAAACCGGTAGCACTATTTGAATACCTTATTAAAACATACACAAATAAAGGCGATACGGTATTAGATAATTGCATGGGTTCAGGAACAACAGCCATTGCATGCTTAAATACTGAACGAAATTTTATCGGCTTTGAATTAAACGAAGAATATTATAATATGTCTTTAAAAAGAATATCTGAAAACGAATAGAAAGGGAATGAATGTATTATTTAAATAAAATGTTGGAATACAACAAAGAAAACGGCATTATTATTAACAAATACATTCGCAAGACTATCCATAAGCAAATA -…
Lactococcus phage 30804	10	6	171047	29	98646	986486	>_Lactococcus_phage_30804_contig_1 Depth-of-coverage:2.69085 Taxon:2029660 refseq:NC_049399.1 ACGACATGGCAGACGCGTTCTGTATCTTACTTTATGTAGAAAGTCAGGAGAATGAATGATTGTAATTAATATTGCCTTGATTATTCTTGGCATTTTATATGGTGTAGGTTCGGTTACCAACTTTAAGGAGTGGTATTATCGCCATGACTATCTAGCTATTGCATTGAGTGTATTTACATCTATCTTATTGGTAGTAGCTGGAATATTAAACGTATTGAATTGAAAGAATAGGTGCGCTGATTGACGGTGCTTAAATGTTATAGAGTTGACAGCCTAAGCAGAGGGTGCAAGGTGACGGGAATGCC…
Lake Sarah-associated circular virus-6	10	6	143246	36	470874	352941	>_Lake_Sarah-associated_circular_virus-6_contig_1 Depth-of-coverage:1.7355 Taxon:1685783 refseq:NC_029583.1 AAGCAAAGAAGGAACCAAGAAGATCGCAGAGACTGGGAAGAGTGTCGATAAAAGTGACAAAGGATTTCGCTGTCAAGGGAAAGTCTTCTCTCTTACATACCCACAATGCGAAGTAGATCGTAAGGTATTTGCTGATGCATTTCGTGCGAAACATTATCCTTCAACTATGAGATCAGCTCGTGAGCAGCATGCTGATGGTAATCATCACATTCATTTATGCGTTGGATACACTAAGGTGAAGAATGTTCAATCGGAAACTCACTTTGATATTGATATTGATGGAAAGACTTA…
Escherichia virus SU10	20	5	813429	2	82194	858447	>_Escherichia_virus_SU10_contig_1 Depth-of-coverage:3.06716 Taxon:1987942 refseq:NC_027395.1 TAGATGCAGATATGAACGGGTATGTCCATCTGGTTCAGCCAGTAGTGCATCAACGGACGAACATCCTTTTGATAGTTGAGTTGGCCATTGGCACAGCCCAGCGGCGTGATTGCCAGTGAGGTTATGCCACGAGATTTGTACGTTTTGACCAAATGCTCAAGACCAAGCTCAATCCACTGGAGTTCCGATGGATTACGCCAATGTTGTTTTGTTGGGAAACACAATCCAAGCCTGCCATCATTCAGACGTTGGAGCAAAAGCTGCCCAA - >_Escherichia_virus_SU10_contig_2 D…
Circoviridae 2 LDMD-2013	10	5	109375	33	490716	404762	>_Circoviridae_2_LDMD-2013_contig_1 Depth-of-coverage:2.76698 Taxon:1379695 refseq:NC_025706.1 GGTGATGAAACTGGCGATCTCATTTTTGAGCACAACGAGTACATCCATGATCTCACCAGCCGCTCGAATGACTTCCACACCTTGGAACGCTTCGAGATTAACCCCGGTGTCTTCACATCATTCCCACTTCTCTCACAGTTCGCCCAGCACTTTGAGGAGTACGACTTTATCCAGTGCATCTTCGAGTTCAAGTCACTCGTAACGAATGGCAACTCCACAGCAGCAGGTTCCGTCATGTTGTGCCCCAACTACAACGCCTCCAATCCCAACCTCCCTGATAAGCGCTCCATTGAGAATGCGAGTG…
Gokushovirinae GAIR4	10	5	91316	31	607843	625	>_Gokushovirinae_GAIR4_contig_1 Depth-of-coverage:3.3086 Taxon:1701404 refseq:NC_028993.1 ACTGGTGGGACAACGGCGCTTGGGACGTTAGCCGGTATTGGTGCGGCGTTGGCGACGGGACATGGGTTCACGAAGTCGTTTACTGAGCATGGTGTGATCATTGGTATTGTGAATGTGCGAGCTGATCTGACGTATAGTCAGGGTCTTGAGCGGCAGTGGAGTCGTTCTACGCGGTATGATTTCTTTTGGCCGGTGTTGGAGGAATTGGGTGAGCAGTCAGTGTTGAATAAGGAGTTGTATGTGAAGGGTGATGCAAATGACCCGTTGGTGTTCGGGTATCAGGAACGGTATGCAGAATATCGGTATAAG…
Human mastadenovirus F	20	4	241714	12	995163	992481	>_Human_mastadenovirus_F_contig_1 Depth-of-coverage:1.5271 Taxon:130309 refseq:NC_001454.1 TGGGGGCGGACCTGCAATGGCAGCCCAGCGCCCGGGCCCTGGAGGCGGCTGGTTATGTTGGCGCGGAAGAAGATGAGGAGGACTATGAGGACGAGCCCTGATCAGCCAGGTGGTGTTTTTGTAGATGCTGCGTTCGACGGCGGTGGCGGACGGGTCGCAGCAGGTGAATCCCGCTATGTTGGCGGCCCTGCAAAGCCAACCTTCGGGCGTGACACCCTCAGACGACTGGGCGGCGGCCATGGATCGCATCCTGGCCCTAACCACCCGCAATCCCGAAGCCTTCAGGCAGCAGCCCCAGGCCAATCGCT…
Dipteran protoambidensovirus 1	10	4	90988	2	580	475904	>_Dipteran_protoambidensovirus_1_contig_1 Depth-of-coverage:2.00235 Taxon:2746931 refseq:NC_012685.1 ATCATGTTCTTTAGTTTGCATGGTAGCTATTACTTCCCAATATGCACGTACATCTGTCCATGCACCATCTTCTAGTGATGACGTTAACGTTGCTGATGTAGTTAATGCTGGTACGGGTTGTACTCCAATATGAATAGATGGTTGAATATGTGGATCTGTTTGTCCCCATGAACCTGTTCTTGTCCATTGACTCTTTTCTATAGGTGTATATAAATCGAATGTTGGTGTAACAGCTGCAGTATTTGCAACTGGAACGTCTATTTCTGTATTTGTTATTTGCTGACCTGTACTAGCTGAA…
Klebsiella virus NJR15	10	4	885421	23	993151	986301	>_Klebsiella_virus_NJR15_contig_1 Depth-of-coverage:2.79184 Taxon:2734039 refseq:NC_048044.1 GCGGTAGATGGTGCAAGTTATCAGACCTACCTAACTGGCAAGATTGACGGTAAGAACACGACTGGCGGTTACGATCGGAGCATTCGCGTTAACCTGCCGCAAAACTTCACGTCGCAGGTGCTTATCCGCGTTAGTCGAGTAACGCCGGACGCTGACGGGGTGAAAGTTGTCGACGCTTTCCGGGTTGAATCCTACGCTGAAGTTATTGATGCAAAATTCCGCTACCCGTTAACGGCCATGCTTTACGTTGAGTTCGATAGCGATCTGTTCCAGAACCAGATCCCCACTATCTCACTCAAAAAGAAA…
Escherichia virus JES2013	20	4	403185	18	851449	810811	>_Escherichia_virus_JES2013_contig_1 Depth-of-coverage:1.75382 Taxon:1914854 refseq:NC_022323.1 GTCTCTTTGTCCAAAGTAAACACATCTGCAATACCTAGAAAGTTCCCAAAACGTGTCTTCAAAATCTTAAATCGGGCACGACCACGAGAGAAATCAGGCATGACTTCAGGTTCCAAAGCAACGATGTTCCAGCTACAAGCTTCAAGAGCGGATGATCCTCGTGCGCTTTCCTTGGTGACATTCACCCAGAAAG - >_Escherichia_virus_JES2013_contig_2 Depth-of-coverage:2.24147 Taxon:1914854 refseq:NC_022323.1 ACTGCAGGATC…
Lactobacillus virus Ld3	20	4	334616	1	78856	769939	>_Lactobacillus_virus_Ld3_contig_1 Depth-of-coverage:1.47754 Taxon:1981022 refseq:NC_025421.1 CTGGGAAGAGCGTGTATTCGTCGTTAGCGGGGTTACAGTGGCTCATTATCGTTTCGCTTCTATGCTGCGTTTATCGTGATGATCCAGGCACTAGGCGATACCAAACGGCGCTGCTGGAAATTTGCCGAAAGAACGGTAAAACGTTCATCGTGGCGGTTTTGTTCTTGCTGCTGTTTTTTCTCGAACCTGATTATTCTCGATTCTTCTCCGTTGCTCCCGACGGATTGCTTTCGCGCGAGATAAAAGAGGCGCTTGAGCCACTAATTAAGACGAATGAGCGCGTATTCAAGGGCGAATTTAAGGTT…
Klebsiella virus KPV811	20	4	191131	12	84497	915254	>_Klebsiella_virus_KPV811_contig_1 Depth-of-coverage:1.65788 Taxon:2733605 refseq:NC_047787.1 CGTTGCTACTAATCAGGCCGTGGAACAACGCACTGATAGTAATATTGCGCTTGGCTTCCACTACGTCGCCCAGTGCTTTGCGGATATTACCTGCAGCGGTTAATTTGAATACTTTACCAGTTGAGTTAGTTACTGAATGAGTCATGATGCACCTCTTTGATTGTTGATTGTTTACCTAACGAATTACTTCACATAGCACCCCGCGGGATGCTATAGGCTGTAATTAGTGTCCGAACTGCCCGGCAGTGTACCAGCCTTGCGGGGCCTTGCTACTGCCCTTTATTTTGGTCTTGCCGCGTACGTTC…
Escherichia virus K1ind1	20	4	196491	12	955475	985612	>_Escherichia_virus_K1ind1_contig_1 Depth-of-coverage:1.52882 Taxon:1911007 refseq:NC_041897.1 TGGAAGAACAGCGTAGTTTTGCCGTGTTGCACCATCTTGTAAACATCCGGTGACGTATCGACGAACACACGAGGCTCATTGTCGTACAGCGTACTGAACATCTCAGCTAACCAAATCATTCCACTTTCGTCGTGGTTCCCTTGCACGATAAGCAGGCGAACATTTTTATGCTTAACGAGGGCCATATCGACAACACGGCGGACCATACGAATCATGTAGCGGACCAGTTTCTGGTAGCGCGTGTCAGCGTCAAGAATATGACCGCTCGCTGGGGTAACGGCATCCAGACTATCGAAGTGCGCAA…
Leuconostoc virus LN03	10	4	179052	21	810021	8125	>_Leuconostoc_virus_LN03_contig_1 Depth-of-coverage:1.39553 Taxon:2169974 refseq:NC_024390.1 CACCTTGTATACCCTGTTCACCAGTGTCTCCCTTGATACCAGTAGCACTGGACATATCAGTGATAAAAGTAAATTCAGTGCCATTCCACAGATACATTTTGGCGTTGTCTGGGTCTTCAACGGTTGACGAAATCATAACAAAGTCCCCCTTTGTTAAACCGTCACCGCTCATTGACGCAACACTCGGAAACGTTTCAGCAATTAAAAAATCTTTACCAGATACCCCTTGAACTCCTTGCAGTCCTTGTTCTCCCTGCTCGCCACGCTCACCCTGAATACCTTGAACGCCTTGCGGTCCAGTATCGC…
Gokushovirinae GNX3R	20	4	734847	32	66242	718447	>_Gokushovirinae_GNX3R_contig_1 Depth-of-coverage:2.63254 Taxon:1701405 refseq:NC_028994.1 ATGCACCGGAATCAAAGCGTTAACACCCACAGCTTTGCAATGATTCCGAGGGCGGATATCCCTCGAGCCTCATTCAGTCAACAAAGCGCACACAAAACAACATTTGATGCAGGATACCTAATACCGATCTACATCAATGAAGTATTACCGGGAGACAGCTACAAACTGCGAATGACAGCATTCGCACGATTGGCAACACCACTGTTTCCAATCATGGACAACCTATATACGGACACATTCTTTTTCTTCGTACCAAACCGCCTAGTATGGGACAACTGGCAAAAATTCATGGGCGAACAAAAAAACCC…
Flavobacterium phage vB_FspS_snork6-1	10	4	934213	28	857143	890756	>_Flavobacterium_phage_vB_FspS_snork6-1_contig_1 Depth-of-coverage:2.20543 Taxon:2686270 refseq:NC_048840.1 CAATAGTAAATAATGAAAGCGGTACAAGATACTACGAAAGAGTTAACGGACAAAGAAGAGAATTAGTAAATTCAGTATTAACAATGAAATCAAGAACTATAAAATAATGTTTAAACACTATTTAGATTTTAAAGATTTACCTTTAATTGGTAGAATTGAGATAAGTGAGCCGTTTAAATTCGACGGCTCAACATTCGAGGTTAAAAGGGAAAAAGGGCGTCATTCTCGTGATGTAATGATAGCTAATCAAGATATTGAACTTGAATTACAGCGTGAACATTTTGAGTTATT…
Sewage-associated circular DNA virus-31	20	4	16397	15	604685	592105	>_Sewage-associated_circular_DNA_virus-31_contig_1 Depth-of-coverage:1.32012 Taxon:1592098 refseq:NC_026276.1 TTCTAAAGGACGCTCCACCCGTCGTGCAGGTACTTTTACTCGTGCTGGTCCTCGTCGTACTTATAAAAAAGTGGGGCGCAGCTTTGCTACCGTTCCGCGCTTCGCAACAGTCGGGTTCGCCCGCAACGTAGAAAAAAAATATTGGGACAAAAGTTACCAAGGTTTGGCGGCCGAATCTCAAGTCGGTAACAACACAGGAGATGCTCTGTCCCTTGGGTATATGTATATCTCAAACACATGGCAAGATTATAACTTTGCTAATACCACAGGGCCAGTCGGTGTCATCAGT…
Human fecal virus Jorvi2	10	4	150318	17	595638	494949	>_Human_fecal_virus_Jorvi2_contig_1 Depth-of-coverage:1.65503 Taxon:2017081 refseq:NC_035212.1 AGAAAGACGGTCAATTCAAGGAGTTCGGTGAGAAACCAATACAAACAGAAGAAGAACTTCAAAAAATTAAAGATATTAAGAAAATGTTAGAAGAATTGATGAATTTATCATGGGAAGAATTTGAGACTAAATACCCTGTCGAATGTTATAGAAACTATAATAAATTAACAAATTATAAATTTCGTCATCAAAAAATTAGTGATCCTTGGAATGGTGAATTAAAATTCAAAAATATCTGGCTATGGGGTGCTCCAGGTACTGGCAAAAGTAGATGGGCACATAATCAAAAAGCAGCAAATGAGAT…
Chimpanzee faeces associated microphage 3	10	4	496411	4	599206	500	>_Chimpanzee_faeces_associated_microphage_3_contig_1 Depth-of-coverage:3.29146 Taxon:1676183 refseq:NC_030458.1 TTTGCTCGTCTTGCAACTCCTATTAAGCCTATTATGGATAATATTTATCTGGACTGGTTTTTCTTTCTTGTTCCCAACCGTCTTGTTTGGGAACACTGGCAGAATTTTTGCTTTGAACAAGAGGACCCTGATGACAGTACTGATTACGTCATTCCTACTGTTACCGCTACTGGTAACTCTGAAAATGCTTATGTAGGCTCTCTTTGGGACTATTTCGGCTTGCCCGTGAATACGTCTGGTAATTTATCTGGT
Marine gokushovirus	20	4	826486	27	495913	439655	>_Marine_gokushovirus_contig_1 Depth-of-coverage:3.15832 Taxon:1385658 refseq:NC_022790.1 ATCGCAAAAAACAGTTTTTTCTTTTTGGAGGTTTTTATGGGTTCCGTTCAGCGTCGTTCGCATCAGTTTTCTCAAGTTCCTAACGCTGAAATTCAGCGTTCTCGTTTTGATCGTTCTCACGGTTGCAAAACCACTTTTGATGCTGGTTATTTAGTTCCTGTTTTTGCTGACGAGGTTTTACCCGGTGATACGTTTAATTTGAAGATGACGGCTTTTGGCCGTCTTGCTACTCCGATTGCTCCTTTT - >_Marine_gokushovirus_contig_2 Depth-of-coverage:3.15832 Tax…
Rhodococcus phage RRH1	10	4	442887	16	611024	504717	>_Rhodococcus_phage_RRH1_contig_1 Depth-of-coverage:1.40938 Taxon:1109717 refseq:NC_016651.1 CACCGTGCCCCGGCAGTCCGGCAAGTCAACGATGTCACTGACGCTGGCGCTTCACCGGGCGTTGATCGTCCCGGATTGCCGCGTGTGGTTCACCGCCCAGACCGGGCAGGCCGCCCGCGAGCGGTTCCTCGAAGAGCTGGGCCGCCCAGCGGCGAAGCTCTCGCCGTCGATGTTCACGCTAAACAAGGGCGCCGGCAACACCCGGCTGACCATCCCCGCGGTGGGGTCGCAGGTGCGCCCGCATCCACCGTCCGAGGATTACCTCCACGGCGAGCAGTCTGATTTGAACTTCCTCGATGAACCGTG…
Sphingomonas phage PAU	10	3	574367	59	801587	857143	>_Sphingomonas_phage_PAU_contig_1 Depth-of-coverage:3.13569 Taxon:1150991 refseq:NC_019521.1 TTGATTTTGACGGAACTTGTGTAACTCACGATTTTCCAAACGTAGGAAAAAGTATTGGTGCTGAAAAAGTGCTAAAAAGATTAGTTGATAACGGACATCAATTAATATTGTTCACTATGCGTTCAG
uncultured phage WW-nAnB	10	3	963255	16	898707	858974	>_uncultured_phage_WW-nAnB_contig_1 Depth-of-coverage:1.90716 Taxon:1074044 refseq:NC_026582.1 TGATAAATGATGGAAGTTCCTACTATTATCAAAACTTGGCTTGATACTGATGGTGTTACTGTCTATACAGTGCAGTATAAAGATGGTAGTACTTGTGATTTGACCGCCCAGCAGTATGATTATCTCAAAGCTTCGGCTCAGGCTGTCGCTGATATGGATTCTAAAGCCCCCGCTGATTCTCAGCCGGAAGAACCTCCTGCTCAGTCTGAGCCTGCACAGGACATTAATGAAAGTCCCGACCTCCGTGAAGGCTATGTTCCGCAGGAAGAAGAGTTACCTTTTGAAGGAAGTTTGACTGCTTATG…
Pseudomonas virus Pf1	10	2	547013	12	659204	664179	>_Pseudomonas_virus_Pf1_contig_1 Depth-of-coverage:1.68824 Taxon:2011081 refseq:NC_001331.1 CTCCAGAATGCCGACCTCGGTTTGATCCTGTTGGTGAAGAACTTCAACGCCAAAATTGACGCCATTGGTCCACACCTGAAAATCGAGGTGTCCCCTCATGCCATCGACAGCCTGTCACCCGAGCGCCTGCAATCCAGAATGGATTTCTACGCGGGCGAGCTGATGTCTCATGTGGAGCGCAATCAATGCGCGGTGCATCTAGCTCTGGACCTGCAAGGCTGGACCCCTCCGGCTGATCTGGTGGCCCGTATGCACTGCCGCGCCCGGACTCATCGGGACATTTCAGGCATCAACGAACTGCACTGGC…
Cockroach associated cyclovirus 1	10	2	273997	11	443038	329114	>_Cockroach_associated_cyclovirus_1_contig_1 Depth-of-coverage:1.26411 Taxon:2050038 refseq:NC_020206.1 TCGGTAATTCTTCTGTCCAAAGCGGCGAAGTTGAGCTTTGAGTGCTTCTCATAGTCGTACCATCCTCTCCAATCACAGTTGCTGGTGAAGATGATTCTCTTTGAAAGGAATTCTTGGCTTCCTCCCTTGAAATCAATTCGCATTTGATATCTGTCGCAAAGTCGGAGAAGCAGATCGTAGGGAAGCCAGCCGTAAAAGTCATCGACAATAACGGTTTCCTCTCCTTCGTAGCCATCCCACCAGACTGAGTTGTTGTTTCCTTTTCTAAGAAAGTAACAACTTTTACCTCCAAGTT…
Escherichia virus KWBSE43-6	10	2	214366	15	841176	964912	>_Escherichia_virus_KWBSE43-6_contig_1 Depth-of-coverage:2.27088 Taxon:2731622 refseq:NC_048186.1 GCAGTTGCCAATATCCTCCGTTATCTACACACATTTGATGTCAGCCATGTTGGCAAAAAAGGGAAGATCAATTTCTTCTCTTGGGTGACCATGTGTGCTGACCGTTCATTCGCCCGTAAATTGACCATCGAAGAAGAACATACATACATAAAACTCAGATCTTTTGAAGATGCTGGCGGTTTTGCTGCGTTCAATGACGATCCGGACTTCCAGCCTCAGACGTTTGTGGATAATACTGGGATTACAATGGATTTCCGTGAGCGCATCGGAAATTTTGAAAACAAAAAGGAGTCCCAAAGAG…
Klebsiella virus myPSH1235	10	2	90617	13	858942	0	>_Klebsiella_virus_myPSH1235_contig_1 Depth-of-coverage:1.70563 Taxon:2733606 refseq:NC_047944.1 CTAAGGTGCTGCGGAGGCCTGCTAGTGCGTCCTTAGTATGCGCGTACCGCCTAGGGCGCTCTCAGTGGCTCTCTGTGCTGCGCTAGGGCTATCGCTAGTGCTACCCTATGGCTATCACTGTGCGTTCACTAGGGCGCCTCCTGTGCGCTCTATGGGGCGCTGGGGGCTATCCCTGTGCGCCCCCTGTGGGCCATAGAGGTGCGCTCTGCCTTGCTTATTTTGCGCGTACATAGTGGGTCACAGTGTGTGGCATAGTGGGCCTGCCTAGTGCGCTGTAGTGCCTGCCTGTGCTATCCCTAGTG…
Enterobacter virus KDA1	10	2	755639	15	909366	963636	>_Enterobacter_virus_KDA1_contig_1 Depth-of-coverage:1.64521 Taxon:2733608 refseq:NC_027980.1 GAACTGGGAGACAGCATCGCAACTGTTCAACGCGAAAGCGCCTGAGCATGTACGAGCTGCTGCCCGTGCCCTTGCTAACTCTGGGGATGTAACTGGCGCTGCTAAACTGGTTGTTGAGACTGTACAAGGTCTGGGTTTAATCGCTAAGGAAGCTGGTATCCTCAAAGGGGGTGCTGCTCTGGATGGGGCACTGTCCGCAGCAGACTTCTCCAAAGAGTACCAAGCACTTCGCAAAGAGGCCGGGAATCGTAGCTTAGAATCTCCTAAGTTCGCTGCCCGTTATCAGAACCTTCTCTCTCGCCGCG…
Escherichia virus Golestan	10	2	100605	11	980044	980	>_Escherichia_virus_Golestan_contig_1 Depth-of-coverage:1.45945 Taxon:2560464 refseq:NC_042084.1 TATGCTTCTGCAAGTTTCCGGCATTCGTAGCTGGCTTCGGTACGGGTAAATCCGAAGTTATGTGCAACTCTGCACTACTCGACAGCATGGAAGGTGGTAGCGATTCTATCATCGCCATGTATGAACCGACCTATGACCTGGTGCGCCTCATCCTTGCACCGCGTATGGAAGAAAAGCTCACCGACTGGGGTATCCGGTACAAATACAACAAGTCTGACAACATAATCTATACGTCTTCCGGACAATTTGGGGATTTTGTTCTGCGTACACTTGATAATCCAGCAAGAATCGTTGGCTACGAA…
Salmonella virus Lumpael	10	2	100666	12	929952	960	>_Salmonella_virus_Lumpael_contig_1 Depth-of-coverage:1.62405 Taxon:2734260 refseq:NC_048113.1 GCTACGGTGCGAAGTTGAACGCGCTCGGACGTCTTGCCGGGATCTCTGACTGGGTTTTCCTGGAGCCTCGCGGCGGCTATGGCTTCGCGCTGATCGAGTTAAAGCGCAATTGCCGGAGTAAGTCGCGGTTAAAGCCGGAACAAAAGACGGTCCTCGAACGTGCGCGGGCGCGTGGTGGCTGGACTGCCGTCGCGTGGGGCTGCGAGGCTGGCCTGGCGGCGCTGGAGTATTATCTTAAATTACCTGTTGCAAACATCACGAAAGAATGATTTAATGCCTCTCACATTCACCAGTGAGAGGTCCT…
Rhodobacter phage RcRhea	10	2	107584	13	85567	953488	>_Rhodobacter_phage_RcRhea_contig_1 Depth-of-coverage:1.6432 Taxon:1662332 refseq:NC_028954.1 AAGCGTTCATGGCGCTGGTGGTGCCGGATCGGGCCATCCGCGATTGCCTGCAACGCTGCTTTGGCGCGCTGGTGTTCGGCCGGAACGTCGCGCAGGTGGCCTTGTTGCTGCGCGGCGGCGGCGGCAACGGCAAGTCCACCCTCACGAAAATGATTGGCGAGGTGCTGGGCACCTTCGGCGGATATGCGCAGCCCGCCAAGGTGGAAATGTTCTTGCAAACGCAGAACCAAAGCGCGGGGCAGGCATCGCCCGAGGAAGTCGATTTGCCCGGCGCGCGCATGATCGTGGCATCCGAACCCGCCGTG…
Yersinia virus YeO3-12	10	2	934343	13	972973	99187	>_Yersinia_virus_YeO3-12_contig_1 Depth-of-coverage:1.44714 Taxon:2732714 refseq:NC_001271.1 ACTGGAAGAACTGCCCGGTCGCAGACATTCCATCTCTGGAGCGCCAAGAGTTACCGCCTAAGCCGGACGACATTGACACCAACGAGGCAGCACTCAAGGAGTGGAAGAAAGCCGCCGCTGGTATCTACCGCTTGGACAAGGCACGAGTGTCCCGCCGTATCAGCTTAGAGTTCATGCTGGAGCAGGCCAACAAGTTCGCAAGCAAGAAAGCAATCTGGTTCCCTTACAACATGGACTGGCGCGGTCGTGTGTACGCTGTGCCGATGTTCAACCCACAAGGCAACGACATGACCAAGGGTCTCCTAA…
Acinetobacter virus D2	10	2	948354	13	91029	869919	>_Acinetobacter_virus_D2_contig_1 Depth-of-coverage:1.94175 Taxon:2560278 refseq:NC_042124.1 CAATGCCTTCAACCATTGGAAAGAACATGGTGTTCTTGATTCGGAGGTATTTAAGTAATGGCTATTATCTGTGTTATCCCTAAGACGGATGCAGAGTGTAATCAGTTAGTGTCGTTACTACACTCTAATAATATCCGAGAGTTATCGACAGCAGAGATTCATACAGTTAAACCTAACATGTCAGTATGTGTCTGGTCTAATATTCTAGAATATGAGTTCGGACGCGATGACGGTTTTGAAGAGCGGTGTTGTAAACACTTAACAGTAAACCAATTAGCTAATAAGTTGAAATAATTAGGAAATTTT…
Citrobacter virus CR44b	10	2	134415	9	967742	96648	>_Citrobacter_virus_CR44b_contig_1 Depth-of-coverage:1.44703 Taxon:2733630 refseq:NC_023576.1 ACTGGAGTGAAGTGCGTTACCCGTCACCAGAATGGTTATAGGATTCAGGTTAAACGCGGGAATGTCTATATGCGCACAACACGTCCCACTCTAGAGGAGGCTATCGCTGTCCGGGACCTAATGCTGGAGGGACTCTATGTCTAAGAAAACACCTGCTGAAAGACAGGCAGAAATGACCCAAAGGATGAGGGACGACTTCGTGTTCTTCATCTTCGTTCTCTGGAAAGCACTAAGCCTTCCGGTTCCAACCCGCTGCCAGATAGATATGTGTAAGAAGCTGGCTGCTGGTGATAATCGCCGCTTCA…
Shigella virus SFN6B	10	2	855098	14	896739	869919	>_Shigella_virus_SFN6B_contig_1 Depth-of-coverage:1.90407 Taxon:2733607 refseq:NC_047929.1 CACGATACAGACTGCTTAGATGGCGCACTACTGGCTCGTATCCCACACCCAGAGCATGATGGTGCCGTGCTTATGCCATACTTAGACGGGAATCAAGATGGCGTGGATGAAAAGGGGGATAACGCGTTCGTTATCTGCGGCTGCTATGACTATGAAGCACTGGACGCTGATGGGTACATCTGTATTGATGATGATCGCTGCGCTTGTGCAGAGTGTGGGGGACGTTTCGACGAGGATGACGTGTACGTAGCTTGTGACGGTGGTTATGTATGCCAGCACTGCATCGGTGATACTTACGTACAGGTAGT…
Escherichia virus JenP2	10	2	2525	33	842105	800	>_Escherichia_virus_JenP2_contig_1 Depth-of-coverage:2.22945 Taxon:1921121 refseq:NC_028997.1 AAAACGCAAAAAGCCCCGTTGGACTTCAACAGGGCTTGGAATGTATAATGCAGTTAGAAACTATTTAGATTGTATTAGTACCGCCCAGGTATTATCTGGAAGCGTACCAATTCCACGGATTTTGAACTGGAGCGACTGGTGCTGCATGTTGT
Sewage-associated circular DNA virus-33	10	2	962755	18	621908	553191	>_Sewage-associated_circular_DNA_virus-33_contig_1 Depth-of-coverage:1.44384 Taxon:1592100 refseq:NC_026278.1 TGACGCAATCTAAACCTCCTTTTAATTGCTTCGCATAAATCATAGTCGTGAGAAAATAAATCATCAGGAGTATAATTTGATGTGATAATGATTTTCTTTGGTCTAATAACCATTCCATCTCCCTTTGTTTCGGCTGGGAACGGATAGTGATCCGCCCATGTTTTCAACATATCACCGACCCAGTTGGCATCATTTCGAGACAAATCATCGTAAATAACAACTTCTTCTTGTTTATAACCAAGCCACCACTTATTGTGAAGCTTAATATAAGCACCTGGATTTT
Giant house spider associated circular virus 3	10	2	118341	18	785978	78022	>_Giant_house_spider_associated_circular_virus_3_contig_1 Depth-of-coverage:1.99868 Taxon:2293290 refseq:NC_040318.1 CGTTACAGATCCTGGTGCTTCACAAAGAACAATTATGTTGTATCCGACTGTGATAGCATCCTTGGTCTTCCCTGCAAGTATATCTGCTTCGGCAAAGAAGTCGCTCCAACTACAGGTACGCCGCACCTACAAGGATATGTTCACTTCTCCTCGGCCAAATCTTTCTCTGCAGTGGCGAAGCTATTGCCTGGATGTCATTTACTGGTTGCCCGCGGTAGCGGAGCTCAGAACCGTGCTTATTGTTCAAAAGGAGGCGAATTTTTTGAACATG
Uncultured phage WW-nAnB strain 3	10	2	761996	13	906801	902778	>_Uncultured_phage_WW-nAnB_strain_3_contig_1 Depth-of-coverage:1.48787 Taxon:1449897 refseq:NC_026613.1 CTTCCTTTCTCCCCTTTGGCGCTTACACAGGAAGTTGCACAATTCTCTGAGTCTTCGCGCATTGCTGTTGAGGAGTTCCGCGAAGTTGATGAAGACCCCTCTCCCTTTAGTGAAGATGGGTTTGATGATATATCTTTATTTTAATGAAAGGATGGTCGCTTTATGAAAGTTATTGTAGTTGGTAAGTCCCGCCGCGCTGGTACTTCTAAGCAGGGCAAAGACTATGATTTTACCACTCTCATGGCTGAATATTCGCTTCGTGCAGATGACTATAACGACGGCGTGAAGGTTGATC…
Gokushovirinae Fen7875_21	10	2	852948	13	571053	587302	>_Gokushovirinae_Fen7875_21_contig_1 Depth-of-coverage:1.77782 Taxon:1655659 refseq:NC_027645.1 CTGCTGCCTTCCACACTTCCGGTCTGTATGCCGATCTAGGCGACACAGGCGGAACTATTAACGACCTCCGCGAGGCGGTTCAACTTCAAAAATTCTTAGAACGAGACGCCCGAAGCGGAACTCGCTATATAGAATCTCTCTACTCCCATTTCGGCGTAATCAACCCGGACTTCCGACTTCAGGAACCCGAACTACTTGCTACCCATCGTCAGAACATACAGTTTAACCCTGTTACTCAAACATCTTCTACTGACGCGACTTCTCCCCAGGGAAATCTCTCTGCTTTCGCTACTACGTCCGGCT…
Mycobacterium phage BuzzLyseyear	10	2	4544	18	807407	844444	>_Mycobacterium_phage_BuzzLyseyear_contig_1 Depth-of-coverage:1.94357 Taxon:1536598 refseq:NC_026593.1 TTGACCTGATTGTCACGTCCATCCCGTTTGCGAATCACTATGAATACACCCCGAGCTACAACGACTTCGGACACACGGAAAACAACGATCACTTTTGGCTGCAAATGGATTTCCTGACGCCGGAACTGTTGCGCATCCTCAAGCCGGGCCGCATCTACGCCTGTCACGTCAAAGACCGCATCCTGTTCGGCAATGTGACCGGGGCAGGCGCTCCGACGGTTTCCCCGTTTCACTGCGAGGCGACCTTTCACGGCCTGAAGCATGGCTTGG
Ralstonia phage 1 NP-2014	10	2	417258	14	637394	618644	>_Ralstonia_phage_1_NP-2014_contig_1 Depth-of-coverage:1.40792 Taxon:1460070 refseq:NC_023586.1 GTCATAGACTGGCTTCTTCATTCCCGGAAACACGGCTGGGACGTCTTCTTCATCTGCCAGCACATCGAGCAAATCGACAAGCAAGTTCGCACCGCGCTGGTCGAATACTTGGTCACATGCCGCCGACTGGATCGCCTGAAAATCCCGTTCGTCGGGAAACTGATTCAAACGTTCTCGGCTGGTTACCTGAAGGGCAACCTGCCGAAAGTGCATCTTGCAACCGTGCGCGACGGCTGTGAAAAAGATGCGATTGTTGCCGATCGGTGGGTGTATCAAGCGAGAGACCTTTACGACGCCTACAAC…
Lactococcus phage bIL285	10	2	137599	1	969325	993865	>_Lactococcus_phage_bIL285_contig_1 Depth-of-coverage:1.43013 Taxon:151535 refseq:NC_002666.1 TGCCTTCTTTCCAAAATCTAGAGCAATTGAAAAAGCACAAGAAGATGATATTCCGTTGTTTGAATGGCAGGAAGAAGGATGGGCGACACTATCCAATACGGAAACAGTTCTTTATGATGATATTGTCAAATGGTTCATGGAAATGCGAGATAAAGGATTCAAGATAAAATCAGTCCATTTTGATAAAAAGTTTGGTCGTGAATTTTTCATGATGATGAAAAAACAAAAATTCAAAATGGTTGATGCACCTCAACAATTCTGGAAGAAGTCAGAAGGATTTAGACGAATTGAATTTAAGGCTAAAA…
Duck faeces associated circular DNA virus 1	10	2	154909	12	507246	42029	>_Duck_faeces_associated_circular_DNA_virus_1_contig_1 Depth-of-coverage:1.50194 Taxon:1843768 refseq:NC_030131.1 CAAAGAGCTGCGCTGAGAGTTGTTCAGCAGGGGTTGGTGGATGATGTAGACTGGACCCCAATTCCAAGATTCGTCCGTCCGGCGAGAGCTGGAGAGACCAAGGGAATGGATACTGACATCAGCACAGGTATAGTTGTCTCAACGACGAACACCAATGCCAACATCACCGTTCTGAACCTTGTTCAACAAGGGGCTGGCTCTTGGAACAGAGTCGGGAGAAAGATTCATGCAAAGTCAATCCGTATCAAAGGAGTTGCCAATTTCACTGCAGTCCCGGTACTCGCA…
Enterobacteria phage phiP27	10	2	998238	12	814118	852941	>_Enterobacteria_phage_phiP27_contig_1 Depth-of-coverage:1.50049 Taxon:103807 refseq:NC_003356.1 TTGGCCTTTATGTTAAAGGCCGGTTACTCATTGATGACGATACCCTTTCGAAACGCGCACACGCCCACATGAAGGCCGGTTCTTTAACCGGCCTTTCTATTGGTTACATACTGAAAGACTGGGAGTACGACCGTGTTAAGGGCGTGTTCCTTCTCAAAGAGATCGACCTGTGGGAAGTCAGTCTCGTAACGTTTCCGTCGAACGATGAAGCGCGGGTAAGTGATGTCAAAAGCGCATTTTCCCGCGGAGAAATCCCTTCTCAAAAAAGTATTGAACGAGTCCTGCGCGATGTTGGGCTCTCA…
Klebsiella phage vB_KpnS_IMGroot	10	2	713124	13	986737	1000	>_Klebsiella_phage_vB_KpnS_IMGroot_contig_1 Depth-of-coverage:1.74121 Taxon:2591375 refseq:NC_049834.1 CTGGTTCGACGAAAACCGAAGCGTTTTCTATCCACCTCGCGCCGTATGCGTATCTCAAGTGCCGGAAGGTTCGCAACCTTCAGATCTCGCAGGGTGATGCGCTTTCGAAAGGCAACTCCGACCGCGTAATCAAGATCTTTTCATCGGGAGAATGGCAGGAGCTATGGCCCTCGAAATTCGGGCGGAAGCAGATCGACGAATTCCAGGTTTTGGATGACAACGATCGCGTAAGGCTGGAAATGGTGTCCCGTTCGTCTGGTGGTCAGATCGTCGGTAAGCGTGGCGGGTACATGACG…
Uncultured phage WW-nAnB strain 2	10	2	994682	1	758416	781609	>_Uncultured_phage_WW-nAnB_strain_2_contig_1 Depth-of-coverage:1.43669 Taxon:1449896 refseq:NC_026612.1 TCTGAAAATATTGAGAATGGAAAAGACACTATTCAGGGTTGGAATGATACAGAAACGGTTGATATTGATGTTGCATCAACTTCTATTTCCGCTCTTAATGCCTTGTTTCAGAACCTCGGCGGGTTCCTTTTCATAGTTTCCCTTATGGTTTTCGGTGCTGTTGTTCTCCGTATGTTGATACGAAAGGCGGTTGACGGATGACATTTATCGACTTTTTTAAGCAGGTCTTCGGCCTTTTTGGTTCCGGTGGTGCTCTTGTTATCGCCGTTGTCGTTTTCCTCGTTGCTCTTGGTAT…
Water beetle associated circular virus 1	10	2	161319	14	495677	448276	>_Water_beetle_associated_circular_virus_1_contig_1 Depth-of-coverage:2.30771 Taxon:2293309 refseq:NC_040322.1 AGTGAATCACAGATTCAATAGGCCAATGAGTGAAACTCATATCGTCGAAGACAATCCCGTCGTGGTCGGGATTAAGGGTCTTCAACTTGTCTATGTGAGAGACAAGAAGTGGGTTCTTGAAGTGTGCTAAGGCAAACTGGGTCTTACCGGTTCCAGAGGCACCAGTAATTAGTGTTGGCTTTTTCAAAGGCAAGAGCTCCCTCTCGAAATCGGTCGCTAAGAACTTACTGGAGTAAGTTACGGTTCTAGCAGCTTTCAAGTTCCTTTCAATAGCTGCACCATGTAGAC…
Escherichia Stx1 converting phage	10	2	574617	14	834302	904348	>_Escherichia_Stx1_converting_phage_contig_1 Depth-of-coverage:1.7397 Taxon:194948 refseq:NC_004913.3 ATTCTCGCACTACCCATCGACGACAAGTCACCGCACGAAATCCACGTTAAAGAACCCAAGCGCTCAAAGGCGCAGAACGACCGTATGTGGCCAATGCTACAGGACGTTTCACGGCAGGTGCTTTGGCATGGTCAGCGGTTACAGCCTGAAGACTGGAAGGACATATTCACCGCGCTATGGCTGAAAACAAAACAGCTTGAGCAGCGAAGCGTTCCCTGTATCGACGGCGGTGTTGTGCTTCTCGGAGTGCGTACCAGCAAGATGCGAAAGGCCAACATGACCGAGCTAATCGAAATC…
Klebsiella phage Marfa	10	2	216576	14	967123	99187	>_Klebsiella_phage_Marfa_contig_1 Depth-of-coverage:2.19361 Taxon:2587809 refseq:NC_048798.1 TAAGTTTACCGATATACTCACGGTAGAAGACAAGAGCGTCAGCATCACTGATGTCGCCGATCCATGCATCTTGGTTAGCAACCAAGTTACTCATGAAAATTAATGTAAGCTCTTTGAGAGTATGTTTCTCTGCGAGCTTTTCAAAGAAATATTTGTCACGACGCTTTTGATAAGCTTTATCAGATACCCGCATAACCCAGTTGTACTTGATAACATCATATCGTCCAGCGAAGTGATTTTTAAGCATTAAGTACAATAAATAAACACTTTTACCGTTAACATAACGAGCGTTATTTGGAGGCATGC…
Klebsiella phage phiKO2	10	2	939904	1	812371	895062	>_Klebsiella_phage_phiKO2_contig_1 Depth-of-coverage:1.43993 Taxon:255431 refseq:NC_005857.1 GTAGCAGCTGCTGCGCCGCATCGAGCATAGCTTTCTCGTTTCCCTGATATATCTTGAACAAGTCATGCCCCGCACGGGCTGATAGCTCACCAGGATGTTGAAAAATGGCGATGATATCTTTAGGCAGGCCAGCTGTGTTGATGCAGCGGGTTATGATATTGCGGTCCACCCCTTCTGCTTCAGCTAAAGCTTTTACGCTGCCGTCAAAATCTTTCAGGCGGCGCTGATATTTTTTCCCCCGCTCATATGCGCTTGTTGGTCGATAATCGTTGCCGATTTGAGAGAGCCACTGCATTTGTTCGTCAT…
Mycobacterium phage Adzzy	10	2	622632	15	834862	816514	>_Mycobacterium_phage_Adzzy_contig_1 Depth-of-coverage:1.51932 Taxon:1383059 refseq:NC_022058.1 GGAATCGCGCCTCGTCAAGAAGGTCGAGCGCAAGAACCGGATCTTCGGTGGCGCACTGGAGAACGCGATGCGAATCGCGTACCGGATCAGCAAGGGTGGAGAGGTTCCCCCGGACATGCTCCGCATGGAGACCGTCTGGCGTGACCCCTCGACTCCGACGTACGCCGCCAAGGCCGACGCAGCCACCAAGCTGTTCGGCGCAGGCACCGGGGTGATCCCTCGTGAGCGTGCCCGGGTCGATATGGGCTACTCCATCGCTGAGCGTCAGCAGATGCGTCAGTGGGACGAGGAGGAGGCCGCATT…
Microviridae Fen2266_11	10	2	684837	15	460411	385965	>_Microviridae_Fen2266_11_contig_1 Depth-of-coverage:1.88659 Taxon:1655652 refseq:NC_027639.1 GGCTTGGTGCCATGCCGTCAGTGTATTCCTTGTCTTACGAACCGTCGTAGTTCTAAGACTTTTAGGCTTTTGTTGGAATTAATGTCTTCTGATAGTGGTTGTTGGGTAACTTTAACTTATGATGATCAATTTTTACCTAAGTGTTTCTTTGATAAGCGTTCGGGCCTTTTTTATGAGGATGAGACAGGTCAAGGCCGTGCTACTTTGTGTCCTGATGACGTCCGTCTTTTTATTTACCGCCTGCGCTATTATTTAGACCTTCAAGGTATTAAGGTTCGTTATTTCTTATGTGGTGAATATGGTGA…
Escherichia phage haarsle	10	2	7282	14	997175	983051	>_Escherichia_phage_haarsle_contig_1 Depth-of-coverage:2.18006 Taxon:2696402 refseq:NC_049828.1 GCGACGCCCTGAAAACTAAAGTCGATGGCATTCCGTCGCAGATTGCAGAAGCTGTTAAGAAGGCAAAGACTGACGCAGAAGAACATGCCAAGCTGGTTGCAGATGCAACTGAAATTGGCATCAAGTGTGACGGCTTGGACGCTAAAGCGATCAAGGTTGCTTACGTCAAAGAAGTCACTGGCGCTGATATTTCAGAAAAAGCCGATGCATATATTGAAACAGCTTTTGACCTTGCGAAGCAGTCTGATAAAATGGCGGCGCAGCGTAAATCTGTTAAGGGCGATTCTTTCGAATCTGGCAAGA…

## Sheet: Native sewage sample 1 DNA
Assignment	# Contigs	# Reads	Coverage (%)	Depth <br/>of Coverage	NT Identity (%)	AA Identity (%)	Contigs
Parvovirus NIH-CQV	1	19037	83.2804	1445.3	99.2376	99.1021	>_Parvovirus_NIH-CQV_contig_1 Depth-of-coverage:1504.17 Taxon:1341019 refseq:NC_022089.1 TCGTAGACGTGGTTCATCTTGCCGGCAGATTGAGAAGTGAGGAATGGCAAAACCACCCAAACATAACATCCCTCTATAAGAGAAAGGATAGATCCTCTATAAGAGAAAGGATACAGGACACATTAATATAACTCGAGACACATTAATATAACTCGAGACACAATAATATAAACCGAGACACATTAATATAACACATGCGCAGAACAAAACATAACACTCATTATCCAAATGGCGACCTCCGGCACATTCGTTCCTTTCCACCACGTCGACCGCGAGTGGGATGCCCGCTTCAACGTACCAACGCAAGAAG…
Parvovirus NIH-CQV	3	3811	40.6878	579.4	75.5089	74.463	>_Parvovirus_NIH-CQV_contig_1 Depth-of-coverage:1220.13 Taxon:1341019 refseq:NC_022089.1 CTGAGCTCACTTCATTACCGGTTTTTGCCGCCGCCATGACTAAAAGGAATAGAAAGAGAAGTAGGGGAATATACTCCGTATTTTATTTTGATTACTGAAACATATCGGCTACCATATCATCAACAATCTCATCCAACTCCCAATCTTCAAACACGATCAAGTCTTCCACTGGGATATCATTCTCATCCGCAACTCTCTGGAAACAATCCAACAATCCTTGGCGCTCCACGAAAGTCTGGTCATCCATCCATGAAGCGAGCGCGCCGTTGACCAAGTCATAACGATGCATCATATCCGCAACATCCGTATC…
Klebsiella phage Sweeny	12	481	14.2832	16	99.5262	99.3873	>_Klebsiella_phage_Sweeny_contig_1 Depth-of-coverage:2.01262 Taxon:2580408 refseq:NC_049839.1 GCTATATCCAGACCAAAACGACCCCGCCGCACCAATGCGTCTGGGTAACACGCCAGTCGATGAGCAGGAGGTTATCGCAGCCATTGCCAGGGCATCGGACGACGAAAATCCAACCGCCCTGGAATGCGTTACAGCCGACTTGCTGTTAATGTCATTTCTTCCGGGATCTGAATCTTACATTCAGCACATCACCGAGACGGGCCAGGCGGTGACTAAGCCGGAATTCATCGGCGCGTCGAACGTCCTGGCGATGATGGCCGATGAGTCGGATAACATCATCAGCCTCGACTATCAGCAATAGCACT…
Meles meles circovirus-like virus	1	202	70.8747	31	66.3239	63.2246	>_Meles_meles_circovirus-like_virus_contig_1 Depth-of-coverage:24.8306 Taxon:1128073 refseq:NC_040362.1 CCTGAGGCCAAACACTGGTGTTTCACCTACAACAACCCTACCATGTACCCTGACGAGATGATAGAGGAACTCGAAGACCTTGGAGTGACGTACGCTGTATTTCAGCTCGAGGAAGGAAAAAATGGCACGCCCCACTACCAGGGCTACGTGGCATTCGAAAAAAAAAAGCGACTCACCGCCATCTACTTCGTGGCGCCGGGCACTGGGAAATTTCCCGGGGCTCGCCAACCCAAAATAGGGAATATTGTACAAAAGACGATGGTCGCATCGGAGATTTCTCCGAAATTGGCACTCT…
Sewage-associated circular DNA virus-31	2	145	52.4036	16.1	55.4267	47.8852	>_Sewage-associated_circular_DNA_virus-31_contig_1 Depth-of-coverage:15.0469 Taxon:1592098 refseq:NC_026276.1 TAATTCTAATTTAAAATGTATGGAAAGCGTCGATTTGCTAAGAAGCCTACCACCAGTCGCTCAAGTTATCGTCCTCGTACTCGTCCTACTTATGCTCTTAAGAAAGTGGGGTCTACCTACGCGCGCTCAGTAGAAAAGAAATACTTTGACAAGACTTATCAGTCCAACAGCACTGAAGTGTTAACAGGGCAAACAGTTCCACTGATTAACAACGGTGTGACTTACATCTCAAACGTGTGGGGTGATTATGCATTTGGGGCACAGGCGTCATCTACCGCAACAGTTAGCA…
Sewage-associated circular DNA molecule-1	1	63	86.3495	16.7	75.5284	73.4043	>_Sewage-associated_circular_DNA_molecule-1_contig_1 Depth-of-coverage:12.7654 Taxon:1592211 refseq:NC_026170.1 TACCGTCGGTGAAAATGGTTACTATCGTCCCTCATTGGATAGAATTGATACATCTGATGATGAAGATGGGTTGGTCCCCGTTAAAAGACCCGTTACCCCAAAAAAGAAGGTCCTCCCAAAGAAGCGTAAGATGGGTGATGATGATGATGACGACTGCATCGAAGTCATCCCTATCAAGAAGTCCGTTAAACGTAAGGCTCGTTTCCATGCTGATGAACTCACCGATGAAGAAGATGCAAAGGAAGTCAAGCGTACTGTCCCTACCCCATTGGGTCAAGAACTCATGA…
Phytophthora parasitica virus	1	61	36.2377	10.9	63.0597	59.3897	>_Phytophthora_parasitica_virus_contig_1 Depth-of-coverage:53.7107 Taxon:1608451 refseq:NC_027197.1 TCACTTTCCTTTTTACCGGCAAGTAACAACCATTCAGCAACCACGCACTCCAACCAACAACCATGTCCACCACCTTTGTTCCATTCCACACCGTGGACCGACAATGGGATGCCCGATTCAACGTGCAAACAGACGAAGACCTTGATCAGCTTGTTGATGCCATCCGAGGCGATTGCGAGGGTGGAAAACTCAAATATGTTCTGGTGGGAGGACCAGAGGTCGGAACCAGAAGTTATCAAGACGACTACCAAGTCCGACACGTGCACGTCGCCGCAATCTTCCACAACAGAGCAAGCAAG…
Uncultured phage WW-nAnB strain 2	4	46	31.9677	6.8	88.67	90.6801	>_Uncultured_phage_WW-nAnB_strain_2_contig_1 Depth-of-coverage:1.584 Taxon:1449896 refseq:NC_026612.1 AAAAAGTTCTCCCCGTGCCCCCGTAGGGGGTCAGGGGAGTTCTTTTTTTACCGGAGCACTCCCGACGTCTTTTCACGCGATAGCGTCTCCACCGCGTCCCCCGTCCCCGCAAGGGCAAAGCCCTTGCCCT - >_Uncultured_phage_WW-nAnB_strain_2_contig_2 Depth-of-coverage:1.08152 Taxon:1449896 refseq:NC_026612.1 TCTCCGCTTTTCTGGTTTTACTATGAAGACCCTGAGAAGCTTTTTGCGTATCTACGTAAA…
Hudisavirus sp.	1	12	34.971	3.1	71.6595	66.3866	>_Hudisavirus_sp._contig_1 Depth-of-coverage:3.9982 Taxon:2021738 refseq:NC_035475.1 TTGAGAATGAGAAAGCCCTGGTAGTGTGGAGTTCCCATCTCGCCCACCTCGTACTGCACTGCGATGAAGTCCATCTGCTCTTCATGCTCTGAGTCTTCCCAGAACTTGTCATCGCTTGTAGGGTTGTTGATGGTGAAGCACCACCTCTTTGCTGCTCCTTCTGTTACTGGCATTGTTGCTCGTTCATTCATGGAAAGAAAAGAGTGTTTAGGATTAGTAAAAGAAAGATGTTGCCCTGCTTAAATGTTGGTTTTTGCCGCACTTTTTCGCTGTGTGCTTCCAATTTTGGCATGTAAAAAGCCACATTTCAACTG…
Sewage-associated circular DNA molecule-1	1	7	46.6391	3.7	81.153	78	>_Sewage-associated_circular_DNA_molecule-1_contig_1 Depth-of-coverage:1.50363 Taxon:1592211 refseq:NC_026170.1 CTACTGTTGTTCGTACTGCACCTACTCCTGTCGGACGCGGTCAAGGCAATAAATCATCACGTTGGTGTTTCACTTATAACAACCCACCAATGGATGGCGATGAATTCGTTTCACTCTTGGAAGGGAAAGGTGATATCAAGATGGCCGTGTTCCAAAAAGAAACCGGCGAAGAAGGTACCGAACACTTTCAAGGTTACATGGAAACCAACAAGCGTATGTATACTACCGGGGTTCACTCTATGTTGGCTCCTCATAAGTTGGCATTGTTGCATGCTAAGGGTACCAAG…
Uncultured phage WW-nAnB strain 3	2	7	13.0902	2.5	87.0778	89.1192	>_Uncultured_phage_WW-nAnB_strain_3_contig_1 Depth-of-coverage:2.30721 Taxon:1449897 refseq:NC_026613.1 ACATTTAGCCATGGTAATGAAAGGCGGTTTCTCATATGAAAACGGTTGTTAAACTTGATTATGCTACATTTTCTTTCGAACAAGGTGCGATTTCTATTTCCCAAATCGAAGATGCGCTTGCTCAGTGTGATTTACATTTTTCGCAGATTTCCAACGCAAGAGAGAATTCCCCATATAATTCCCCTGCGGGTCTTTTCTTTAAGCCGAACAACGGCGCGAAACAGTCTCCGCACTCTTTGCAAGTGTCCGGTCATGGTTGTGAGCTTTTCCGTCCCACATTGCCGCGGCTCGCGTC…
Parabacteroides phage YZ-2015b	2	4	18.5363	1	98.0583	95.7929	>_Parabacteroides_phage_YZ-2015b_contig_1 Depth-of-coverage:1.73464 Taxon:1655645 refseq:NC_029014.1 AACCTATCGATTTCACCTTAGGTAGTGGAACAACCGTTGGTGGAGATCAGCTTATGGCGCTCATGTCGCTTCGTCGTCGTGCTTGGGAAAAAGACTATTTTACTTCTGCCCTTCCGTGGTTGCAACGTGGGCCCGAAGTCACTGTTCCTGTGCAAGGCGCTGGCGGTTCTATGGATGTTGTTTATGAACGTCAGACTGATAGTCAAAAATGGGTAGATTCTTCTGGTCGTGGATTTGAGAATGGCCATGTTTATGATATTACTATGGCCAAGACTAGCGATCCTAATTTTGCTTCAAT…
Assignment	# Contigs	# Reads	Coverage (%)	Depth <br/>of Coverage	NT Identity (%)	AA Identity (%)	Contigs
Erwinia phage PEp14	19	29965	23.7556	496.3	64.4515	65.4707	>_Erwinia_phage_PEp14_contig_1 Depth-of-coverage:7.92812 Taxon:1131315 refseq:NC_016767.1 TCGTGGCCCATACGGAGAAGGATGCGAAAGAGATCTTCGACGATAAGATCATGTTCGCCTATAACAATCTCCCGCTTGCTCTACGCGCCGTGATGCCTACGGGCCGTAATCGTGCTGACTCTGTTGAGTTCACCCATAACAACAGCAAAATCACTGTATCCGTGTCGTTCCGTGGTAGCACGCTGACGTACCTGCACGTTTCGGAGTTCGGCAAGATCTGCGCACGCACTCCAGACAAGGCTCGCGAAGTCTTGACGGGCTCTTTGCCTGCCGTCGCGCCCGATGCGGGTTCACGTTCATTGAAAGCAC…
Pseudomonas phage DL64	6	12312	6.60007	624.9	61.0533	54.2438	>_Pseudomonas_phage_DL64_contig_1 Depth-of-coverage:556.323 Taxon:1640973 refseq:NC_028885.1 CACGGGTTTCACCGGTAGCAGCATAGACGCCATTGTCGCCTTTCTTTTCCTTGTCAACGACCTCTTTCATGATGGCGAATTCGACTTTCTTACCGACCAGATCGACCACCATTGCCACTTCCTTCATGACTTCCTTGCCAGCCGTGAAGTCGTAGACCTTGACGATCTTCGGCTCGGTTTCCAGTTCGGAAATTTCCTTGCCCAAGGTAACTTGAGCGATGTTGTTGATGACGCTGAAGCCCGGCAGTGGGTAGTTCACGTCGTTCTTGGTGTAGTAGGTCTTCTGACCTTTTTCCTTGTT - >_…
Sinorhizobium phage ort11	16	10541	12.2915	269.5	62.7581	60.8147	>_Sinorhizobium_phage_ort11_contig_1 Depth-of-coverage:18.2806 Taxon:2599764 refseq:NC_049469.1 TCAATCCTTCACCGGCAAGCAGTATCTGCAGATCGATATTGCAAACAACTACGGCCACGGCCTGGACAAGAAGAAATGGGACGAACGTCTCCAATGGTTCCAAGACAACAAGGACCAGCTCCACAGTCTGCTCTCCACAGCAGACACACCTGCCCTGTTCTATGCTGGGGTGCGTGCCTACGAAATGGCAGAGAACCAACAGCAAAGCGGCTACCCCATCTCGCTTGATGGCTGCAGCTCTGGCTTGCAGATCCTCGCATGCCTGACAGGTGATCGCCTGGCTGCAAGCCTCTGCAATGTGAT…
Gordonia virus Lucky10	2	7289	5.65625	715.7	64.8726	60.4369	>_Gordonia_virus_Lucky10_contig_1 Depth-of-coverage:608.355 Taxon:2734247 refseq:NC_031267.1 GTCGGTGGTTGCACCTTTGGAGACTGAGACTTGGGATGCCTCCGGTTACTGACCGGCGTCGCCTATCTGAGGTTGCTCGGCATGTGATCGTCCCTGACGGGATTGTTGGGAGTGAGTGGCCTTCGGTGCGTAAGACGTGCCGGCGTCTTGGTTGGGATTTTGACGGTTGGCAGGACGGCGCGTCGATGCTGATTCTGGCGACGCGTGCTGATGGCGAGTATGCCGCGGACACGATCGTTATTTCGATTCCTCGCCAGGTCGGCAAGACGTACTTGATTGGCTGCATCATTTTCGCGTTGTGCCTGA…
Acinetobacter phage phiAC-1	19	5838	16.1931	199.3	66.1571	64.9295	>_Acinetobacter_phage_phiAC-1_contig_1 Depth-of-coverage:4.58911 Taxon:1229760 refseq:NC_028995.1 TGATTAAGTGCGTTGTACCTATTTCCGGCGGCAAAGATTCCCAAGCTTGCCTAAAACTTGCGTTAAAGCAATTCGACCACTCCGAAATTGTCGGACTGTTTTGTGATACCAAGTTTGAGCATCCGCTAACCTATGCCCACATTGACACGATCCGCGCCCTGTATGGCGTTCAGATTGACGTTGTGAGCGACGGCGATGTTCCGGCGCTGGTGCGAAAATATAAGCGATTCCCAAGCGACGCGGCGCGGTTTTGTACCGACGAATTAAAGATCAAGGCGGGTAAACGTTACTACAAAGCATT…
Escherichia virus GJ1	9	5812	11.4545	230	61.2684	57.7954	>_Escherichia_virus_GJ1_contig_1 Depth-of-coverage:162.182 Taxon:2733971 refseq:NC_010106.1 TATGCAGCGGATATTGAAACGACAGGCTTGTTGCATCAGATGCTGTTGCAAGAAAAGCCGTTACTTCACAACATGGGTTTCAAAGACATTCAAACT - >_Escherichia_virus_GJ1_contig_2 Depth-of-coverage:162.182 Taxon:2733971 refseq:NC_010106.1 TTTTTGCATTCTGGCCACAAGCTATATATGCACAACGGTATGTTGTTTGACGGAGAAGCATTGCGCTTCTTGCATTATGATGAAATCGCACAATGCGAGATTGAAGATACGCTTTA…
Stenotrophomonas virus DLP5	17	5545	10.6886	127.9	65.2677	61.7233	>_Stenotrophomonas_virus_DLP5_contig_1 Depth-of-coverage:6.28246 Taxon:2560782 refseq:NC_042082.1 CCTGAACAGACGGATCGCTTCATCCGCAAGCTGCTGGATCAGCCCACGATCCTGCAAGCCTCGCGTGCCGTGGCGATGGGCGCTCCCGAAATGAAGATCAACAAGATCGGTTTCGGTTCGCGTATCCTGCGTGCCGGGGTGCAGAGCACGGCGCTGTCGCAGTCGGAACGTTCCAAGCCTGACCTGGGCCAGATCGTCCTGAACACCTCGGAAGTGATCGCAGAAGTGCGTATCCCTTACGCAGTGCTGGAGGACAACATCGAGCGCGGCAACATCAACGCGGGTGCAGACCAAGGTGCCG…
Acinetobacter virus AB1	17	5462	12.0153	241.4	60.9652	57.0637	>_Acinetobacter_virus_AB1_contig_1 Depth-of-coverage:10.1407 Taxon:1915208 refseq:NC_042028.1 TTTTTGTTGCTCGGTTAATTTCATGCCTGCAACGATACCGCCAAACGCTTTACCGTTCTTAATGTGATCTTGGAAGATTGCACGGTATAGAGATTTACCTTCTTCTTTTGGCGGGATTGATTTGTATTGCTGTAAACCGATAATGCCGTCTAATTGGAAGCCTTGATTCAGCCAAATTTGGAATGCGTAGGTATCAGCCCATGCAAATTCACCTGTAACAATCGAGTTACGCATAAACTGGAAGCGGTCATTTGCAGTCGCCCATGCAC - >_Acinetobacter_virus_AB1_contig_…
Synechococcus phage S-CBS3	3	4461	8.02327	404.9	61.7926	60.1367	>_Synechococcus_phage_S-CBS3_contig_1 Depth-of-coverage:2.79551 Taxon:753085 refseq:NC_015465.1 TTGCAGAAAGCGGTGAAGTATTTGTGCGGCTAGTAAAGCAATCATTTAGCGGTTCACCAATACCATTAGCGCTTGAGATAATAGAAGCTGATCAATTAGATGATGGCCTTAATGGCCGTAGCTTGCAGGGTAATGAGATACGGATGGGCGTTGAGGTTGACCGCTGGGGCCGCCCAATTGCTTATCACTTTTTGGCTTATCACCCTGGTGACTATCAGTTTAGTAACCAACAGATTTCATCACAACGTCATAACCGTGTATTAGCGGCTGATGTAATCCATTTGTCCCGCATGGACCGCCCAG…
Lactococcus phage ul36	2	3922	2.46209	1034.6	84.3267	88.7417	>_Lactococcus_phage_ul36_contig_1 Depth-of-coverage:1238.6 Taxon:114416 refseq:NC_004066.1 CAATTGACATCAAAGGCAGGTTGTATGGCGAGTTTAAAACTTACAATACAAGGTCTGAGTACCGAAAGATTTGGCACTATTGCGATACGGCTGATACTGGTAAGGATTATCTTTGTTCGATTGTATGGGGCGAAACGTCTGAAGGCTTTATGGATGTGCTGGATGTTATCTATACTCAGAAGCCAATGGAGTATACAGAGACTGCGGTAGCTGACCAATTAGTTAATAACAAAGTAAACTCATCAAGGATCGAGCGCAATAACGGCGGTCGGTCTTTTGCACGTTCGGTCAGAGATAAAATCCAAGGT…
Escherichia virus phiV10	6	3582	6.61569	329.8	62.3267	62.8176	>_Escherichia_virus_phiV10_contig_1 Depth-of-coverage:4.77668 Taxon:1982579 refseq:NC_007804.2 AAATAGCAGAGTTTACACATGATCCTTTGGGTTATGTTAATTACGCTTTCCCATGGGCTGAAGACGGCGAGCTTCAAGGAATTGAAGGGCCGAGAGTTTGGCAATCTGAATTATTCACAGAATTAGGCAATCATCTACAAGATCCAAAGAGACGACATCAACCATTTCTATTCGCTGGAGCTTCTGGTCATGGAATTGGAAAGTCTGCCGAGATTGGTATGCTTATTCAATGGGGCATGAGCACTTGTGAGGATTGCAAAGTTATCATCACCGCTAATACAGACACTCAGCTAAGAACTAAGAC…
Pseudomonas virus KPP21	8	3560	6.1836	187.1	63.4565	58.0822	>_Pseudomonas_virus_KPP21_contig_1 Depth-of-coverage:257.809 Taxon:1982595 refseq:NC_029017.1 TGGCTTGCCATGTGGAACCATACGATACCACTGTAACCACAATAGCAACGATTAGCATGAAGTACCTGAACCACCCTTGCTGATACCACTTCACCTTCGTGACTACTTTACTGTTGAACACGTACTGCATAGCACGAGAGTACAAGTTCTCCTT - >_Pseudomonas_virus_KPP21_contig_2 Depth-of-coverage:257.809 Taxon:1982595 refseq:NC_029017.1 TGCACGGACACCCATACCAGCAGCAAGGTCTTCCATTACGTTCTCTACAAGCTG…
Psychrobacter phage Psymv2	6	3541	13.1728	180.8	65.0214	64.1298	>_Psychrobacter_phage_Psymv2_contig_1 Depth-of-coverage:8.38604 Taxon:1071177 refseq:NC_023734.1 CAATTAAAAACCCAGCCATAACTGTTGTGAACGAAGCATCAAAACAGATGGCGCCTTTTGGCGCAATGCTGGGCCTTGACCCATCATCTCGGGCTCGATTAACCGGTGGTGGTGGTAAACCTAAAAACAATCCATTTGCGGGGGTGCTAAATATGTAACTACTTTAGCGAGGCTGAAATGACAGCTTTCCCAAACGTTGATATTGCAAATAAGTGGGCTAAGCAAGTTGTTTCAGGCAAAGTACCTGCATGTAAATGGGTAAAATTAGCCTGTGAACGCCACTTAGATGACTTAAAAAATTC…
Acinetobacter phage Presley	29	3273	20.191	50	61.2883	53.6969	>_Acinetobacter_phage_Presley_contig_1 Depth-of-coverage:3.12601 Taxon:1406780 refseq:NC_023581.1 ATAAAGAACTATTTGAAGCTCGTATTCAATGGGTGAAAGATCACTACAACTCATTGGAGGATTTCATTGATGTTGCTGAAGATAAACCGTTATACATTAAAGCTGTTCATGCTTTGCGTGAAACTATGCTGGGTAAGCCTACTGGTCATCTGGTTGCTCTTGATGCTACATGTTCGGGCATTCAGATTATGAGTGCTATTACAGGCTGTCTCAAAGGCTGTAAGGCTACAGGACTTGTAGCCACAGGCTACCGTCCTGATGCCTATACAGCCGTTACAGACGCTATGAACAGAATGTTATT…
Alteromonas phage vB_AmeM_PT11-V22	6	2944	3.33872	226.5	60.4314	58.5507	>_Alteromonas_phage_vB_AmeM_PT11-V22_contig_1 Depth-of-coverage:3.26986 Taxon:2704031 refseq:NC_048847.1 GTACGAACACCTTGTTCTGACTTTCTGCCAGCTTCTCCATGATTTGGAGTTCGCGGTATCGCATGTATTGCGGCGTCAGAGACAGCGACTGGATTCGCGCCACCTCGGCTTCAGTCTCTGCTTTCTCTTTCTCGATAGCTCGGGTCAGTCGAGCCTCTTGCAATTCACGCTCAAGTTTAACTTTGGAGATTTGCAGCTGAGCTTCTTCTTGTTGAATCGCTTCACGACGTTCAGCTGCAGCTTCTTGGGCGGCCGTAATGATCTGAGGGTATTTGATGTTAGTCACACCAACAT…
Pseudomonas virus F116	22	2764	22.2502	45.3	66.5112	62.2798	>_Pseudomonas_virus_F116_contig_1 Depth-of-coverage:1.67787 Taxon:280701 refseq:NC_006552.1 CATGGCGCATTCCTCGCGCCGCAGTTGGGGCAATCCTCGAAGCGCTGGCGCTCGCTGAGGAAGCGGCCGCAGCCGTCGCAGTTCAGCAAGTTGCTGTAGCTGCGGTAGCGCGGCCGCTTGAGCTTGGGAAGCTTGAGGCCGACCGCGCGGAGCGCTTTCTTGTGATCGA - >_Pseudomonas_virus_F116_contig_2 Depth-of-coverage:8.40365 Taxon:280701 refseq:NC_006552.1 CGACCCAGACGAACGGGTTTTTCTCCCACGACCCTCCGCCGTG…
Curvibacter virus P26059B	22	2739	48.1787	33.1	66.8081	67.7622	>_Curvibacter_virus_P26059B_contig_1 Depth-of-coverage:84.7471 Taxon:2733926 refseq:NC_048055.1 CTAGCAGCGATACTACGGGCTGCAATGGTTGGCACAGTAACATCAAGGAAGGTGCTCAAGGCGGCAGCACATGCCGTGAAGAAGTCGCTCAAGGGCTTAGCGCCACTAGCCTTGCCAGCATTGACCGGGATACCGGCATTGATTTCAACAGCACTGATAGCCTTGGCAGCTTCAATACGGATACGGATGCCGTTAGACAGCAAGCCGGGAGAGGGGAGAGTTTCTACACGCATGTGATTTCCTTATGAGGCGGTCGATTTAACGACGGCGCTTTAGCATAGATGGCCGAGCCTGTGGCTTGGT…
Pseudomonas phage Pa2	6	2722	6.23904	143.1	63.6164	59.802	>_Pseudomonas_phage_Pa2_contig_1 Depth-of-coverage:33.6424 Taxon:1530400 refseq:NC_027345.1 GCGTAAGCACTCGGTCGAAGACCTGTTGAAGTTCATGGAACGTGGTGATCTGCCCATTGCAGAAGATGGCTCGATCATCATCTACAAGCTGCTGAAGACGAAGGGCAATGACGATGGCACGTTCTACGACGTGCACTCCGGTAACGTCCCGCAGAAGGTAGGTTCCTACGTCTGCATGGACGAAAAGATGGTTGACCATAACCGTCATCAGGAATGCTCGAACGGCCTCCACGTGGCCCGTCGTGGCTATCTGGGCAGCTTCTCCGGCAACATCATGGTGCTAGCCAAGGTTGCACCAGAAGATGTC…
Pseudomonas phage vB_PaeP_Tr60_Ab31	5	2546	4.68057	286.6	64.0132	60.5078	>_Pseudomonas_phage_vB_PaeP_Tr60_Ab31_contig_1 Depth-of-coverage:1.91652 Taxon:1449437 refseq:NC_023575.1 TGGCTACAATCGGAAATGACGCCCTGACCTTCGCGGACTTGGCAAAAAAGATGGACCCGAACATGAAGGACGTTGCGTCCGTCATCGAGGTCTTGAACAACCAAAACGACATTCTGAAATTCCTTCCCTTTATGGAAGGCAACTTGCCCACCGGCCACCGCACGACTCTGCGCTCGGGTAAACCGACCGTTGGAACGCGCCGTATCAACCAAGGCGTCACGCCGTCCAAATCGACCA - >_Pseudomonas_phage_vB_PaeP_Tr60_Ab31_contig_2 Depth-…
Acinetobacter virus AbC62	15	2514	12.0261	111.2	65.0074	63.8085	>_Acinetobacter_virus_AbC62_contig_1 Depth-of-coverage:26.5644 Taxon:1915206 refseq:NC_024785.1 AATTGCCATAAGTGCATAGTCTGCGGTGTGGCAAGTTGAAAGTCACAAATCATTATCTCACCTGCGCTAGTGAGTAATTCAACCTTACTGGCAATATGAAAACTTTGCTCACATGGAATGGTTTGTGTTTTGAGCGCAAGGGCTAAATCTCCTTTATGCGCTCGCATCCAAACTTTTAACGGTGTAAACGTGCTTTGTTGTGGGTCTACTCCATTAAG - >_Acinetobacter_virus_AbC62_contig_2 Depth-of-coverage:2.66109 Taxon:1915206 refse…
Escherichia phage vB_EcoM_4HA13	6	2388	6.28763	170.9	70.1497	67.0261	>_Escherichia_phage_vB_EcoM_4HA13_contig_1 Depth-of-coverage:128.779 Taxon:2601675 refseq:NC_049466.1 ATCGAGTTCCTGCAAGATACTTCCTACCATGTTGATGCAGCAATGGTCAGCATTGTTCGTCAGGTTGTAGACAACAAGCTGATGCGTGGTGCAGATTTGCCACTCGCCATCCAACAAGAGCAGCATGTTTGGAACGCTTTCTGCAAGCTGTCACTGGAAGATTCTCTGTACTCCGAATACTTCGCAGACAATCGTGGTCGTTTGTATCACGTAGCTTGCGCTGGTCCGAACCCACAAAGCTCCGACTTCTCCCGCAGCTTGTACTCCCTGAACGTGAGCAGCATTGTTGCCAAAGAT…
Ralstonia virus RSL2	34	2229	10.2178	23.3	64.2904	62.1871	>_Ralstonia_virus_RSL2_contig_1 Depth-of-coverage:1.80691 Taxon:1980925 refseq:NC_028950.1 AAGATGAACACCAGCTTGCCTTGCGCCAACAATTCCGAAGCCAGCGCTTGGATGTAGTTGCAACCCGAGCCGCCCGTTGTCGAAGAGATCAGGATGGAGGCGTCAGCGGGTGGGAATTTTTGAAGGATTTCTTTGGCATGTTCGCCGATGGTCTCGCCGTGTTCCGAACGAATGCCGCCCGAACCATCGGTATCTTCGCCGGTGGCGTTGCCGAGGTGATAGAAGTATTGCTCAGGCACGCCGAAGTTAGATGCTTTGGACGTGTCCATATAGTACAGGCGCATTGCTGCGTGGCCCTGGATGGTTTT…
Bdellovibrio phage phi1402	10	2147	29.2842	73.9	59.3206	57.7145	>_Bdellovibrio_phage_phi1402_contig_1 Depth-of-coverage:2.96727 Taxon:1035662 refseq:NC_015721.1 CCATGGGAAGCCGTGGACCTCAACCGATCGATATAAACTGGGATGAGTTCGACAAGCTTGTGTCGTTCCAGTGCACACAGATCGAAGTCGCGGCCTTCTTTGGCATCTCACACGACTGGCTTGACAAGCTGTGTCAGCGTCATCGCGGCGAAAAACTGTCGGAAGTTTGGGACAAAAGGAAGGCGCTCGGCCGCGTCAGACTTCGTAAGGCCCAGTTCGGAATCGTGGAGCGCGGGGGACCTGGGGCCGCGACCATGGCCATCTGGCTCGACAAAAAGATGTTCCCTGAT - >_Bdellov…
Escherichia phage Mangalitsa	4	2113	4.67618	204.9	59.2292	54.6455	>_Escherichia_phage_Mangalitsa_contig_1 Depth-of-coverage:122.864 Taxon:2589658 refseq:NC_048799.1 CTGACGGATGGTGATGGTGTGTTCTTCCAGCGTCAACTGGAAGTAATTGAACAGACTACTTATGATGTTCTGTATCCGGATTTGGAAGCTCGTGATTGCTTCCCAACTCTGACCTTGGGCGGCGCTGGCGCAACTAGCCTCACCTATCGTTCGTATGACCGTGTTGGTAAAGCACAAGTAATTAACGCTCGTGCCACTGACCTGCCGAAATCCGATATCTCGGGTCGTGAATACTCGATCACCGTTAAGTCGGTTGGTTGTGCATACGATTACGATATCGACGAAGTTGCATCCGCTCAA…
Acinetobacter virus WCHABP1	20	1895	12.7419	77.6	66.461	66.2417	>_Acinetobacter_virus_WCHABP1_contig_1 Depth-of-coverage:2.54818 Taxon:2560272 refseq:NC_041966.1 TTAAATTGTTTGCTACTCGATTCATCCAGCCTTTGCCGAATGTTTCAAATGTACTTAGCGAAGTGTAGAACGCAATACGAAAAGAGTAAAACCTAAATAACACTTCATTCACATC - >_Acinetobacter_virus_WCHABP1_contig_2 Depth-of-coverage:37.385 Taxon:2560272 refseq:NC_041966.1 AAAATTTGACTAGCATCATTAGTTTTAACCCAATCTGTCATATCAACATTTGGATCATTGGTATTATTCGCAATAGTTGAACGAAC…
Ralstonia virus RSF1	37	1659	10.7525	16.6	65.924	65.1044	>_Ralstonia_virus_RSF1_contig_1 Depth-of-coverage:6.57049 Taxon:1980926 refseq:NC_028899.1 TTATTTTCCCGTGTTTTAGCAATGAGTTCAGTTACGCTGTAGAGCTCACCATCTTCAGCTACCAACTTAGCAGCAATGTTGGCAATCTCTTTTTCCAGACGCATGATGACGAAGTGGTCTTTTGCAACACTAAGGTCACTTGAGACACGACGCAGTTCTTCACGCAGTTCCAGTTGTTCCAAATCAAGACGGGACAACTGATTGACTGCTTTCTTGGCAATGGTACTCGACATAATGGAATGTGTATCCAAGCCGTAGTAGCCCAAGTTGTTTCCGTAGGTAGCAAGCCAGTGAGGCAACAGCCATGC…
Aggregatibacter phage S1249	3	1568	3.82988	222.5	65.4988	67.9715	>_Aggregatibacter_phage_S1249_contig_1 Depth-of-coverage:25.6636 Taxon:683735 refseq:NC_013597.1 ACCGCCAATAAAATAAGCGTCAGACATTGAGTGAACGCGGAAATCCATGGGGGGTGCAACCTGTCCCGCTTGAAACCAACCATCGAAACAACGATCTGAAAATAGGACAATGCCTTTATCACCCGCCTTATACGGATGCACTAGATGAAAGCCACCGCCACGCGTAAACAAGCAAGGGCAATCAACTAATGGTGG - >_Aggregatibacter_phage_S1249_contig_2 Depth-of-coverage:308.228 Taxon:683735 refseq:NC_013597.1 CATCACC…
Lactococcus phage Tuc2009	4	1487	6.12043	150.7	73.0394	76.4706	>_Lactococcus_phage_Tuc2009_contig_1 Depth-of-coverage:3.67105 Taxon:35241 refseq:NC_002703.1 AGTACAAGACAGAAGAAAGCGCATCAAATACGAAACATATAATGACCACTTGGAAAATGCAAAAAGATATAACATACCAAGAGCGCAGCTAATTATTGCGGATATCCCTTACAATCTCGGCAAGAACGCATATGCAAGCTCTAGCGCCTGGTATGAAGGTGGCGACAACAAGAATGGCGAATCAGAAAAGGCGAATAAGGAGTTTTTCGACACTGACAAAGATTTTAAAATCGGTAATTTCTTTGACTTTGCAGCTCGTTTGTTAAAACCTGAGAGTAAAGAAAAGACTGGTAAAACAGGTCAGA…
Achromobacter virus JWAlpha	12	1476	5.98377	81.5	67.1438	65.1872	>_Achromobacter_virus_JWAlpha_contig_1 Depth-of-coverage:1.67819 Taxon:2169963 refseq:NC_023556.1 GTAATGAGTTCTACTTGACCAACAAGTATGACAAACGTGGCCGCATTTATGCACAGGGCTATTACATCAATCCTCAAGGAACAGCATGGAACCGTGCTGTGATACAATTCGCAGACGAAGAACTCA - >_Achromobacter_virus_JWAlpha_contig_2 Depth-of-coverage:2.18028 Taxon:2169963 refseq:NC_023556.1 GGTTCTGCCTCGCATCCACGCAGGAGCGGTTTCAGATGCCAAGCAACCTGATCGGGATCGTGCACGACAAGTCG…
Ruegeria phage DSS3-P1	15	1344	7.12236	75.1	60.5848	54.1696	>_Ruegeria_phage_DSS3-P1_contig_1 Depth-of-coverage:292.571 Taxon:1555208 refseq:NC_025428.1 CGTTCTTCAGGTCCACCAGAAACCCACGGTGATAGCTGGCGATCAGGTCGGCCTTGTCGGTGCCATTGATGATGCGGCGCGCGCCGACGGGATCGTCCGTGGCATCGTTGAAGTACATTTCGAGACACTTGCCGGTGAAGTCGCCGATCGTGCTTTCGGCCTTCATCATGCCTTCGAACATGATCGCCGCGGCGATATGCGGATCCATGGCGAAGTCGAGATTGCCCAGCAGATCGACGCCCAGCAGGCGCCCCATCTTCCGGTAGTTCTCTTCCCACGTGAGTTGCACGTAGCCGCGGCCGTA -…
Serratia phage Parlo	16	1342	12.0249	42.6	63.9638	61.9522	>_Serratia_phage_Parlo_contig_1 Depth-of-coverage:6.91026 Taxon:2557554 refseq:NC_048758.1 TCAGCGCGTAGCCCATCAGCGGCCACAGCTTCTGTACAGCGTTCTGGCGGGCGATCTTGCGGCCCAACTCGGCGTCGAAGTTCTCCGGGCTGGCGCAGGCCGACTCGCCGGTCACGATGAAGCCATTGCGGAGCACGAGGATGCAGAAGGTCAAAAGCTCAAAGGGGGCGGGCAGTGGCTCGTGCGGATAAGTGGCGACGTTCGGGTCATAGCACGGGTTGTAGGCCCTGCGGTAGGCGTCGGCTGCTGTGAAGTAGTGCTCACTGACGATGTTCGCCTCGATGTCCTCCGGTGTGACGCGCGGCGCG…
Acinetobacter virus AP22	17	1326	11.5463	58.8	64.4449	60.8671	>_Acinetobacter_virus_AP22_contig_1 Depth-of-coverage:1.96825 Taxon:1915209 refseq:NC_017984.1 TGGATAAAATAAAATTGACGCCTAAGCAGGAGAAGTTTTGTCAGGTGTATATTGAGACGGGCAATGCTAGTGAGGCGTATCGGCAGGCTTATGACGCGGAAAAGATGCGGCCTGATACGGTCAACAATAAAGCCTATGGCTTGCTGCAAAAGGGCGAGATTAGGGCGAGATTGGACGAGTTGCGGGCAGAACACAAAAAACGCCACGAGATTACTGTTGATACGTTGGTGGCTGAATTGGAGGAGGCGCGCAAACTAGCGTTTGAAACGGACAAAGCAGCGGCGGCGGTGCAGGCTACGATGGG…
Phage Gifsy-1	1	1291	0.899136	707.7	80.9633	81.3793	>_Phage_Gifsy-1_contig_1 Depth-of-coverage:38.7922 Taxon:129861 refseq:NC_010392.1 CTGATACCGGATTCAAAACCGGCAATCCCCGCCACACCGCTAAATATGCGAAGCAATTAGCCCTGCTACAGCGCCGTTTGAGTAAGAAACAAAAAGGCTCAAAGAACCGCGCCAAAGCCCGCGCCAAAGTTGCCCGCCTCCACGCGAAAATTGCTGATTGCCGCATGGACAACTTGCATAAGCTGTCCCGCAAACTGATTAACGAAAACCAAGTTGTTTGCGTCGAATCCCTGAAAGTGAAGAACATGATCCGCAACCCGAAGCTGTCTAAGCACATAGCAGACGCGAGCTGGGGCGAGTTCGTGCGCCAGCTCCA…
Ralstonia virus Ap1	14	1274	25.8768	26.3	61.7264	58.7087	>_Ralstonia_virus_Ap1_contig_1 Depth-of-coverage:3.73248 Taxon:2733892 refseq:NC_047800.1 GACGAGGAGTGGCTGGCCCAGGCTAAGCGGCTGCCTGTGCACGGTAAGACCCGTGTGCGGCACCGCCGAGAGGGGCGACCTAACCTCGTGATAGGGCACGATGCGGACCGTTGGTGGTGTTACTGCCAGTCCTGCAAGGCTGGCGCAGTGGTGCAGAAGGAGCACG - >_Ralstonia_virus_Ap1_contig_2 Depth-of-coverage:3.73248 Taxon:2733892 refseq:NC_047800.1 GGCTATCGTAGTCGAGGACCCCTTCAGCTACTACAAGGTCCGCTGGGCAT…
Ralstonia virus RSB3	17	1273	23.1751	29.5	62.4794	58.6628	>_Ralstonia_virus_RSB3_contig_1 Depth-of-coverage:39.7696 Taxon:2733922 refseq:NC_022917.1 TCCTAGCCGCACTGGCTAATCGCCGGCGCTTCAAGAGCCTGCGCCACTCCGTACCCACTGGCATGATCGAGGCGGACACGCAGATCATGCTGGCGTGGTATGAGGCGTATTTCAATACCTTCCCCGACCGACCGGACATCGCGGTCGATGAACTCATCAGCCTGATACGCCTGCGCTCGCAGAGCAGCACCCCTGAGCAGATCGCCGTCACCCTGCACCTCGCAGAGAAGCTGCGTAAGCCGGTGGACCACGAGGTCATCCAGGGGCTTGTGTCACAGTTGCACGAGCTGGACCTGTCTGGCCGTGCA…
Acinetobacter phage vB_AbaS_TRS1	19	1230	27.8559	26.1	67.6447	67.6136	>_Acinetobacter_phage_vB_AbaS_TRS1_contig_1 Depth-of-coverage:10.6319 Taxon:1852629 refseq:NC_031098.1 CTGTACGCCTTTCTGAGCTTCAAAAGATTTATGACGATCCTAAAATGAATAGGGTATTGAAATTGAAGTTAATAAGGCAGTTTAAGGATGAAATGCAGGGTTATGAGATTCAGCTTTTAGATATTCAACTAAAACAGCTCGAGATTGAGAAATTAAAAGGCGATGAGGATGCTGTAGGTGATGACCCAACTCCAGTGAAGGTCACAATCCAAGTTGTAAATGCGAGCAAATCAAATGCCGAACATTAATCCAACACTGAACGTGCCTCAGGCTGAGTTCTTTCAGTTTGAAAACAA…
Acinetobacter virus AbP2	16	1224	16.3203	39.7	64.3187	61.435	>_Acinetobacter_virus_AbP2_contig_1 Depth-of-coverage:4.54287 Taxon:2560264 refseq:NC_041998.1 CGTCCTTAGCGTTTACTTTTGCAACTGTCTTTTCTCCGATGATACCATCTGCACTTGCACCTATGGCTGTTTGTAGAAACTTAGCTGCACGACTGTTACCATGGTTAACTCCACTGTCAAAGGTGAGATAATCAATACCAACTGGTAGATCACCACAACGCAGTTTATTCCAGTAGTCTCTTCGGTAAATATCTTTAGCATCTTGTAGAGTAAGATTACGAATGTCATATGAAGGATAAGCCATAGCGGATACGCCATACTTAGTTCCGTTCAACGAACCAACTCCAATCTTACCAGAAGTCCA…
Arthrobacter virus Captnmurica	9	1199	9.15422	54.4	63.0129	59.441	>_Arthrobacter_virus_Captnmurica_contig_1 Depth-of-coverage:1.63136 Taxon:1982153 refseq:NC_041951.1 ACGCGGGAGCCTACGGCATCGACAACATCGAGCTGCTGTTCCCCGACGCCAAGGCGCTCTCCAACTCCCCCGAGCTCATCTCGCGGAGGATGGAGTGGGTGACCCAGGTCATCAACGGCGCCCGCAAGTCCCCGTTCTCCCGCATCAAGTCCCTGTCGGCCGACATCACGCTCGACACCGCACGAGCCAAGGGCTTCGTGAAGGGCAACATGAAGAAGGACGAGTTCTTCGGCCTGGCCTCCCGCGAGACCACCCCCTTCACCATCTACAAGAAGCAGAAGCTGGACCGCGATGACAT…
Acinetobacter virus SWHAb1	1	1158	3.52443	187	56.7568	48.9879	>_Acinetobacter_virus_SWHAb1_contig_1 Depth-of-coverage:79.7201 Taxon:2733319 refseq:NC_047896.1 TGTTATCCCAAACAACAGTACAGTGCTTACACCTAAGACTGCTGCTATATACCCTACAACAACTACAGACATTAGTTTAGCTTGTCAACCTAGTGTTATAGCACGTAGCTTGTACTATGTGTACCAACGTACTCTGGATTTCTATCAGGTTGGTGAGTTCTTACCAAGCCCTTATACGGATTCTCAGTACACTACACAGAGTACTACAGATCACTTACCGCTTTATGCCGCAGGTGTATGTACAAGCATGTCTGGTAGTACTGCAAGTAATATTGCGTGTTTCTCGTCAGATTCCACAGATG…
Lentibacter virus vB_LenP_ICBM2	4	1151	8.11108	82.9	62.4661	61.3369	>_Lentibacter_virus_vB_LenP_ICBM2_contig_1 Depth-of-coverage:73.6386 Taxon:2301529 refseq:NC_048671.1 CACCTTCTAGGGCTTTCTGGAAAAACGCTAGGGAATACCTTGCACAGTTTGATAAGATCGTCCTGTCAATTGATAATGACAAACCCGGTGATGATCTAGCGGAACAGTTCTTTAGGATTTTCCCTGGAAAAGTCTACCGTGTTAATCATGGACAGTATAAGGATGCCAACGAATTTCTTGAGGCAGGGGATGGGCAAGAGTATAAAACTGCATGGTTCAACGCGCAAAAGGTAAAACCTGACAACGTAAACACTACAGCAGAAGATTTCCTAAAGGTTTATGATGAAACACCTAACT…
Acinetobacter phage YMC13/03/R2096	12	1146	6.02628	46.1	61.3376	58.2604	>_Acinetobacter_phage_YMC13/03/R2096_contig_1 Depth-of-coverage:843.814 Taxon:1560342 refseq:NC_027332.1 GGTAAATCAGCATGAACAAATCCGAACTTCTTACCTTTATGGTTCACCTCTAGGGCAACAGGCAATGCAGCAAAAGTTTTAGCTATGTTGTATTGAGCTAATTCATCAAGCTCGTAAAACCACTCACCACCATTTGAGACGTGACATTGTTTTGCTGAATGATTTTCTAATCCATGAATGCATAAATCCTCATGATTCCCACGAACAGATGTGAACCAAGGCTTTGCCAACAACTCAATGCACTTAATGTTTTGAATGCCACGATCAACCAAATCACCTACTGCAACCAATAGA…
Pseudomonas phage PS-1	15	1091	16.2886	32.8	63.871	61.5734	>_Pseudomonas_phage_PS-1_contig_1 Depth-of-coverage:4.24153 Taxon:1573458 refseq:NC_029066.1 CAGAGCTGATGTCTTGGCATGGAAACCCGCCAGATACCACGTCAACAATTCCTCGCCATGGTTTTCCGTCAAAGGTGCGAACGTCATCCCAAATCGGGAAAGGCGGGAGAATTCCGTCATTCTGTCGGGCGAGCAGTACGCTTGCGGGGTAGGCTGCATATTCGACTGCGCAGACTGTTCGCCATCCGAGCAGGTGGCCTCCGAGTATTCCTCCACCTGCGCCTGCGAACAGCGCGAGTTCATTCA - >_Pseudomonas_phage_PS-1_contig_2 Depth-of-coverage:7.268…
Pseudomonas phage Zuri	31	1088	27.782	12.4	65.4	62.955	>_Pseudomonas_phage_Zuri_contig_1 Depth-of-coverage:19.9932 Taxon:2604899 refseq:NC_049456.2 GTATCCACGGTGCTGGTGCTGCCCGCTTTGCTCTCGAAAAGAAGGGAGCCATTATGGGACAGGCGTTCGGGATGCAGGGCAACAGCTTCGCTATTCCGACCAAGGACAAGACCATCAGGCACACGCTGCCTCTCGATGAGATCAAGGTCTATGTGGACCGCTTCATCGACTTTGCTCGTACCCAGACAGATCGTCGGCACGCTCCTCTGATCTATCAGGTGACGTGCATCGGCTGTGGGCTGGCTGGCCTCAAGCATGAGGACATCGCACCGATGTTCCGCACGGCTACCAAGAACGTCCTGTTCG…
Acinetobacter virus AB2	8	1077	9.80648	60.2	66.7913	67.9612	>_Acinetobacter_virus_AB2_contig_1 Depth-of-coverage:48.2622 Taxon:1915207 refseq:NC_041857.1 TAGCCTGAATCTTGGTCATTGCTTAATCGTGAGCGCTCATCTTCTTGCGACAATACGCCTGCTTCGATCAATGCGCCTGCTGTCTGTGCTTTCTTGAGGTTGAGATCAGCCAGTTCACTATCATCCATTTGCTTGAGTGAATCGAATTCAAACGAAATATTATTATCAATCTCGCCAAACAATGACATTTGAGCAATGCGTAGAATCTTCATAATCTGCGGCAAAATGAAAGCGTTTTGCAGTCCACTAATCCAATCGTTATACACGCGTATCTCGCCATCA - >_Acinetobacter_viru…
Pseudomonas virus Psa374	14	1044	5.29673	47.9	62.9125	60.4718	>_Pseudomonas_virus_Psa374_contig_1 Depth-of-coverage:2.04553 Taxon:2560680 refseq:NC_023601.2 GCAACATTTTAATCCTCCTTCAAATCTGTTTGTGGCATATCTTCTCTTGGGTAGATGAAGACTGCCGGGTAACGTGTGCATCGTATCTCATCATCGCAGTAGTTGTCAACCAATCTTTGATGGAGCATTTCACACGATTTCATGTATCTTTGTGCTTGACGTTCAGCAACGTTCAGCAGGTGAGAGATTGTACTAGCATTTATCTCTTCAAGGCAAGCGAAACATTGCAGAATCTTACTCTTGCTGAGCGGAACACTTTTCTGTCCCTCTCGATACCAATCCAAGTTTGCCACACCGGATACAG…
Ralstonia virus RSY1	4	949	21.1889	26.9	65.1003	60.3643	>_Ralstonia_virus_RSY1_contig_1 Depth-of-coverage:26.0437 Taxon:2734054 refseq:NC_025115.1 ATAAGGCCGGAAGCGAATCACCTCCACCCCAAGCCAATCATTCAGCTCCAGCATCCGCTCCTGCAGCGGCGTGATCTCATTCGCCGCAAACACCATCGCCGCCGTCTCCGCATCCCCGAAACCGCTCGTATTATTCGGAATGATCCCCATCAACTGCGGCGGCACCCGGTGCGCCGCCAACTGGTCGTCCCGGGTCACATTCTTGATATTCAAAAACTCATCCTTAGCCGCCACCTCCGACACCGGAATCAGCTGAATCCCGTCCTTCTTCCCGCCCGGCGCGTACATGAACAAGTTCCGGAAATTCC…
Myoviridae sp.	2	945	3.78043	133.8	55.8057	46.5849	>_Myoviridae_sp._contig_1 Depth-of-coverage:80.0804 Taxon:2202564 refseq:NC_048846.1 GTGTAATTACCACCAGTGACAGGAACTGCACCAGCTTGTATAGCTGTTACTGCATGAGGATTTGACTTGTTAGCAATGTGCGTACTGATGTTGGAGTTGTTTGTACTCACCTTACTATCAATAACAGCCTTGGTGTATGTATCCAAAATCTCAGTTGTAAGTGCATGAGGGTTTGATGTGTTAGCTATATGGTTATTCCAAGCTAGCACAGCATCATCATATTGCTTGCGTGAGATTTGAACAGCAGACTTGTCCCACTGTGCAGCATTTAATCCCGGACGTGTTGCAGTACTTGGGCTTGCCACTTTAGCTAC…
Flavobacterium phage 11b	11	880	15.3727	37.8	63.9383	57.7511	>_Flavobacterium_phage_11b_contig_1 Depth-of-coverage:2.56031 Taxon:294631 refseq:NC_006356.2 AAACCTTAAATCTGAATGTGGTTATGAATTAGCTGACTTAGTAAACAAAGGATTAATTTATTTTGATTGCGAAATTGAAAAAGAAAATATAATTGCCGAATTTGAGTGCTTGCAATCTTATGAGTTAGATAAAGACGGAAAAATTCAATTACTACCAAAGGCAAAAGTAAAAGAATTGATTGGTCATTCTCCTGATAGATTAGATGCGTTCAGTATGCGAATGTATTTCGAATTAAAACCAA - >_Flavobacterium_phage_11b_contig_2 Depth-of-coverage:71.528…
Acinetobacter virus LZ35	9	857	7.34098	62.8	67.6272	67.1546	>_Acinetobacter_virus_LZ35_contig_1 Depth-of-coverage:1.93379 Taxon:2560267 refseq:NC_031117.1 TTACAGGCGCACAACCTGACGCATGGTTATCGTTTAGTGATGTAACGCTAGGCGAAACCCAAGTTGGTGTAGATGGTAAACAGTCAGGTGGATTCACTCCGCATGAAACACCAGTTACATTGAGCTTGGCAGCGAACAGTGAATCTGTGGATGTTTTGGAATTTTGTTATAACGACTTTATTCAGAATATGGAACAACGTCGCTGTGAGTTTCAAATCACATATACCGCCACTAATCGTAAAAAGAGCCTAGATGGTTTCTTTGTCACGAAAAATGGCGGTGGTATTTCTCGATTGCTTGAAGG…
Rhodococcus virus Poco6	7	788	6.43831	37.5	61.957	60.5775	>_Rhodococcus_virus_Poco6_contig_1 Depth-of-coverage:3.02765 Taxon:1982369 refseq:NC_023694.1 AAGAACAAGGCCGAAGCAATGGCGTCTGCCAAGCGAGTTGAAGAACTGTACGGCAAGGCGCTCAACGCCATGCGGAGTTACGCTGGACAGCCCATTGAGATGGAGATGGATCTGTCTGATGAGGATTAGAACTTACTCCGAACTCGTTCAGGAAGACACGTTTCTCGGGCGCTTCCGTTATTTGATGCTGCCAGGGAGTGTTGGGTCTTCGACGTTCGGTTTCGATCGACATGTCAACCAGCAATTCTATCGCTCGACTGAATGGCGTAACGT - >_Rhodococcus_virus_Poco6_con…
Ralstonia virus RP12	31	758	4.21162	15.4	60.9948	54.3141	>_Ralstonia_virus_RP12_contig_1 Depth-of-coverage:18.5646 Taxon:2560700 refseq:NC_041911.1 TACAACCGATTGTTGCGGCGATTTTTGTTTTGCTCTGAGATCGTTGCCCATCTGCAGTTTCCTGGCTCGTAATTCCCTCCTGTGTTTGGGAATCTATCGAGAGACATTCCTCCGGCTGGTTTTTCTCCCATGTAGGAGTAAAAAGCTTCGAATGAATTTCTCCATTCGTCACACATCTGGATTCCCTTTGCGCCATAACTTTCAAAATGATTGTTGTTTCTGTTTTAGCATCGACTAACCATATTACTCCAGGTATGATATTCAACAGACTTAGACATTCCGTGAGTTTT - >_Ralstonia_vir…
Microbacterium phage Araxxi	19	749	11.9394	27.9	66.9835	59.7331	>_Microbacterium_phage_Araxxi_contig_1 Depth-of-coverage:3.03552 Taxon:2590948 refseq:NC_048801.1 GTTGCTTCTCCAAGTGCGCGGGGAACGGGGCCAGTGGCCGACTGTTCCACCGTTGGGTCGGCTTGTGATAGACACAGCCGGTCCCGCGGATGTCGACCCCGGTCACGATGCCGATCGCATCGCGGAACTTGCCGAACCCCTCGATGGGATCCCACTCGTCCTCCACCTTGTAGAACAGGTGGTAACCGTTGCCGCTCATACTGATCTCTGCCATGGTGGGCGGCAGGAACCCCAGCTCCGAGACATGGTCGAAGCCGCCGTTCTTGCCGTCGATATCGATACAGACGAGGCGGGCGGAACG…
Pseudomonas virus VCM	19	733	7.18271	25	61.0201	57.6874	>_Pseudomonas_virus_VCM_contig_1 Depth-of-coverage:7.7934 Taxon:2560685 refseq:NC_029065.1 CTGTCCTGATCGTATCCGTACTGGTCGCACCAGTCGTCGAAAGGCTCTTCTGCCCCTTGTGCGTCCAACATGAGGCTATAAAGCACGCTGGCGGCCTGCGGCTTTACTGGCTCGACGTTCGCCTTTTCCCACTCAACACGGGCGATAATGCGCGGGCCTAGTCTGGCAATATCGGCCGGCATTGGCCGCGCTGATTTTCGGTGCCCGGTGCCAGTGTAATAAGGCGTTGCAATCATTGGCTTACCATTGCGTTGAAAGGCAACGCGCCATTCGTCGCACGTCCATTCGTCGCGCT - >_Pseudomo…
Gordonia phage Duffington	7	729	5.51652	51.7	62.333	59.9644	>_Gordonia_phage_Duffington_contig_1 Depth-of-coverage:62.9726 Taxon:2507858 refseq:NC_048750.1 ATGAAGAGACCATCCCCCACGGTCGACAGAACTTCTGGGAGATGCCTTGCTCTCTTGGCGCGGACCTCTCGCAGGGTGACGACTTCTGTGCCTTCACCTTCTTGTTCCCGATGCGAAACGACATTTACGGAATGAAGACACGTGCGTATGTTTCCGAGTTGAAAGTCCAAAAATTGCCAGCCGCTATGAAACTCAAGTATCAGGAGTTCGTAACCGAGGGGACGCTGATTATCATGCCCGGAGCAATCCTAGACATGATGGCCGTCTATGAAGACCTCGACCGTCATATTATGCAACACCAAT…
Pseudomonas virus R18	11	725	7.98458	34	60.1688	50.5307	>_Pseudomonas_virus_R18_contig_1 Depth-of-coverage:183.978 Taxon:1982592 refseq:NC_041964.1 TACACGTCCTGTTTGGTGGCGAACGCGTTCACGATGTCCATCTGCTCTGCGATCCACGCCAGCACACGGGCTTCGATCTGGGCCGAGTCAGCCACGACGACCTGATAGCCCTTGGGCGCGAGAATGGCACGACGGAGCTCGCCACCACGCTTCAAGTTCTGCAGGTTCATCTTGTTGCCGCCAGACCAGCGGTGCGTGTGCGCGCCGGAGTAGTTCAACAGAATGGGCAGCTTCATGCCGTCCTTGCCGGCCTCCAAGAAGCGATGCGCACGCGTCTCACCGATCGTGGACTTGATCTTCAGACGAG…
Vibrio phage vB_VspP_pVa5	5	714	3.81854	56.7	62.6662	63.4731	>_Vibrio_phage_vB_VspP_pVa5_contig_1 Depth-of-coverage:1.93429 Taxon:1913109 refseq:NC_049379.1 AAACTAGTGAATGGTCAGCAAGGGGAGGAACACAAGACCCCGCTGGTTCATTACAAGATGTTGGATACCCTGACTGAAGGTGGCAAGCGGGTAATCAACCTATGCCATCGGGGGATAGCAAAGACTACGGTGATGGGTGAGTACCTGTTCCTGTATATCGCTACCTATGGTGAGATTCCTGGCTTCGGTAAGATCTCTCTGGCTTTGTATGTTTCTGACTCTATTGAGAATGGTGTCAAGAACATGCGAAAGAATCTGGAGTTCAGATGGGAGAACTCAGAGTTCCTGAAGACGTATGTTCCT…
Arthrobacter virus Circum	5	696	5.14284	55.4	65.045	62.2869	>_Arthrobacter_virus_Circum_contig_1 Depth-of-coverage:6.94507 Taxon:1982089 refseq:NC_041948.1 AGTATGAGGAGTTCATCAGGGAAGGCACCCTACATGTGTTTGAGGGCGTTATTCTCAACATGATGGACGTGTATGACGACCTCGACAACCACATCGAGACCATGGAGTACGACGTACGCACCGTAGGGTATGACCCCTACAACGCAGTTGACTTCATGAATCGGTGGGAGATTGACCACGGCTCCTTTGGGATCACCCGTGTTATTCAGGGAGCCCGGACTGAGTCCGTTCCTCTCGGTGAGATGAAGAAGCTCACCAACGCCAAGGTGGTCATATTCGACGAGCAAATCATGCAGTACACCA…
Microbacterium phage Burro	12	629	13.436	20.7	67.5445	60.5588	>_Microbacterium_phage_Burro_contig_1 Depth-of-coverage:9.75891 Taxon:2315703 refseq:NC_048733.1 GCCGATGACCTCGCGGAACATGATGGCGTAGCCCTCGATGTCCTTGACGTTGTCCTCGTAGTCGGGGGTCTGTGACGCCCGCACGGTCTTGTAGCCAACCATGAGGAGCGGCACCTGGTCAGCACGGACCTCGGTACCGAGGATCCCGCTGAAGACCTGGGCCACACGCTCCATGTTGGTGACACGGTCCCCATACACTTCTTCCCTGCTGTCCAGCAGTTCCTGCG - >_Microbacterium_phage_Burro_contig_2 Depth-of-coverage:9.75891 Taxon:23…
Bordetella virus BPP1	28	614	36.8461	9.4	65.3113	60.4019	>_Bordetella_virus_BPP1_contig_1 Depth-of-coverage:1.82498 Taxon:194699 refseq:NC_005357.1 CGACACGCCTTGCCCAGCCGCGCCCGAACGAGGGCCACGTTGGCAAGTCGGACATGAATTGCAGGCGCGTGCCAAGCATCTTGGCTTTGAGCACATGCCCGTCAGCAGCTTGTGCAGCGGCCAGCGTCTTAGGCCCAATCGCCCCATCGTCAGAGACTCCCAGCGCCCGTTGCAGCCACTTCACCGACTGACTGACGCCCGAATTCACGGCGGCGTCAAACACGCTGTAGCGCGCAACTGCGGGCAGTTCGTCGGCTCGCACGGCGTCCCAGTACGATGCGCGGTATATCCGCTTTGCAAGGTCAACC…
Bacillus phage phi105	1	609	3.63192	101.5	59.205	57.5314	>_Bacillus_phage_phi105_contig_1 Depth-of-coverage:27.3489 Taxon:10717 refseq:NC_048631.1 AGGTGTGGTTGCAGGACAGTTCATTGAACTCTCTGACTTCCAACTATACCTTGCAACAAACATCTTCTGCTTCAAACGCAGGCAAAACGGATATAGACGTTTTCGTGAAGTGTATATCCAACTCGCACGTAAGAACGCTAAGTCGCAACTACTATTCCTGATCGTAAGTTATGTTGCTTTCCTCTCTGACGAACAAGAGGAGATATACATTGCAGGGTGGTCTAAGGATCAGTCAAACCTTGTATATAACGAAACCTTAAACGGTGTTCAGAATTGCGCCATGTTGCGAGGAAAGTATAGTGACTCGTA…
Helicobacter phage phiHP33	1	591	3.88314	157.5	50.3902	38.1098	>_Helicobacter_phage_phiHP33_contig_1 Depth-of-coverage:19.8148 Taxon:1069378 refseq:NC_016568.1 CGAGCAACTTTCAATCTTTGTTTTTCGGATTGATGACTGCCTTTTTGTTTACGAATGATTTTGGAGCAGAAAGCCCACGATCTTTAGTCGTGGGATGAATGCGACAAATTCTTTCAATTAATATAGAAAAATAATGTATATTAGTCAATAGAAAGATGAAACAAATCAAGACATATAAATACAAATTATATAATCGGGATACAACTAAGCATCTTGATCGTATAATTGATTTGTCTTCATGTATATTTAATCACTGTATTGCGTTGCATAGAAGATATTATAGACTGTATAAGAAGCAGTTG…
Acidovorax virus ACP17	24	583	8.71443	10.2	64.128	61.3199	>_Acidovorax_virus_ACP17_contig_1 Depth-of-coverage:3.31991 Taxon:2560261 refseq:NC_041997.1 TCGACGGCAAGGACGTTTCTGACGCCGTGACCATGGCGGACATCTACATGGACATTTTCAATCCCACGTGGACGGCTCAGGTCTTCTTCGACGACACCGCGAACTTGCTGATGTCCCTGCCGATTAAGACCGGTTCGGAAATCACGATCAAGGTCGAAACGTCCTTCGGCATGGAAGGCGACGGGGAAAAAGAATACAAGATGACGGTCTACCGCATCGGTGATAAGCATCTGGTCAACCACATGCAGCAGCAGTACACCGTGTTTGCTGCACACGCCGATCTGATCAAGTCGCAGAAAACCCGCG…
Pseudomonas virus PA26	2	579	3.35449	57.7	57.1905	50.1873	>_Pseudomonas_virus_PA26_contig_1 Depth-of-coverage:47.2843 Taxon:1920764 refseq:NC_041907.1 CAGCGATCATAGCCAGCACACGACCCGGATGCTCACGGTAAATACGTACCAGCATCTTTTGAATACGCAAGTAGTACTTGGTGAACATCACCAAACCCGAATCATTAGCATACTGGAGTTTCCGGTGTGTCGGGACATCGTAATTGATGAAAGCATCCGACACACGTTGTACAGCTTCCTCATGAGTCATAGGATCACGCTTAGTAGTCAAGTGCTCATACAGTACGAATCGAGCCAAGAAGTCAGAGATTTGCGTAGCATAGCTCATGATCTGGTACGGCTTAGTACCTTCAGCCATCAACAGGA…
Pseudomonas virus H66	28	574	24.7679	8.4	66.984	61.6324	>_Pseudomonas_virus_H66_contig_1 Depth-of-coverage:1.63012 Taxon:1273707 refseq:NC_042342.1 AGGTGGCCAGCTGCGCCACGGCCATGCGCATGTAGCCCAGCCAGCTTTCGCACTTGGGCGGCGGGTTCTCGGCTGGGTTCTCGACGTGGAACCCCTGGGCGCGCAGATCGGCGGCCTTGGCGTTGAATGCCGGATAGTTCAGGTGAGGGCAGCCGGACATCGGGCCCGCCAAATAAAT - >_Pseudomonas_virus_H66_contig_2 Depth-of-coverage:22.3924 Taxon:1273707 refseq:NC_042342.1 ACGCTCAGCGCCATCGCCACCGGCCGCACCCAGA…
Pseudomonas virus PaBG	17	569	3.18356	16.6	66.2065	67.7206	>_Pseudomonas_virus_PaBG_contig_1 Depth-of-coverage:3.09167 Taxon:2734089 refseq:NC_022096.1 GGTCACGGCATGGCGTACAAATTTCGTAGAGCCGGCAGTTACCTTCTTCCGGGTCGCGGTAGTTAACACGCTTATCGACTTGCTTATTGCAGAACTCACAAGTGCCAGCGTTGTTTGCGCGAATGTAGAAGTGAGCACTGTGTCCGGTCACATCGAATACCGGCAGCGGGTAAACATCACCGTTGCTAGATTCTATGTTACCGTCAACGATTTTGTAATACTGATCGCGCGGTTGACCTATAGGGACACACCACAGTACGCCTTCTTTTTCAGCGTAAGGATCAATTTCTGGTTCCTTAACAATCA…
Acinetobacter virus R3177	13	561	11.5313	24.7	67.8413	69.0595	>_Acinetobacter_virus_R3177_contig_1 Depth-of-coverage:2.36506 Taxon:2560270 refseq:NC_041866.1 AAATAACGAGCTTGCAGCACGGGCCAATCAAGCCCGCGTAAAAAGTCGTATTCCTGATATTTATGGGATGGTTCGCTCTTACCCCGACCTAATCGCAGTCACCTATACCTACTATCAAAATGAAATCGAAGTTGAAGAATGCTTGATGGCGATTGGTCGCGGGTATTACCAAATTCATGATTGCCGTGACGGTGACA - >_Acinetobacter_virus_R3177_contig_2 Depth-of-coverage:20.0162 Taxon:2560270 refseq:NC_041866.1 TGAATAT…
Gordonia virus GAL1	4	551	4.27379	62.1	60.1132	54.5969	>_Gordonia_virus_GAL1_contig_1 Depth-of-coverage:1.5779 Taxon:2560493 refseq:NC_031936.1 TGGGGTGAGGTGACCCGCCGGAACCGTCTCGCGAAGTACCGCGCGTTCGACGGCCCGGTCGCGAAGTCCGCCCGCGATGACGCCGCGGACCGCGCGATCCGTCTCGCCCCGTTCCGCAACAGCCTGGACCTCGGCGAGTACGAGCGGCTCGTCATCGAGTTCGGGCGCATGGCCGGCGGTAACCGCCGCGTCCTCGCTGACGCCCTGTACGACGACGCGGAGAACCTGACCACGTCGATGCACAACCGCGTCGAGAAGGCCCTCGCGACCACGCTCTACACCGGCGTGTTCGACGTCAACGAGAACGGCT…
Pseudomonas virus KPP25	18	540	9.74841	20.8	62.3751	53.2946	>_Pseudomonas_virus_KPP25_contig_1 Depth-of-coverage:2.06503 Taxon:1982591 refseq:NC_024123.1 AACATCGCACCAGGTGGCGACTTGAAGCCGCGCGCCGAGAACTCCGAACGGATCTGTGCAGTAGCGCTGCTGCTCGCTCGATACTCGCGATCGCGCCCCTCATGCCATACGGCTTCAAATACTTCCTTGCTCAGACCGAAAGGCTTCTGCCCGGTGATAATCCCACACAGCCATTCTTCCGGCGGATAACGCAGGCAGCCGTTGATTTCAGGGAAGTACTGATCGATCAAC - >_Pseudomonas_virus_KPP25_contig_2 Depth-of-coverage:1.68119 Taxon:1982…
Sulfitobacter phage pCB2047-C	2	531	3.06125	100.1	58.8328	55.5556	>_Sulfitobacter_phage_pCB2047-C_contig_1 Depth-of-coverage:17.4782 Taxon:754043 refseq:NC_020856.2 CTAGAAGGTCTGACCTGGCATATACTCGCTCAACAGTACTTCCGACTTTATGAGCCAAAACTGTCTCTGCCACATCGTAAGAGCATGTTTCACAATCCTGGACCCACTCCCGAAAGCTGGACCTGAACCCGTGCGGGCGTCCAGCCTCCCCGGCCACATTGAGGGCCTTAAGAATCGCCGTCTGGCTGATGCAGCCGACGCGGAACGATGGAAACAGGAAGTCGCTGCGGGCCTGCTCAGAGCATTGCCTGACCACCTCAAGGGCGGCGGGCGATAGTGGCACGCGGAACGGCTGCACCT…
Acinetobacter virus Aci02-2	9	512	4.69939	25	60.049	54.4676	>_Acinetobacter_virus_Aci02-2_contig_1 Depth-of-coverage:1.58867 Taxon:2734139 refseq:NC_048075.1 AAGATGATCCAGACGATCAAATTATTAAGCGTGTAAGATGTTGGGATTTAGCTTATACAGAACCACATGAAGGGAACATGGACCCTGATTATACGGTAGGAGTCTTAATGGCTCAAACTAAGAAGGGTTATTACATTGTTGAGCACGTTGTACGAGCACAAATGAAGGTTGGTAAGCTGTATAAATATATCGCTGACGTGGCTTTAAAAGATTGTGATATGTATGGTGTGATTCCTCAGATTCTTCCTGAAGACCCTGCTAGTGGTAAAGCTACATTCGCTTTCGCTAGAGAGTATTTAAT…
Acinetobacter virus WCHABP12	11	497	7.91368	33	64.9625	61.8616	>_Acinetobacter_virus_WCHABP12_contig_1 Depth-of-coverage:70.8751 Taxon:2560273 refseq:NC_041924.1 TAATGGCACCTTAAACGTAACCATTAACGGCACATTGAAAACAGGCACAGTAAACCTTTCTGCTGCGACTTCTTTCAGTGATGCTGCAACCTTAATTGCAACTGCTTTGACTGCTGTTGTGACCTTCGATACTCAATTACAATCATTTGTCGTAGCTTCGGGTACAACTGGCGAAACTTCAAGTATTAGCTTTGGATCAGGTACAGCTGCGGATGCATTAGGTTTATCAGAAGTTGGCGGCGCTATTGTAAATAATAATACGGTTGCTGATACTGCTGATTCTGC - >_Acinetobac…
Aeromonas virus pAh6C	7	495	8.0809	27	65.9127	65.477	>_Aeromonas_virus_pAh6C_contig_1 Depth-of-coverage:4.7669 Taxon:2733975 refseq:NC_025459.1 CAGAGTCTATTCATTCTGATACGTACATTGGGTCTCGCGTAACTTCTGAACAAGTTCTCGCAAGCCGGATACAAGCGGCGGGCCCAGATGTAGCAGCCGCATTCCTCGACAACGCGAAGAAGGCTATCGGCCTTCAGGGTGTAGACCACACCGGGTTTGCAAAGAGTACCAACCCAGCAGAGAAGCTGGCGTACATGGCTGGGCAGGGGCAAATAAACCTGCAAAGCGTTGCATCTGCCATAAGAGGCTCCAACCGCGATTGGGGTAACCCCGAGGAGGAAGGCACTTATGAGGCGGACTTCAACGAG…
Acinetobacter virus Aci07	3	478	9.4094	28.7	65.6274	64.1723	>_Acinetobacter_virus_Aci07_contig_1 Depth-of-coverage:19.3379 Taxon:2733317 refseq:NC_048076.1 GATTGATATTTATGAGAAGATGTTTGCCACTAACTGTAGTACAGCACGGGTTCATCTTACACCACGAGGTTGTAAAAAGAATAACCGCCATTTACTCAATTCAGTTAAACCCTATCAAGGTAATCGTACTGGTAAAGCTAAACCACCACTGCTAGAGATTCTACGTAGTAATGCAGTGCAAGCCTTTCAGGATGATCCTGAGATTCAAGTACTAGCCCATCATGATATTGAAGCTGATGACGGTTTAATGATTGATGCTTTCCAGTACGACAATACGTGTATGGTTAGCTTTGATAAAGACCT…
Sinorhizobium phage PBC5	11	471	7.35509	26.6	63.3846	48.3955	>_Sinorhizobium_phage_PBC5_contig_1 Depth-of-coverage:2.37652 Taxon:179237 refseq:NC_003324.1 CACAACCTGCGCGAGAAGGCCAAGCGCCAGCAGTCGGCTTGGTGCGCCCAGCTGCAGGACCAGCTGCTGTTCATTTACCTTTCTGGCGCACGCGGCGTCAACGCCAACTTCCTGCTGCCGCTGGGCTATGCCGGCCGCGCCAACAATGCGCTGGTTTCGCCGGACACATCGCACACGCTGTACGGCAACGACGCCACCGCGTTCAATAACATCGACGCGACCGACAAGATGGATCTCCGTCTGATTGATCGCGCCAAGACCAAGGCGGACAGCCAGGGCGGCGGCGGTACCGGCATCCCGGTCCT…
Flavobacterium phage vB_FspS_snusmum6-1	11	464	16.1641	17.5	71.0936	72.4775	>_Flavobacterium_phage_vB_FspS_snusmum6-1_contig_1 Depth-of-coverage:7.78081 Taxon:2686273 refseq:NC_048841.1 TTCTATTTTTTGCAATTTCAAAGTATTTATCATCTTTCTCAATGCCTATAAATTTACGATTTAAGTTTTTACATGCTACTCCTGTGGTGCCACTTCCCATTGTAAAATCTAAAACTGTTTCGTTTTCTTTTGTGTATGTTTTAATTAAATACTCCATAAGCTCGACGGGTTTTTGTGTTGGGTGAACTGTACCTTTTCTATTAGCATTTGAGATCTCAATTATACTTTTAGGGTTTTTCCCAATCGCACAATGTATTTTATCTCCAGTTCCTTTTTTACCGAAACTTTC…
Acinetobacter phage vB_AbaM_Acibel004	14	462	6.20776	17.9	70.4431	68.0705	>_Acinetobacter_phage_vB_AbaM_Acibel004_contig_1 Depth-of-coverage:51.2194 Taxon:1481186 refseq:NC_025462.1 TGCCTCAAGTGCCTGTGTATGCTGTAAGAAAGTGTCCTGCAAAGCCTTACAAAAAGAATGGTGATTTGTCTTCTAGTGGGGAGAAGTGGAAGGAATTGACAGAATCCATGAGTCTTCCATTCGAGCACAAAGAAGATATTAAGGTTGTGGTTGAGATGAAAGAAGGTAATCCATCCTCTCACCAGCAGATGAAATCTTGGTTGGACAGCCTTGGTTGGGTTGCGGAGACGTTCAAGTTCGTTAAAGATGATGACGGAAATGTTCGACAAATCCCGCAAATCAACCTCAAAG…
Acinetobacter virus AS11	3	456	5.61933	46.1	61.8443	61.9845	>_Acinetobacter_virus_AS11_contig_1 Depth-of-coverage:13.8118 Taxon:2560262 refseq:NC_041915.1 GAATTTTTAGATCAGGCAAAGGCTGTGCCTGTAGGGCAGAAGCGCAGAGTTAAGCATGGTGCTGAAGCTACTGCTGCAATGGATGTGTACAATAATGAGGATTCATGGTCAGCGTATTGTCATCGCTGTCATGAGTCATCTAAGGTGCATAAACAATTCTTGCAGAAGGTTGATACGTCCGTGCCTGTACTACGTAAGTACCTAGACTACAGTGCTCTTGTATCACTACAGGAGCTTGCTGCTAAGCATCCTGAGAAGTACAAAGCTATGGTAGTACTACTACATACTAAGCATGTGTCTACGA…
Stenotrophomonas phage Pokken	17	445	8.10346	17.1	61.8665	55.2644	>_Stenotrophomonas_phage_Pokken_contig_1 Depth-of-coverage:19.4385 Taxon:2596674 refseq:NC_049463.1 CTGATGGTGCCGACCTCGCATTCGAGAGAGGTGCCATCGAATGCAACGGCAAGAAAGAGATCTACATCCCGTGGTACGGCTTCCGTGGTGCTCCCACTGGTAACCCTGATTACATCAGGCCCAAGGCCACCGAAGAGTTGGCTGCCTTCTCAGCCAGCTACCATCCGAATTGGAGTGCATGCTCCCAGGGAGCCAAGAAGCTGCACATGCGCAACATGTGTCAGATCCTCGGCCACGATCTCAAGTCACCTGTTGACATGGTGATCTGCTGGACTCCAAGAGCAGCAGGCGGCGGTGGT…
Gordonia phage Chikenjars	10	442	6.70415	25.6	66.3835	65.54	>_Gordonia_phage_Chikenjars_contig_1 Depth-of-coverage:2.42424 Taxon:2601686 refseq:NC_048810.1 CGTCAAAATGGTAGTGTGAAAGAGAGGAGGTGACCCCCACGTGTCCGAAAGCATTCTAGTGAGCACCAAGAAGATTCTTGGGATCGAAGCGGATTACACCGCTTTTGACATGGACATCATCATGCATGTCAACAGTGCATTGTCAACGTTGAATCAGCTCGGCATTGGACCCGAAGAGGGTTTCATGATCGAAGACGACAGCGCTGAGTGGGGTGAACTCCTTGACGATGATCCAAACCTGAACAATGTCAAATCGTTCATTTACCTTAGCGTCAAACTTGTGTTCG - >_Gordonia_ph…
Sulfitobacter phage pCB2047-A	4	431	8.32906	30.2	65.9537	67.9163	>_Sulfitobacter_phage_pCB2047-A_contig_1 Depth-of-coverage:35.9013 Taxon:754045 refseq:NC_020858.2 CATAAGCCTGCGACCCAGCCTTGATGCCTTGGTTAGCAAGCCTGGTGCGCAAATCCTCGTCCTTTTGCGCAAACATGGGATCGAGGCGCTTGCGGCCAAGATCCATCAGCCGCCCCTCGACCGCTTCATTCCCCAGCTTGAAATTGCCAGTCAACTGCTGGCCGAGGGTGCCGGACAGGTTATCACCTAGCGTTGCCAAATTCAGGCTTGCAGAATTGTTTTTATCCTTGATCGCCTGCTGCGCCGGGGAAAGCGTCTGCGTCACCGAAAAGCGCGGGACCGTGTAGGTCTGCTTTGTAT…
Enterobacteria phage phi92	12	427	4.91683	14	72.5614	76.0369	>_Enterobacteria_phage_phi92_contig_1 Depth-of-coverage:8.20676 Taxon:948870 refseq:NC_023693.1 GTTCTACACCAAGTCTAGAAGTAATCACATCCTTGAACTCTTGCTTCATCTCCACGTTTTCAAGCAGAAACTTTACATTCGGATTGTACTTTCGTATATCGGTCAGTATTCGCATATACTCCCAAAATAGCTTAGACCGAGGATCATCAAAAGCAATACGTTTCCCGGCAAAACTGAAGGATTGACACGGACTACCACCAATTAAAAGGTCGATGTGCTTTAAGTTTGCTACATAGACCGTTGTTACACTTCCTAGTTGGATAGTGTTGGGGAAATTTAATTGCGTTTCCCCTATTGCATGTT…
Pseudomonas phage O4	19	420	17.8938	11.1	60.4408	56.1016	>_Pseudomonas_phage_O4_contig_1 Depth-of-coverage:1.99063 Taxon:1784982 refseq:NC_031274.1 GGAAGAGCGTATTGCTGCTACGCTAGAGCATCGGTACGATAACCAAGCTGTGTGGCATTTTAAGGGCGGTTACACGCCCGTGCTTGAAGAGGAATTGGTCTTGGCTAGGCCACCACACGATGACCTTAAGGACGCATTAGCGTCAGCTATAGCCATCTCCATAAAGCCTAAACAAACACGAACCAGCAAGGACGTGTTTGGTATTCAGGCACTTAACACAAACAAGCGCTTCGGCGGTATCTCATTTAGAGGATAAGTATGAGCACAAAAGTGGCCGAGCTCAATAAATGGCTCGAGCAAGATGATGC…
Burkholderia phage Bcep176	10	420	7.70465	29	62.2761	59.1184	>_Burkholderia_phage_Bcep176_contig_1 Depth-of-coverage:38.038 Taxon:348137 refseq:NC_007497.1 CCTTCACCTCATGGAACTCAATCAATCCGGTGTTCGTCATCACACAGAAGTCCGGAGTGTAGAAGGTATTGTCAGCAAGCCTGAACTTAACTCCCTCAAACTTGAACCATAAGATCTTGCCAGCGTACTGCATCTCATCAAGAACCTTCTTGTACGCCGCTTCAGTCTTATTCATCTCTCCAGTCTTTAGTCTACCTAAAGCCT - >_Burkholderia_phage_Bcep176_contig_2 Depth-of-coverage:2.07411 Taxon:348137 refseq:NC_007497.1 A…
Nitrincola phage 1M3-16	12	419	5.3895	22.2	61.5913	57.8321	>_Nitrincola_phage_1M3-16_contig_1 Depth-of-coverage:24.1781 Taxon:1472912 refseq:NC_024217.1 ATATTGGTACTCTTCTAAGAAGTCTTTTGGTAGTTGTATTGTGTTAATAGCACGAGTACAGGCAACATAGAATAGATTTACTTCTTGTTGATTGTACCCACTGTCACCAACGGATTTTAAGATTGTCTCAGTATTAAAATCATCAGCAATAATTACATTACTCCATTCCATACCTTTACTCTTGTGTGCTGTTGTTAAGATAATATCGTAAGGTTTATTACTCTTACTATCTTTAATTAAAGTGTCTAAAGCTTTGGTGTATGTAAATGTTTTATGGTTAAGAACAATATCGGTTAATCTCTTAA…
Microbacterium phage Akoni	8	406	8.27149	22	62.9032	56.4155	>_Microbacterium_phage_Akoni_contig_1 Depth-of-coverage:2.28666 Taxon:2565510 refseq:NC_048761.1 TCTGCGCTGCTTCTTCAAGAGGAATCTTGAAGCCCAGGCGGAACATGAAGTCCTGCACGGCCTTACCACTGGCCTGGTAACCACAGCTCAGCTCCGAGTACTTACCTCGGGGACGCTGTTCAGCTGTGACTTCCTCGTACGGGACCTCGCCCTTGGTGAACCGAGAGTACAACGCCTTGTAGACGTCCTTACCCTCGCGGAAGACCTGGAGCTTCCACTCTTCCCCTGCCTGGTAGGCCAGACCGCGAGACTCGACGCCGGAGAAGTCTCCGACGATCAACTCTCCTTCGGGATGAGAGGAC…
Aeromonas phage vB_AsaM-56	23	403	26.2658	8.5	82.2826	81.6913	>_Aeromonas_phage_vB_AsaM-56_contig_1 Depth-of-coverage:1.78275 Taxon:1127514 refseq:NC_019527.1 AAGGCAAACATGCACATTCCGCGCCAGCCAGTCCAGATCTGTTTCGTTACTCATTGCGTTGTTACTCATCGCCTTCTCCTTGATGCAACACACGACCGCCCAGCTCCCGGATCGTCTTGCCTGATTTCTTGGCCAGCAGAAACTCAATATAGGCCCCTTCTGACTGCTCCCAGCCCGGAAGCATCACCAGCTCGTGAGCCACCGCCACCATCGGCAGGCATATTTGCATGTACTGGCCCTGGCTAAGTCCGTCTGGCAGTGTTGCTGGATTCAGCACGCTGTGACCCTGATCTGCCAGCTCA…
Vibrio phage phi 1	5	396	3.32194	42.6	62.0612	55.3488	>_Vibrio_phage_phi_1_contig_1 Depth-of-coverage:33.9412 Taxon:1589297 refseq:NC_028799.1 TAAATAAATCAAATAAAAAAAAGAATCATACGGTTCATAGGTTGGTTGGATTGGCGTTCATTCCTTTGGTTGACGGAAAAGAATTGATTAATCATATAGATGGAAACAAATCTAACAACAATTTAAAAAATCTTGAATGGGTTAATCATTCAGAAAACAGAAAACACG - >_Vibrio_phage_phi_1_contig_2 Depth-of-coverage:1.78435 Taxon:1589297 refseq:NC_028799.1 ACGAAGCTTCTTACATAGATGAGCAAGCTTTCAAAGCAATTACTGCTCAA…
Pectobacterium phage phiA41	8	396	4.60377	27.2	61.658	59.0121	>_Pectobacterium_phage_phiA41_contig_1 Depth-of-coverage:50.363 Taxon:1965354 refseq:NC_048659.1 TAAAACTCGGTGATACGGTCAAGAATGAGTTGTGCGTCGTTATCGACATACGTTTCATTCTTCGCCCACATACCCATAGGGCCACGTAGGCGTTCATTTACCGTCTCTTTTGTGAGCTTGGTTTGGAATACGTGTTTGTATCCCACTGCTTCCTCTTCAGGAGTGATTTCAAGAAGAGCATTCTTGTGCTCATCCTTAAGAGACTTGATAGGAACCTTCTTGGCTGCAATAATCATCGAGAAGAAGCTCTCGATACCATTGTTTTTCAGGGCACCCTTGATTGGTACCTTGGTTTCAGTAAC…
Pseudomonas virus PaMx25	23	394	16.4511	9.9	73.7726	73.1939	>_Pseudomonas_virus_PaMx25_contig_1 Depth-of-coverage:10.8764 Taxon:1982241 refseq:NC_041953.1 TGAAACTTGCATGGGGAAATCGGGTATCCGAAGAGTTCTGCCAGAACGTGATCGCGATCCGTAAGCGTTTCAACTGGCAAGCGGAACAAGCCTCTCATCTCATGGCATGCATGGCCTTCGAGACGGGAGAGACTTTCAGCCCGAGCATCAAGAATGCGGCCGGTTCGGGGGCCACGGGGCTGATTCAATTCATGCCGGCAACCGCGCTTGATCTCGGAACGACTATTGAAAACCTGGAGCTCCTGTCTGCGGAGTCCCAGCTTTTCTACGTCGAGAAATACTTCCAGCGGTATGCACAACGAAT…
Cronobacter phage ENT39118	7	386	6.59028	36	59.4774	55.0857	>_Cronobacter_phage_ENT39118_contig_1 Depth-of-coverage:5.1831 Taxon:984175 refseq:NC_019934.1 CCGCATAAATACCTTGAACCTCTACCGAGTTTGACCCAGTAATCGGCAACTTAATCCACGATCCATTGTCTTTTCGCCACTCAACTTGATACTTGGTTGCACCTTGCGCTTGATCCCAACTGATCAGCATTGTTGATACTGATAAACCTTGCTGCACCATGTTTTCAGCTAAAATGACAACATTAATAACCGGTGCTTGAGCCGTAGGATTAATGATAGAAATCGGGCGGTCATCAATGTATGCACCAAAATCAATCGCATCATATTTTGCGGATTCATATTGCAATGCGGTAATTGAAAACTG…
Idiomarinaceae phage Phi1M2-2	6	382	5.92227	42	59.1912	58.4022	>_Idiomarinaceae_phage_Phi1M2-2_contig_1 Depth-of-coverage:137.514 Taxon:1527515 refseq:NC_025471.1 CTCTTAATATCCCGCAAGCCAGATTCCTTGCAATGAAAAACAAGTTCCGCTCATATGTAGCGGGATTTGGTGCGGGAAAGACTTGGGCAGGATGCGCAGCGCAGTGCCAAACAAGCTATGAGTTCCCTAAAGTTCCGCTAGGTTACTTTGCTCCAACCTACCCTCAGATTCGTGACATCTACTTCCCTACTATTGAGGAAGTGTGTCATAACTGGGGTATGCGTGCAAAAACCAATGAGGGCAATAAAGAAGTTCATATCTATAGCGGTGGTTTTTACCGTACCACTGTTATTTGTCGC…
Croceibacter phage P2559Y	9	378	12.8913	16.3	61.317	61.5092	>_Croceibacter_phage_P2559Y_contig_1 Depth-of-coverage:6.23804 Taxon:1327037 refseq:NC_023614.1 TTTTACGAATATGTAGAGGAAGGTGACGGAACCGGTGATGCTGTAATCATTGCTGATGGTGTGATGGATGTGATCGATAATAAATACGGTAAAGGGGTTTTAGTGTCGGCGCATGAGAATAAACAGATGATGCTGTACGGCCTGGGCGCCTACGACGAATTCAGCATCATGTACGACATCCACACGATCCGTATGACTATCTTTCAGCCCCGCCTGGATAATTACAGCAACTTCGAAATGTCGGCCAAGGACTTACTACACTGGGCTGAAAACGAGTTGAAACCAAAAGCAAAATTGGCCTTT…
Pseudomonas virus NP1	27	375	17.1533	8.9	70.8379	68.7311	>_Pseudomonas_virus_NP1_contig_1 Depth-of-coverage:1.6064 Taxon:1982240 refseq:NC_031058.1 CGCCACCTTCGGCGGATTCTTGGGACACGTTATGCGGTCTCTCGACAAATCGACCCCTATCCAGTACAAACGAGCCTGCGTTGAAGGTCTGGCTGCAGGCTTTGTCGGCCTGCTCGTCATGCTGATGTGTAATGCAACCAACCTGTCCGAGCAGTGGACGGGCGTGATCGTCGGTGTCCCAGGGTGGCTCGGCGCTAACGCCTCCATCCGCATGCTCGAAAAGGCGGTGTTCAAAAAGCTCGGCTTGCAAACTGGCGACACGGTGCGCGCACCACTGGAGCCCGGAGAAAACGATGCTAAATAACCTG…
Acinetobacter virus B1251	18	375	17.9966	11	65.7593	64.2454	>_Acinetobacter_virus_B1251_contig_1 Depth-of-coverage:2.91872 Taxon:2560265 refseq:NC_019541.1 ATTGAATCACCTGAGCCCCTTACCGCATAAGCAGAACTACTAGCTGTAAGCGACTGAACATAACCATCACCAGCGTCACCAACATAACCCATATTCGTGTAATACCCATCATCTCCCATCTTACTGTAGGATTTTACTGGAA - >_Acinetobacter_virus_B1251_contig_2 Depth-of-coverage:1.60142 Taxon:2560265 refseq:NC_019541.1 CTTAAGGAGTGGCTATGAGCAAATTATCGGTTGATATGTCTGCAAGCGCCAGAAATGACGTA…
Strepomyces virus Rima	6	374	8.01346	19.9	62.1634	52.5787	>_Strepomyces_virus_Rima_contig_1 Depth-of-coverage:35.1197 Taxon:2560784 refseq:NC_041889.1 CGGCATCACGAACATCGATGAGCTGTTCCCCGATGCCAAGCAGCTGATGGACCGTCCCGAGTTCGTCAAGCGCAAGACCGACTGGGTTGCCGGTGTCATTTCTGGCACTCACCACACCCCGTTCAGCCGGGTCAAGTCGGCCACTGCTGATATCACCCTCGACACCGCAAGGGCCAAGGGCTATGTCAAGGGCACGATGAAGAAGGAAGAGTTCTTCGAGGTTGCCAAGCGGACCACCGGCCCGACCACCATCTACAAGAAGCAGAAGCTGGACCGGGATGATATCCTGGACATCACCGACTTCGA…
Salmonella phage IME207	6	362	4.35624	42.1	75.4745	76.4531	>_Salmonella_phage_IME207_contig_1 Depth-of-coverage:1.83662 Taxon:1873985 refseq:NC_031924.1 TCCAACTCCTTTGCGCGGATTGCGCTGTCGATGATGTCATGCAGGTCTTGCTGCTTGTCCTTGTGCCCACGCTTTCCACACTGCAAAGCCTTCTTGATTAGGTGCTGCAGCGCAGGATTGGCAACTTCCCACGCAATCAGCACGTCATATACATCAACGCTAACAC - >_Salmonella_phage_IME207_contig_2 Depth-of-coverage:3.44654 Taxon:1873985 refseq:NC_031924.1 AAGTCCTTCGCCTGACGGAGACGCTGCAAAAGATTGGCACCG…
Paenibacillus virus Vegas	2	358	3.81355	49.1	65.711	70.2238	>_Paenibacillus_virus_Vegas_contig_1 Depth-of-coverage:3.78992 Taxon:2034999 refseq:NC_028767.1 AAGGCATCGAAGATTTTGGCTACGGTAACGGCTATGTGTATGTCAAAGAAGAGTTCGGGCGCTTCCTGAATCAATTAAGCGATCTGATCGAATCCGGGAAAAACGTCGTATTAACAGCACACTGCCAGATTGTGAAGTTCGAACAGCCTGATGAAATGGGCGCTTACGATCGTTACCAGCTGAAGCTAGGAAAGAAAACGTCATCGCAGACAGCGCCGCTTGTAAAAGAATGGGCCGACATGCTGCTATTCATGAATTACAAGACGTACAGCGTGGCCACCGATGACAAAGGCAAGAAGAACA…
Rhodococcus virus Trina	9	350	3.21552	18.7	58.8406	53.9919	>_Rhodococcus_virus_Trina_contig_1 Depth-of-coverage:7.27109 Taxon:2560705 refseq:NC_042040.1 CGGCAAGACGACCCTTTGCGGACTTCTTCGTGCCGTTGTCGGTAATCGGATCTTTGAAGATCTCTCGCTCGACGCCGTTAACTGTAACAGCGGTTGCCTTCATTGCAAAGCCAAACGTGTCACGAGTCACATACTGGTAAGTGTAGCTACCAACACCGAAGACGATATTGGTTGAAGCAAAACCCTTAGCAGCGAGACGTTCGCAGATAGCATTGGCACGCTCGAAAGTGATCGAGTCACCGTAAATCGCGCCGATGTGCGGATCTAGAACCTTGTAACCCTGCTCGTTTACCGTGCCACCAAAG…
Burkholderia virus BcepC6B	15	350	14.7707	13.4	66.1809	57.5685	>_Burkholderia_virus_BcepC6B_contig_1 Depth-of-coverage:10.2826 Taxon:279280 refseq:NC_005887.1 ACCGCACGCCGGGCGAGAAGCGCACGCAGAAGATCTTCGACTCCAAGCCCATGGTGGCCCTGGAGCGGTTCGCGGCGATCAACGACTCGATGCTCACGCCGCGGCAGACGAAGTGGCACAACCTGCGCACGACGAACGAAGACCTGAAC - >_Burkholderia_virus_BcepC6B_contig_2 Depth-of-coverage:10.2826 Taxon:279280 refseq:NC_005887.1 ATCATGGAGGAGGGCGGCTACACGTCGTTCCCCTACTCGATCAGCCGCTACGTCA…
Erwinia phage phiEaP-8	22	345	17.7798	6.1	62.5167	58.8775	>_Erwinia_phage_phiEaP-8_contig_1 Depth-of-coverage:5.58413 Taxon:2178928 refseq:NC_049510.1 TGCTGGACAAGGTGGTGAGTCCGAGCAAGTACATCGCCAACCTATGCTTCCGTGGTGCAGCTAAGACCACACTGTTCATGGAATACATGACGTTGTACGTGGCAATGTTCGGGGAGATTCCTGGCTTCGGTGAGATCGACGGGATGATCTACGTGTCTGACTCGATGGACAACGGTGTGAAGTCCGCACGAAAGAACATTGAGTTCCGCTACAACAACAGTGAGTTCCTGCAGGAGTGGATTCCACAAGCCACGTTCACTGACAACTACCTGGAGTTCACCAACAAAGTTGGGAAGAAGCTGGGTG…
Faecalibacterium virus Oengus	7	343	8.35745	16.9	68.565	70.8025	>_Faecalibacterium_virus_Oengus_contig_1 Depth-of-coverage:4.21453 Taxon:2734262 refseq:NC_047916.1 ACGGTTACACATTTGAACACGAGGCTACATACGATCGTCTATGTCTGGTTAACGACGCTGTTTATATTGCTCGTTATGAAAACACAAACCCCGACGTCATTGAGGGTGGTGGAACTGACTACAGACGTAAGAATTTATGGACAGCTACCGGCACACAGTTTGCAGTGCCTTACGTGTTCAAGAAGTTATTCAGTGGTGAGGACATTGTGTTTGACGACCTTTGCGAAACCAAATCGGTTACCTCAGCCTTATATTTGGACATGAACGAAAAGCTGCCAG - >_Faecalibacteriu…
Salicola phage CGphi29	6	342	6.85834	29	59.1119	55.2128	>_Salicola_phage_CGphi29_contig_1 Depth-of-coverage:2.7445 Taxon:754067 refseq:NC_020844.1 ATTTTGAAAACAGAAAAATGTACTCGTGAGATTTGGTGCAACGATCACTAACTGACTCTGGCATCGGGTTGGTTTTGTGCCAGATTATGTCTTGTCGAAGATACCAGCCGTCGGCTTGCAACGCGAAGGCTACACGCCACGGAATACCGATCAGGTCTTTGGGTTTCAAGC - >_Salicola_phage_CGphi29_contig_2 Depth-of-coverage:16.1712 Taxon:754067 refseq:NC_020844.1 CGATTTTGGCAGTCATTATAACATGCTTACCTTTAATATCAC…
Vibrio phage VpKK5	6	340	5.89897	24.3	59.1276	60.3232	>_Vibrio_phage_VpKK5_contig_1 Depth-of-coverage:4.08801 Taxon:1538804 refseq:NC_026610.2 CCAAACTCACCCATGATAGAGAAAAAGCACTTACGTTCATCAAGGGTTCGAACTAATGCTTGACCAGAAGAGTATGCGCCCGGTCCAAAAAAGTCATGGACACTAGGAGCTTTATTAGACACCCGCTCAACTAGATTACTAATCCCGTTTTGAGCGCCCTCCTTACCCGTACCGGTTGTGGCCAACAGAATAACGTATTGGTTTAAGCCAGTGTTAGAGAAGTTATAGCAACGCCCTACAATGCCAGCCACCAAGGCTATAGCCCCTGCTAGCGCAATTTTCTTAACTGGTCTAACTGCTGAGGAATAAA…
Acinetobacter virus phiAB1	2	337	6.31893	30.8	63.466	63.1881	>_Acinetobacter_virus_phiAB1_contig_1 Depth-of-coverage:27.0963 Taxon:1985715 refseq:NC_028675.1 GTGTAGATCACGGTAAATATAAATCACTTAGACCCGAAGGTTATCATATGCGATTGAATCCTTATGGTACACCTAGGGTATCAATGTCGCACCGTATAGTATACTGTGAAACTCGGGGTATACATATGGATGATATACTTGATTTGGTTGTTAGGCACACATGCGATAACCCTCGATGTATCAACCCAAACCATTTAATTATAGGTACTAGAGCTGACATTAATAAAGACTGCGCAACACGTGGTAGATCAGCTAAGGTAGTACCAAGTAAAGTTAAGTTATCCTTGGAAGCTGTAGAAGCT…
Xanthomonas phage RiverRider	9	337	4.43309	23.9	61.6503	58.3259	>_Xanthomonas_phage_RiverRider_contig_1 Depth-of-coverage:2.42267 Taxon:2108116 refseq:NC_048703.1 GCTACCCCATCTCATTGGATGGCTGCTCATCTGGTCTGCAGATCCTGGCTTGCCTGGTGGGCGACCGTAAGGCTGCCGAGCTGTGCAACGTAGTGGACACAGGCAAGCGTGAGGACGCCTACACCAGGGTTTATCAATGGATGCTGGAACAGCTCAAGGAGTTTGCCAACGGCACCATGCTAGACCGCAACCCAGTGAAGAAAGCCATCATGTGTTCGCTGTACGGCTCCCAGAAAGTGCCCCGTGACGTGTTCGGTGGAACCGATGGACTCTTGGAGATCTTCTACGAAGCCATGGGCA…
Sodalis phage phiSG1	2	335	3.74794	40.4	55.449	51.5152	>_Sodalis_phage_phiSG1_contig_1 Depth-of-coverage:40.6767 Taxon:373126 refseq:NC_007902.1 TTGGTTACTCTGGCGAAAAGACCCGAGACCTTCTGCAAACCAAGCTGTTCGGCAGGCTTAACGGGCAGGTGTTCGAAGGCGGGTACATCAACGCCGCGCATATTGTTGATTACAAGTCCATGCCCGGCACGTCTGGCGCTGTTCGTGAAGTCACCGTAAAGCACAAGTCGGGCGGCATATCGATCTGCCAGTTTTGGTCTTACTCGCAAGGACAGCATGCCCTGATGGGCGACGTGGTGGACTGGTTCCACATCGACGAGGAACCGAGGGACAAGGCGATATATCCCCAGGTGCTGACACGGACTATCA…
Chlamydia virus CPAR39	1	328	33.8261	52.3	51.6021	47.1933	>_Chlamydia_virus_CPAR39_contig_1 Depth-of-coverage:56.4361 Taxon:1986029 refseq:NC_002180.1 GTCACGATCACAGCCCCAGTAGCAGGATACACAGAACAATCAATATACGACTATTTCGGACTACCAACTAAAGTCGGCGGACTAATACACAATGCCCACTTCCTAAGATCATACAACTTAATCTATAATCAATTTTACAGGGACCAAAACCTTCAGAATCCTACAATTATCAACAACGGAGACGGACCAGACAATTACGCAGACTATACAATTAAAAGACGTGGAAAACGTAAAGACTATTTCACATCAGCACTACCCTTCGCACAAAAAGCCCAACCCGTATCAATACCACTAGGAGGCGAAGCC…
Pseudomonas virus phCDa	5	322	3.12822	33.8	64.662	64.1634	>_Pseudomonas_virus_phCDa_contig_1 Depth-of-coverage:2.73984 Taxon:2734187 refseq:NC_048003.1 CGGTGGTTCGTGCTGCCGCCCAGGCCTTCACCATAATATTGGCCCCTTTCTGCTCTGCGTCGCGGGTGAAGCCTTCGGTCTGCGCACCGTACAGTAGCTTCTGCTTGCCGATCACACTGTTCTCGTCGACACCCAGTTCCATGACTTGCGCCTTTTCAGTCGCCGTCTTCTGGATCAGCAGCTGGATTTCAGCCGGGGTTTTCAGGTTCGAGTTCACCAGCAGGTCATACTCAGCTTCGAGCTTGCAC - >_Pseudomonas_virus_phCDa_contig_2 Depth-of-coverage:2…
Acinetobacter virus P2	3	321	7.2337	25.8	64.2905	62.4874	>_Acinetobacter_virus_P2_contig_1 Depth-of-coverage:2.14479 Taxon:2560280 refseq:NC_042007.1 TGAAGCTGCTAATGCAGTAATTGATGGTTATAGAACGATCAATCAGAACGTGATTGCAGAGGGCGCAGCGATGTAGCTACTCCGTGATCGTGATGATAGTGCTTATAGATTTATAAAAGAACATGACCTAAGCCCTGCGAACCTACAGTTCATAGAGGACTGTTATAATTCGGATTGGAGATTAGATGATGA - >_Acinetobacter_virus_P2_contig_2 Depth-of-coverage:18.0074 Taxon:2560280 refseq:NC_042007.1 ACATGAACTACATAGATC…
Pseudoalteromonas phage H103	6	321	8.9141	19.9	60.0727	60.907	>_Pseudoalteromonas_phage_H103_contig_1 Depth-of-coverage:5.62722 Taxon:1636200 refseq:NC_028819.1 GTCTTGGCGCAGAAGCCTACAGCAGACCATTTCACGAAAGCGAAATCGCTGTTGTGGAACTGGCGCGGCACGGCGTAGGTGTTGATGCCCATACCTACCACTGGGTGCAGACCCATCTGGTCATCCCAGTACATGATGAACTTGCCACCAGTCAGAGCGGAGTCGATGTAGATTTCCGCGATTCCTTCCAGCTTCATCACGAGGTCTTTGATGGTGCCCAAAGTCCATGTGTCGGCAGACACGAAACGCTCCATGTTGGACATGGCGGCGGCAGATACACCAATGCGCACAGGGTTCACG…
Gordonia phage Secretariat	8	319	7.23008	18.1	62.2296	63.5714	>_Gordonia_phage_Secretariat_contig_1 Depth-of-coverage:3.81095 Taxon:2725616 refseq:NC_048876.1 TGAAGATTAGATCATATTCCGAGTTGGTTCTCTTACCAACTTTCATAGAAAGATTTGACTATTTGGTTTTGAATGGAATGGTTGGCCACGAAACATTTGGTACCAATCGATATTTGAACCAAAGCTTCTATCGTTCAAAGGAATGGAAACGAGCTCGGAACGAAACTATCATTAGAGATAACGGATGTGACCTTG - >_Gordonia_phage_Secretariat_contig_2 Depth-of-coverage:11.0165 Taxon:2725616 refseq:NC_048876.1 AAACGCC…
Sphingobium virus Lacusarx	18	318	4.46449	13.1	66.6149	61.9372	>_Sphingobium_virus_Lacusarx_contig_1 Depth-of-coverage:3.4551 Taxon:2560778 refseq:NC_041927.1 TCAAGGGTTTGCTGCTGCGCAATCCGGGCGTGAGCTCGCAGATCGAATTGCAGTCGGCCACGATTGAAACCGGTTTTCAGGACATCGGCCAATTCTTCGTCGTCGACGGCCTGCGTTGCGGCGCTATGGAAATGGAAGTCACCGCCGGCCCGATCGTCACGGGTCAGTCGACCTTCATGGGTCGCGAAACCAAGCGCGCCAACGTCGAGAAGCTGGCCAATCCGGCCAACTACACGGTTCTGGAAGCCCCGGCTACCGAAGTCGTTTCGGCAACCGCGAACGTCGGATCGCTCATCGTTGACG…
Gordonia phage Tanis	9	311	5.82316	21.1	63.6699	62.1212	>_Gordonia_phage_Tanis_contig_1 Depth-of-coverage:2.49101 Taxon:2652415 refseq:NC_048817.1 TCGATGCTATTATCCGTAATCGTAAATATTACAAGGGCACTGGTACTCCGAACCTCTACACATCCACTGACCTCCTGACCGAGATGCTGCTCATCAAGGACACCACCGGCCGCAGAATCTACAAGGACGTTCAGGAACTTGCGTCCGTTCTGCGTGTCAACAAAATTGTTGAGGTTGAGCTCATGAACGATGCTGTTCGTGTCGTTGACGAGACAACTACAAACGATATTCTCGGAATTATGCTCAATCCCAAGGACTACACCGTCGGCGCCAATAACGGCGGTCAGGTTGCAATGTTCGACGACTTC…
Citrobacter phage CVT22	10	310	8.97011	17.3	62.4767	58.1053	>_Citrobacter_phage_CVT22_contig_1 Depth-of-coverage:13.297 Taxon:1622234 refseq:NC_027988.2 CCCCTAACACAGGGGCTCTTCCTTGAGATTGGATATGGCGATTCAGCCATATACACACTAAAAGATAATGACCACGAATATAATGATAAACTTCTTCCATCAATTAAGAGACTGTATTTGGAAATGGAAGATGTGACTGAGTACGAGTTTGCCAATAAATACTTCCTTGGCTGGTCACATTGGCAGCGCATTTGTAATAACAAAGTGTTGCGCAAGTATATTGATGACTGGCGCGTAGAGCTTGAATTAAAATTGAGGGCTAGGG - >_Citrobacter_phage_CVT22_contig_2 Dep…
Pseudomonas phage phiPSA1	15	310	13.6328	10.6	62.7196	58.7861	>_Pseudomonas_phage_phiPSA1_contig_1 Depth-of-coverage:3.07446 Taxon:1500757 refseq:NC_024365.1 CGCGGCGTTCTTGGCGCAGGTCGGCCACGAGTCGGGAAGCCTGCGGTACGTCGCGGAACTGTGGGGGCCAACGGCTGCACAGCGCCGGTATGAGCTTCGGCAGGACATCGGAAACAACCAACCGGGTGACGGCTACCGATTCCGGGGCCGTGGGCTGATTCAGATCACCGGGCGGCACAACTACGAAAAGTGCGGCGAGGCGCTCGGGATGAACCTGATCGTCAGGCCGGAACTGCTGGGCCAGTCGCCATTGGCAGATCGCAGCGCGGCATGGTTTTGGACAACGCACGGCTGCAACGAGCT…
Gordonia phage Untouchable	5	308	5.34216	22.4	56.231	47.2247	>_Gordonia_phage_Untouchable_contig_1 Depth-of-coverage:4.61766 Taxon:2656542 refseq:NC_048823.1 AGAACCAACTGATTGGTTTGGCCGTAGATCTAGCTGAAAAACAGCTCAGAGAGGGAACGGCTTCGTCTCAGACTATTAGCCATTACCTGAAACAAGGTTCCAGTCGTGAAAAACTTGAGCAGGAAAGGTTAAAGCAAGAGAACGAACTGTTAAAGGCTAAGGTTGAATCCTTAGCATCGCGTAATCGTATTGAAGAGCTTTATGAGACAGCTCTGAATGCCATGCGAGCTTATTCTGGACAAGAGCCTTTGGGTGAAGATGATAATTAGAACGTATTCGGAGTTAATACAGCTCCCAACATT…
Caulobacter virus Seuss	6	305	3.55306	24.2	59.6678	50.6024	>_Caulobacter_virus_Seuss_contig_1 Depth-of-coverage:8.70167 Taxon:2734278 refseq:NC_047757.1 ACCGTGTTGTTCGCCCGTGCGATTTCCGCCATCCGCTCTACGTGACTCTCGGGCAGGGTGAACTCCTTCCGGCGAAGGACATCCAGGATTGCTTCGACGGCCCACGACACGATTTCCTCTCGTTCCTCGGCCACGATCCTCGTGCCCAGATCAATTTCCCGCTCCTTGTCCCGCACGGGGCGGTCGAAAATGAGCATCAGCCACCGCCTGTTGAACGCAATCGAGGTGTCGTCCGTGAGCGGGATGTGGTTGGTGGCGAACCAATGGGCGCAGCGGCTTTCCATCTTGAACAGGGGCTTGTTCTT…
Klebsiella phage Pylas	6	303	3.86178	25.9	65.4864	66.7047	>_Klebsiella_phage_Pylas_contig_1 Depth-of-coverage:57.0878 Taxon:2419682 refseq:NC_049444.1 ACCAAATCGTAGCTCAAGCGTTTATCCCTAACTTTGTTAAGGGTATGGAGCTAAATCATATAGATGGTAACAAGCTGAATAATGCAGCTAGTAACCTAGAAATTTCTAATCCATCCCACAATCAATTTCATGCTGTACGAACAGGATTAGTACCTAAAGTAGGTAAATCTATTTATAGAAATGTTACCTACGTTAAGAATCCTCGTGCAGTTAAGAAGTGGGCAGCTAGTATCAGACATGCAGGTAATTCCAGTTATGGTTGGAAAACCTTCATGACAGAAGTAGAAGCAGCACAGTATGTAGATA…
Pectobacterium phage Nepra	8	296	4.67729	20.1	58.52	56.4626	>_Pectobacterium_phage_Nepra_contig_1 Depth-of-coverage:7.33611 Taxon:2163635 refseq:NC_048704.1 ACTACAGCGCGAAATAGATAGTCCTTAGACTTTTGCGCTTGTGGTAAGTCGGCATAAGGCATAAAGCAGGGGTGTTCTTTCTTATCCGCATCTTTAACCTCGCCATACTTCCAACCCTCTGCCGTTTTTTGCGCCAGCCATGACTCATGCGACTGTTCAGGCGTGGCATCTGGATTAGCAAGGTGCATTTCAACGCCAACCATCGCACTTTGCTTCTGCCAGTCTGGTGCATCTGCCCATGCTGGTTGACCATCATCGCCAAGCGATTCGCAATAAGCAGCGTT - >_Pectobacteriu…
Salinivibrio phage CW02	10	284	7.91051	17.2	59.7261	56.6358	>_Salinivibrio_phage_CW02_contig_1 Depth-of-coverage:2.20985 Taxon:1161935 refseq:NC_019540.1 CGTATCTGCTCACACCATGATACCGGGTGACAAGCGTAACCCGTTTGTCGTACCTCATGGTGCCATCCAGGTGGATGGTACCGCTGTTGAGTTCAACATCGATGCCGCTAGCTCACCTGAAGAGTTCGAATCCAATGTCAAGTCTGTTCTTGAGTACCTTCGTAAGACTATCGATCCTCGGTATGAGTTCCAGTTCACACCGGCTATCGAGTACGACACGGAATACTTCAAGGCACTGCCTGCCATTACTAAAGAGCTTGGGTGTGAGCCTGACTACAATGCCAACACAGGTATGGCCAATCCTC…
Brochothrix phage NF5	3	283	6.04822	30.2	63.9893	65.3691	>_Brochothrix_phage_NF5_contig_1 Depth-of-coverage:517.628 Taxon:764561 refseq:NC_015252.1 GGTGGTGATGGAAAATGGCAGGATTGACGCTAAAGCAGCAACGGTTTGCAGATGAGTACATCATCAGCGGAAACGCTACTCAGGCGGCTACACTAGCGGGTTATAGTAAAAAAACAGCAAGATCCATTGGACAAGAAAACTTGACAAAGCCTGACATCAAAAAATATATAGATGAGCGGCTGGAGGAACTGGAATCAAGCAAGATAGCGAAGCAGGATGAGGTCTTGCAATATCTTACGTCAATCATGCGCGGCCTTGAAACAGAGCAAACGCTGCGGGGCATGGGAGAAGGGATGCAGACAATCGAT…
Sulfitobacter phage NYA-2014a	9	282	13.3731	12	65.3867	62.6802	>_Sulfitobacter_phage_NYA-2014a_contig_1 Depth-of-coverage:2.37304 Taxon:1526550 refseq:NC_027299.1 GCAGGTCCTTCACAGCCCGGTTCGGGCCGCTGTTGACGCCGTAGTCAAACACCGCATAGTCCAGGCCAGCGGGCAGGTCGTCCGCGTTCACCATGTCCCAATATTGGCGCTTGTAGATATCGTGGATTTCGGCGCGCGTGATATCCTTCACGGACCGGCGCTCGACGCCCCGATTGTCGCGGTAGGCGTCGTAAACAGCCTGGATCACGCCCTTCATGGTCGCGCCACCGGGGTCGTCGGGGTGGTTTACGTAACCGCCTTCGTGCGCGAGGACGAGGGGCAGGACGTTGGTGAAGT -…
Pseudomonas phage vB_Pae-Kakheti25	2	274	4.99953	30.5	60.7459	59.915	>_Pseudomonas_phage_vB_Pae-Kakheti25_contig_1 Depth-of-coverage:34.2736 Taxon:1141526 refseq:NC_017864.1 TGCCGCCGATGCCTTTGGAAGTCTTTTCGACGACGAATCCTTACGGTGTCGGACACAACTGGGTCAAGCGGCGGTTCATCGATTGCGCTGAAAATGGGGAGATCGTGCGTCGAGACGTCAAGATCATCGACCCAATCACGAAAAAGGACATGATTGTCCAGCGCACCCAGGTGGCCATCTTCGGCAGCTACGTCGAAAACATCTACCTCGACCCGGTTTACATCGCGACGTTGAACGAAGAAAAGGATCCGAACCGCAAGAAGGCCTGGCTCGAGGGTCGTTGGGACATCGTGG…
Vibrio phage pYD21-A	5	270	4.82554	28.7	58.5258	54.8	>_Vibrio_phage_pYD21-A_contig_1 Depth-of-coverage:23.0963 Taxon:754049 refseq:NC_020846.1 AATGCGCGGGGAAATGCTGCCCTTCATATTCTACTCGTTCGCCTGCAAGGTCTAGGAAGTAGCCGAATTGATCAAACGTGTACCCATCTGGATTTGGTCGAAGTGTCACTGAGTTTACGCTGTGACAGTCAGGACATTGGATTTCGGATTTAATCGACTCTTTGTTTTTGTTCGCCTTGATTTGTGGATTGAATACATCACCATTGGGAAAGTGGGTGTTTACGTTATCGGCATAGTCCAGTAATAAAGAGTATTCTTTACCATCATGCAGGCGCAATGCACGACCTATGATTTGCTGCAATAAAGAAG…
Escherichia virus Pollock	10	269	7.73349	12.1	58.269	51.922	>_Escherichia_virus_Pollock_contig_1 Depth-of-coverage:1.54843 Taxon:2170215 refseq:NC_027381.1 TACAGAAAGTTTTACGGTTAACCCTGGTGACCGTATTGCTCAGATGGTAATCGTCCCTGTAATGCAGCCAGAATTCGTTGTAGTAGATTCTTTTGAAGCTACTGAACGTGGCGAAGGTGGTTTTAACTCTACAGGTGTTAAATGAGCGAACCAATGAG - >_Escherichia_virus_Pollock_contig_2 Depth-of-coverage:6.90839 Taxon:2170215 refseq:NC_027381.1 CCTCGTTAAAGGAAAGATTAAAAAATTATTCGCAAATAAAAGCGGG…
Erwinia virus Eho59	5	268	5.7836	23.5	65.3931	67.0732	>_Erwinia_virus_Eho59_contig_1 Depth-of-coverage:23.4128 Taxon:2734232 refseq:NC_048198.1 AACCTGAGCATAGAGCAAAACTTATTGATCAGCATTGGCGGCTAAACAATCTCTATTGCATCACCGATAAAAACGGCAAGCAAGTCAAGTTCAAGATGACACTTGAGCAGCTTAAATACTTTGAAAACGAGTGGTCAAGAAACATCATATTAAAAGCGCGTCAGCTCGGCTTTACGACTGAGATGTGCATCATTCAACTGGATGCCGCACTGTTCATGTCGGATAAATGTGCCTTGATTGCACATACCTTGCATGATGCTAAACGCTTGTTTCGGGAAAAGGTTAAATACGCTTATGAGAAACTGCCAC…
Pseudomonas phage YMC11/02/R656	16	265	10.2759	10.1	62.1992	60.7212	>_Pseudomonas_phage_YMC11/02/R656_contig_1 Depth-of-coverage:2.47906 Taxon:1755689 refseq:NC_028657.1 CGATGAAACCCAAAGAAATCTTGCTGCGCTGCTATGCCGAGCGCAAGGAAGGTTACTGGCAGGCTTTCTGTATCGACCTCTGCCTGGCGGTACAGGGTGAGACCCAAGATGAGGTAGTCCGAAAGCTGCATGGTCAGGTGCGCGACTACCTGTGGGATATCTTCGAAGGCGAAGACGCGCCCTATGCAGCCCAGCTACTGAGCCGCAAGGCGCCGCTCTCGCAGATCGCCAAGTACCATTATATTGACCTGCTTTGCCACATTAAGCGGATCAAAGATTGCTTCACCTTCCAGGACA…
Erwinia virus Ea9-2	15	262	8.35274	9.9	61.9589	58.624	>_Erwinia_virus_Ea9-2_contig_1 Depth-of-coverage:4.22251 Taxon:1982577 refseq:NC_023579.1 CGTGGATCCTGCCCGACAACTTCCACGTCCATGTGAAGGTGATGGATCAGGTCCGAGAGACGGTTCACTTCCTCAACGAACCGTTCGACGTGTTCTACAAGGTCAACACACCTGTGCAGGAAGGCCGATCACTCGGGGCAAACACGATCCATTCCATCGACGGCATGATCGTCAGGGAAATGACCCGCCGTTGTGATTACGACCAGCGGGTAGTGGATGCCCTGCTGAACGTCATAGATAATGCTGAAGCGAGGGGGACGAACGAGGCCACCAAAGATGATCGTATGGTCATCACTCTCTGGAAGCACT…
Gokushovirinae Bog1183_53	2	259	44.6952	30.5	56.8406	44.6372	>_Gokushovirinae_Bog1183_53_contig_1 Depth-of-coverage:34.545 Taxon:1655646 refseq:NC_027633.1 GTGAAATCTGTAATGACTCATCAATTTTCCCAGATTCCTCGTGCTGATATTCCTCGGTCGCAGTTCAATCGTTCTTCTGGTCTTAAAACGACTTTCGATGCTGGGTTTCTTGTTCCGTTTTTTGTTGATGAAGCTTTACCCGGTGATACGTTTCGCTTAAAACATTCTCTTTTTGGCCGTTTGGCTACTCCTGTTGTCCCTGTGATGGATAATCTCTTCATGGATACTTTCTATTTCGCTGTTCCAGTTCGTTTAGTATGGGATAATTGGCAAAAGTTTAACGGTGAACAGGTAGACCCCGGTG…
Microbacterium phage Arete	14	259	12.216	9.5	64.2485	56.5652	>_Microbacterium_phage_Arete_contig_1 Depth-of-coverage:4.75466 Taxon:2713257 refseq:NC_048860.1 CAGGATCCCATGGTTCGTTCGTCGCGTAGAACAGGTGAAACCCGTTCCCGCTCTTGCTGGTCTCAGCGAGTGTTGCAGGGAGAACTCCGAGCTCGCTCGCGTGCTTGAGCCCCCCGTTCTTCCCGTCGATGTCGATCGCCACGACCTGGAAGGCCCGCATCACGAGCGCCACAGGGTGGGCTCCCTTGCGGTACCCGTACTCTGCACGGTTCTTGGCGAACTCGCCTCGGTTGTACCGGGGCATGAAGCCTTCAGCGCCGTCCTTTCCAGTGAGCCCCCACCCAGCCTGTGTGGTGCCATTG…
Flavobacterium virus FCV1	7	254	10.2454	12.7	64.3876	61.4801	>_Flavobacterium_virus_FCV1_contig_1 Depth-of-coverage:7.21633 Taxon:2560474 refseq:NC_041845.1 CAGTAAGATTGGAACCTTCTGTTTGGGTTGAGCAAAACATATTTTTGACTTCTGCGGAATCTAGGTACGCAGGATTTTTCAGTTATGATCGTTCTCCTTATTCAAGAGAGATTATTGATAATTTGAGTCCGAGTTCGGATGTTGAAATTTCGGCAGTAATGAAATGTTCTCAGTCAGGATTTACCGCAGGAGTTGTGGTGCCAATGATTCCTTACATCATTTCACAATGTCCTGCAAACACACTTTTCTTTTCGGGTTCCGAGAAATTGGTAAAAGATACGGTAAGGGATAGGCTTGATCCAA…
Escherichia virus K1H	2	252	3.26191	44	60.5109	58.2192	>_Escherichia_virus_K1H_contig_1 Depth-of-coverage:34.4047 Taxon:1911010 refseq:NC_027994.1 GGATATTTTGCCCCTACCTATTCACACATTCGGGACATTTTTTACCCCACGATTGAAGAGGTAGCGTTTAACTTCGGGATCAAGGTGGACATAAAGACATCGGACAAAGAGGTTCATTACTTTCGAGGTGGTAGGCAGATCGGTACAACCATATGCCGGTCTATGGACAATCCTGGGCGTATTGTAGGGTTCAAGATCGGCGATGGCATGATCGATGAGTTTGACGTCATGCCTATGGACAAGGCCATGTACGCATGGCGCAAGATCATTGCCCGGATGAGTTACAAGCAAGACGGATTGCGCAATG…
Klebsiella phage KpCHEMY26	7	250	5.57599	15.1	62.8564	62.4339	>_Klebsiella_phage_KpCHEMY26_contig_1 Depth-of-coverage:2.57318 Taxon:2596966 refseq:NC_049467.1 TTATTGGTTCCACACAAGTGATGACCGAAGGTAAGTTCCAGATCGAGAACTACCTTACAACTGTGAAGTATGTATCCTATAAGCTGATGGGTTGCACTAACATCGATGCATTCATTAAGACGTTCCATGCTAAGTACACTGACTGGGTTAGTCAGGGTATCAGTGCTAAAGATATTAGCAGCTATGTGTCGGCTTATAATAAGGGCAAGCTTGTCAATTTGATAATGAAGCAGACATTGATTCCCCATCATGTCTACAATCAAGACTTGTACCAGAAGGCTCTCATGGTGCAGGTTGATCTG…
Burkholderia virus AH2	13	248	9.95781	10.3	61.8594	55.1921	>_Burkholderia_virus_AH2_contig_1 Depth-of-coverage:1.80089 Taxon:2560359 refseq:NC_018283.1 ATACTCGCGCTCCCGATCGGCCGCATTCTCCGCTATCGAATCGGCCGCCCGTGCAGCGTCGACAATGTCGTCATACACATCGGCGTCGATGCTGGATGCCATGCCTTCGCCCATAGACCATCCGGCCATAGACCATCCGGCCATAAATCGGCCATGGGGCAAGCGAACCACGATGCCCCGGATCTTTGAATCACAGTGTTCGTCTGTCCACCATCCGGTATGCATGATGTTGGCGCCGTTGATGTTGTCGCACCACTCCCAACGGGTGAACGGTTGGCCGACATCGGACAGATAAAACC - >_Bu…
Xanthomonas phage Xp15	16	245	10.8374	9.7	63.9701	63.7695	>_Xanthomonas_phage_Xp15_contig_1 Depth-of-coverage:17.4494 Taxon:322855 refseq:NC_007024.1 CGTCACGCCATTCTTTGTAGACGGACTTGAAGGTGAAGCCCTTACGGGCCGAGTAGATTTGTCCATAAGACAGTCCGAGTTTTTCAGCTGCATCCTTGTGCTTCGTAGTTGCCAGTTCGCCAAAAAGGATCATTCGTGCATCGTCCTCTGTCATCTCACGCTGTGAGTCAGGACCCCGATCCCGCACTTTTGGTGCTTTTGTCGTATTCATCTTTTCGATGACTTCGTTGAGCTTTGC - >_Xanthomonas_phage_Xp15_contig_2 Depth-of-coverage:9.73313 Taxon:…
Pseudomonas virus pf16	22	244	4.90021	7.5	63.5052	63.4884	>_Pseudomonas_virus_pf16_contig_1 Depth-of-coverage:2.04175 Taxon:2560689 refseq:NC_041881.1 AGGAGCAGGAGAAGAATGAGTTCCTGTCGCTGTCTGGAATTTCTTTCTCGACCAGGGTTGAGTACATATCCCAGAAGGTCATGTCGAGTGAATAACCTTCAAAGGCACCCCCACGAACGATGTAGTCACCCCAAGATCCACTGAGGTGGCTTTCTGCGGTGTCCAACAGTTCGTCAAGGGTGATTG - >_Pseudomonas_virus_pf16_contig_2 Depth-of-coverage:2.61174 Taxon:2560689 refseq:NC_041881.1 TAAGCGAACGGAGTCTTGGAGCCA…
Rhodoferax phage P26218	10	240	13.0552	12	62.3478	60.8445	>_Rhodoferax_phage_P26218_contig_1 Depth-of-coverage:3.9817 Taxon:1636270 refseq:NC_029061.1 ATGAAAACCTATATCGGCACCAAGATGATCAACGCCCAGGCCATGACCCGGGCAAGCTACAACGCCATGCGCGGCTGGACCCTGCCTGCCGACGAGGATGGTAATGACGAGGGCTACCTGGTCGAATACCTTGACGGCGGCAAGCCGAATGTCGATGGCTACGCAGGCTATGTGAGCTGGACCCCGAAGGAGCAATT - >_Rhodoferax_phage_P26218_contig_2 Depth-of-coverage:2.94272 Taxon:1636270 refseq:NC_029061.1 TGTGGCTCGACA…
Acinetobacter virus Petty	11	237	15.938	8.8	64.0297	60.205	>_Acinetobacter_virus_Petty_contig_1 Depth-of-coverage:2.27396 Taxon:2733321 refseq:NC_023570.1 TCGCTAATGGTGATGAGGTTGACTTTACAACCGAGGTTCTGTTAGCAACTCAAGAGTCCATGAAGCGACGTAAGGTAAAGCACCAAGGGCAATGGGAAGATGGTGATGTGTGGGAGATGGTCAAGGCTGATGCTGATAACTCTGGTTATCTGTTCACGTTCCTACCACGAACCTTTTACATGCAGATCAAGGGCTTGAATGCTGGTGATAATATCTGTGTGGCTGCACCTACGAATAAGGGTAAGACTTCTTTCCTTATCAACTGTGCTGTTGACTTCGCCAAGCAACGCCTTGCACTGTACG…
Acinetobacter phage vB_AbaM_phiAbaA1	6	236	3.67186	14.7	61.5164	58.4906	>_Acinetobacter_phage_vB_AbaM_phiAbaA1_contig_1 Depth-of-coverage:4.25696 Taxon:1605379 refseq:NC_031280.1 AAATTGGTAGTACAGGTGTTTATTCACGCTCTGTATCTAGTTATTTTGATGAGGCAATTAAAGAGTTATCATTCCCTTACTCTCTTTACACTTACGATAAAATGAACATGGATGTGACAATAGCGTCAGCGTTAAATGCTGTTAATGTTATTGCTAACCGTGTTCCTGTATATTTAGAATCATACGATCAATCACCTGCACATCAAAAGAAAGCAGATTTTGTACGTCAATGTTTTGAAGATATGCAAGGTGGTGAAACCATCGAAAGTGTAATTCAGAAAGCACTAACATT…
Gordonia phage Rickmore	8	235	6.31705	14.9	63.7278	63.8095	>_Gordonia_phage_Rickmore_contig_1 Depth-of-coverage:2.47407 Taxon:2507854 refseq:NC_048749.1 GATAGCATTCTCTCTGAGATCAAGAAGCTTCTCGGCCTCGACGAAACGTACGAGGTCTTTGACGTCGATCTCAAGATCTACATCAACGGCGCATTCAGCACTCTGACCCAAATCGGAGGAACACCACCCGAAGGTTTTGCGATCATCGACAAAACTACAACGTGGCAAGACTTGTATGCCGACAACATGCTTCTCGAAATCATCAAGCCGTTCATCTATCTCAAGGTGCGCTTGATCTTCGATCCCCCAGCAACCTCGTTCGCTATTAAAGCGGTCGAAGACCAGATCGTGGAAC - >_Gordo…
Escherichia virus CVM10	7	231	7.92013	16.8	59.4414	60.1088	>_Escherichia_virus_CVM10_contig_1 Depth-of-coverage:2.46622 Taxon:1918726 refseq:NC_027995.1 ATCCCATAATTTCACCTTCTGCTTTTCAGTTGATTGTGTTACTTCAGGCAGCTCAATCAAAACACCCGCAGGTAAAATTGCTGGATAATCTGTAATACCAAAATTCGCTTCAATGATGTTTTCCACGACTTTGTTGTTCGTGTTTCCATAATAGCGATAAGCGATTTCATCTAAAGTATCACCATCTTTCGT - >_Escherichia_virus_CVM10_contig_2 Depth-of-coverage:63.3184 Taxon:1918726 refseq:NC_027995.1 ATAAGAATGCCCATTT…
Gordonia phage Crocheter	7	228	6.89068	13.1	63.9016	62.8407	>_Gordonia_phage_Crocheter_contig_1 Depth-of-coverage:8.13672 Taxon:2656532 refseq:NC_048825.1 GATGGTTCTATCCAATACCGCTATTCCCATTGAGTATGGCGCTTTTAGGGATGCAGTTCTAAGAGGTGAAATACCTGTCAATCGGGAAATATCGATGGAGATGAATCGACAAGATTATCTTATTGAGTGTCCTGACTACTATTACGACGACAAGGCCATAACTGGCTTTATCGAATTCTGCGAGAATGAGATGACGTTGACCGACGGTTCCGACCTGACGTTGTTGCCGAGCTTCCGCCTTTGGGCTGAAAGTATCTTGGCTTGGTATTATTTCATTGACGAGAAAGTCTACAATCCGGATAAG…
Flavobacterium phage vB_FspS_morran9-1	6	222	5.59854	24.6	67.9796	63.7119	>_Flavobacterium_phage_vB_FspS_morran9-1_contig_1 Depth-of-coverage:2.40599 Taxon:2686258 refseq:NC_048836.1 TTTCTATTTCATAAGCAATAAAGTTTCTATCTTCTTTAATGCTCATTGCGCATTCTGTACCACTTCCCGCAAATGGAATTATTACTAAATCATTTTTTCTGCTACAAGTCATTATTAATGCTCTTGTAAGAGTTTCAGGTTTTTTAGTTTCGTGGTCGTATT - >_Flavobacterium_phage_vB_FspS_morran9-1_contig_2 Depth-of-coverage:2.49449 Taxon:2686258 refseq:NC_048836.1 AAAATAATTTGAGCGT…
Bacteroides phage B124-14	4	216	5.12946	21.5	88.7083	85.1852	>_Bacteroides_phage_B124-14_contig_1 Depth-of-coverage:2.02129 Taxon:1105171 refseq:NC_016770.1 TTTCTGACTTGCTACCTGCTGTAATGTCTGCTGCAAATCCGTACAAATGATCGCTATTTTTAGCACCGCCAACGGCTTCATTTACTTTAGGCGAGCGATACCCACTATTCACACGTATAGGCTTGCCATATAATTCTCTTAGCGGGTCAAGCACGTTGTCAATTAA - >_Bacteroides_phage_B124-14_contig_2 Depth-of-coverage:1.82004 Taxon:1105171 refseq:NC_016770.1 CTTTTAATCATAGACGAAACAATGATAATCTTATCTTC…
Enterococcus phage phiFL2A	2	212	4.48029	31	68.0539	72.3443	>_Enterococcus_phage_phiFL2A_contig_1 Depth-of-coverage:25.5908 Taxon:673835 refseq:NC_013643.1 TTTCTGAGTCAGCAAAAGAGATTGAGCAATACTTCTCGGATGGTGATACATCATGAACGAAAAGAAGAAGCAGTATCTCAATTTAACTAAAACTGATCCTATAAAATTTGGTAATCTGGTAGGTTTCAAGGACTTAGTAGACATTCACAATGAGTGGCTCAAGTCCTTTTTGTTTGCAAGAGATGATCAAACATTACTTGCCCATCGTGGCTCGTACAAGACTACTACACTAGCTGTGGCTATTGCGATGCTTATGATATTATTCCCAAATAAGAATGTTATATTCTTGAGGAAAACAGACAC…
Rheinheimera virus Barba21A	10	211	5.94318	10.5	60.5739	57.1606	>_Rheinheimera_virus_Barba21A_contig_1 Depth-of-coverage:1.74296 Taxon:2734092 refseq:NC_048191.1 ATCGCCTTCAATTACTGGCAAATCAAACTTTATTAACTTGTCGCCAACTTTCAATTCGTGAGTTCGTTTCATTACAATAGAACTTTGTTTATAGTTCTCTTGCACATACCATTTATGATATTCGGTACAAGTTAATTCTTGGTTACTGCTAGTCTTGACTGTAAGTAGTTTTTTATTTTCACCAGTTTTAACCACTGTAGTTTCAGACCATTCCTCACCATTCCAAACCTCAACCTTCTCATTTTCTAACTCAGAAATAACCTTATAACCGTCACGAGTCAAAATCATAGTCTCAGGTGCG…
Shewanella virus SppYZU05	4	208	3.02472	30.4	57.361	54.5788	>_Shewanella_virus_SppYZU05_contig_1 Depth-of-coverage:12.3552 Taxon:2733979 refseq:NC_047824.1 AGAGTGGCAAGACATAGAGGTGGGTTAGGTGGTTTGGGAGTCGCCGTTGCGCAGACGCGTTCATTACAATCCCCTCAAGAAGCTGAGGGAGCTGGCCAGTACTTAGTCGCTCGTCTTCATAGCCTGCGTATAGGCGTATGTAAACTTTCGAGGCCCGGCGTAAGGACTCTGCTGTGCCTACAGAGCCTGCCTCATGATCTCCATAGCATAGTGCGTTAGAGGTTTCACGAGACAGGTTATAGATTGTAACTTTAGCCTGAGTTAGCTGCTGCGCAAGCGACATCTCCATCTCACAATGGACCC…
Pseudomonas phage Littlefix	7	206	4.04166	16.4	64.7957	62.5626	>_Pseudomonas_phage_Littlefix_contig_1 Depth-of-coverage:13.3361 Taxon:2079289 refseq:NC_048697.1 GTTCAGGACGCAGCACCATGAAACCGTAGTACCACTTGATGGACATGAAACCAGTTTCACCGTAAGGGTCAAGCTGATTGGCGTTGGCTTCACCTGGGGGTTTGTGGGTGATCTTGAACTTCACGGTACTACCATCGGTTTGGAAACCAATAGTGGTAAAGGACGATTCACCGACCACAACCAGAGCGAACACATCAACCTTGCCACTGGTGGAGTAAACATCACCGTTGGCAGTAGCAGCGCCGCCACCATTCCAACGCACCATTTCAGGGTGGATGATGATGCGGAACTGGTCAATCAT…
Edwardsiella virus PEi21	2	205	3.27355	33.9	59.7789	57.764	>_Edwardsiella_virus_PEi21_contig_1 Depth-of-coverage:23.4981 Taxon:1980942 refseq:NC_021342.2 CAACCCAGCCATGGCAAAACGTCCGGCCACGCTTCACTGATTTGCTGTAGACTCCGCCGATCACATCGAGCTGCTTGTTCATCTTGACGGCTGACATTCCGACTTGTTGAGCCACCTGCGTGGCATTGAGCAGATTATCGCGCTCCATGACCTTGTCGAAAACATCGGCCTTTGGTGCTGCCAGTGCTAGTTGCTGCTGTGACTGCTCCAGCTCAAGCGCAAGGCGTCCAGCTTCAAGCAGTGCTGCTGCGTATGTCTGCGGGATTTGTGGCTTTTGCATGGCTTCGAGTTCCTGCCAGCGGTC…
Arthrobacter virus Gordon	12	202	9.22802	9	62.6632	59.6847	>_Arthrobacter_virus_Gordon_contig_1 Depth-of-coverage:3.92446 Taxon:1982154 refseq:NC_041952.1 AAAGGAGGGTCGGTAATGACCATCTCTAACACCGCTACACCTGTGTATTACGGAAAGTTCCGTGATTCAGTAATGAATGGCGAAATTCCCGTGAATGAGAAGATCATTCAGCAGATGTATCGTATTGATGAGCGCATTGCCGACCCTCAGTACTACTACGACG - >_Arthrobacter_virus_Gordon_contig_2 Depth-of-coverage:1.89503 Taxon:1982154 refseq:NC_041952.1 AGCACCGCCTGGTCAACAAGCAATTTCTCATCGTAGCTCGC…
Microbacterium virus ISF9	6	201	5.23846	15.5	69.5287	70.3483	>_Microbacterium_virus_ISF9_contig_1 Depth-of-coverage:1.64087 Taxon:2560592 refseq:NC_023859.1 CGCGGTTGCTCAGTGCGGTGAATAGGCGCACAGGGCGCAAGACAACATTATTAGAAACAACGTTCAGGTCGGCACCAAGACCTGTCGCCATCATTTTCATGTGTGCCCACAGGTTTCCATTCCAGCCAATAAAGTTCACGGGCCGGTCGGCAATGAGCGGGTCAACGATGATGCCCGAATCAATATTTGCTAGGGCGCAATAGTAGCGGAACCCGGCCTCAAGCCTCCCGCTGAATGGCTGAGCCTGCACTTCAATGTTGAAGTCGCCTAGGCGAGTGTCGGCAGTGATGTTCCACGGCATTT…
Aeromonas phage 2-L372D	15	201	5.08283	7.7	82.3793	83.3333	>_Aeromonas_phage_2-L372D_contig_1 Depth-of-coverage:2.40078 Taxon:2588097 refseq:NC_048769.1 CTATGGTTAGCTTATTCAACCACTGAGGAATGTAGAGGCATGACCAAGGGGAATACTCTCGATTACCTGGTGACAGCAAGTCTTTATCCAGCGAGCAGCCTTCTACACTTCTTAATAACCACCAATCCCTGAACGCACTGAATGAGTGCCATTCTTCGCAAACAGTGACTCCAACGTATGTTG - >_Aeromonas_phage_2-L372D_contig_2 Depth-of-coverage:5.31513 Taxon:2588097 refseq:NC_048769.1 TTATCAATGACTTTTCGAATATTAT…
Ralstonia phage RSK1	9	198	8.77913	13.3	63.1727	58.319	>_Ralstonia_phage_RSK1_contig_1 Depth-of-coverage:2.06436 Taxon:1417599 refseq:NC_022915.1 ATCGGCTTGCGCACTTTCGCCCGTATGCAAAACAGCGCGAGTTTTACGAAGCTGGGGCCACGCATAGGGAGCGGCTGCTGATGGCCGCGAACCAAGTTGGCAAAACATACGGCGGCGCAATTGAGACGGCAATGCATCTCACCGGCATCTATCCTGAATGGTGGGAGGGCCGGAAGTTCCGCAAGCCGATCCGCGCCTATGCGTGCGGGAAGACGAACGAGACCACGCGCGACATCGTGCAGACCGAGCTGTTCGGCGA - >_Ralstonia_phage_RSK1_contig_2 Depth-of-cover…
Rhodococcus virus Pepy6	7	195	5.66168	10.7	67.4354	70.511	>_Rhodococcus_virus_Pepy6_contig_1 Depth-of-coverage:4.84636 Taxon:1982368 refseq:NC_023735.1 CGCGAGAAGTTGGAACGCGAAAAGCTAATGCGAGAGAATGAATTGCTCACCGCAAAAACAGAAGCAATAGCTTCCCAAAAAAGAGTCGAAGAACTATACGCGAATGCTTTATCTGCGATGCGATCCTATGCGGGTTCCGATCCAGAAGGGGGCAACGATTATGAGGATTAGAACCTATTCAGAACTTATAACTATATCAACGTTTCAAGAGCGTTTTGACTATCTTGCTCTATGTGGTAGAGTTGGACAAACTACCTTCGGTTCGGATAGATATCTAAATCAGAACTTTTATAAATCACGCGAAT…
Arthrobacter virus Amigo	4	194	3.32077	23.5	58.5997	55.1829	>_Arthrobacter_virus_Amigo_contig_1 Depth-of-coverage:2.01448 Taxon:1982100 refseq:NC_041949.1 CAGGCCACTTCCAGCACATCGGTGTGACTGACGCTGAAGTATCACACTGTTCGACTTACGGGGGTGCTGGAGCTACTAGCTACAACTTTATAAACCAGAACGGTTATGTCAGGATTGTAGGCAACT - >_Arthrobacter_virus_Amigo_contig_2 Depth-of-coverage:13.5198 Taxon:1982100 refseq:NC_041949.1 ACCCGGTGCTGTGGGCGCAGGACATTGCGGGGGTTCACTTGTGGTCGGCACAGCGCAAGGTCGCGGAGTCGATTCGGGAC…
Burkholderia phage BcepGomr	4	194	3.1194	28.4	59.0074	54.2279	>_Burkholderia_phage_BcepGomr_contig_1 Depth-of-coverage:28.9741 Taxon:437329 refseq:NC_009447.1 CGATCAGTTCTCCAGCGAACGAAACACTGTACTGCGGTACACGTGGTTGCGGTAAAACTGACGTTCAGATTTTCACATTCGCGCAGAACGTCGGACAAGGATACGGCGAGTATTATCGCGGTATCATATTTGACCGACGCTATAAAAACCTAGACGACATCGTCGCACGTACTAAGCGTTGGTTTCGTAAGCTGTACGGCGACGCAGCGAAGTGGTACTCAAACAAGGCGGACTATAAATGGGTGTTTCCTCAAGGCGAAGAATTGCTTATTCGTCGTATGGAAAACCTAGACGATTATGAC…
Escherichia virus ECOO78	11	188	11.7465	9.3	60.7084	58.1223	>_Escherichia_virus_ECOO78_contig_1 Depth-of-coverage:5.7445 Taxon:2560443 refseq:NC_041926.1 ATCCGCTCGTTCGCTATGTTGAAATAGGTTTCGTCCAGTTCAAAGCCTATGAAGTTTCGTTTCGTGTTTTTACAAGCTACACCAGTGCTACCACTGCCCATCGTTAAGTCAACAACCGTGTCGCCCTCGTTGCTAAATGTTTTGATTAAATCTTCAAGTAGCAAGACAGGTTTTTGTGTCGGGTGATAACCGTCATAATCTTTTTTATACTTTAAGATATTTGACTTGTATTTGTTACCTTCCCATAAGTTGAAAGTGCTATCATATTTTTTCTCTATAACCCTTAATTCTTCGTTGGTTTTAAA…
Achromobacter virus Axp3	13	184	8.8541	6.8	65.9406	63.6406	>_Achromobacter_virus_Axp3_contig_1 Depth-of-coverage:1.6729 Taxon:2169962 refseq:NC_028908.2 GGCACCTGCAGCATGGGAGCTGAACCAAGCCTTCCTGACCATGTGGAACCCCAATGCCCTGTCCCACGACTGGGTGTTGCCGGATAACTTCCATGTGCATGTTCCGGTGATCAATCAGGTGTCCAACACAGTGCATTTCCTTGATGAGCCTTTTGAGGTCTTCACCAAGGTCAATGCACCAACTGACACTGGCCGTAGTCTGGGTGCCAACAGCATCCATTCGGTTGATGGCATGGTAGTACGGGAGATCGTGCGTCGTTGTGACTACAACCCTGTGCAAATCGCCCTCGTGCGTGACGCACTGG…
Vibrio phage VvAW1	8	177	7.88997	13.9	64.6769	63.2252	>_Vibrio_phage_VvAW1_contig_1 Depth-of-coverage:3.22851 Taxon:1168281 refseq:NC_020488.1 GCAATTGCGTTTCTTCCAAGATTAACGGATCACCAGACGCCGCAGCCTTCATATCTGCCGCGTTAGCTGCCTCGCCTTCAATGTCATCAATCTCATTTGTGGTGCCGTCATAGTTGCGAAGCTGCTCGATACCGCGTGACTTGTGCTCAAGGATCTGCCAACGGCGGGTGTCGTATGTCTGCTCAGTCGCATAGCGGTAGATCTCGACCTCGAAGCCTGACGGATCTCGCTCCAGAAGCAGATTGCCCTGGCGGATCGCCCGGCCCTCGCGCTGCTCGATGTCGGACGGGCGCCACGGCGCATCCATGTG…
Lactococcus phage P118	4	175	3.65865	21.3	59.3893	54.878	>_Lactococcus_phage_P118_contig_1 Depth-of-coverage:20.354 Taxon:1476888 refseq:NC_024208.1 CGACTCCAGCTTTTGATGAACTGATGGGATTGTTGTATGCAGAGGAAGAGCTTGAGAAGATCATGTGGTTCATCGGAGCCCTATTTACAAACAGCATGAAGGATATTCAGAAGTTCATGTATTTGTATGGTGGGAAGGGAACGGGTAAAGGGACGGTCTTGAAAGTGTTCAAGATGTTGTTCAAAGGATATCACGCCCCCATCAACCTGAACAACCTGACAAGCGGCAGTGAGTTCGCAACCGGACAAATCAAAGAGGTTCCTTTATTGATAGACGACGATAGCGACATGTCTGCAATCAAACAGGA…
Bacillus virus B103	1	175	4.5357	50	58.4928	51.6129	>_Bacillus_virus_B103_contig_1 Depth-of-coverage:47.7902 Taxon:10778 refseq:NC_004165.1 GTCAATGACACTTATGACCTATTGAATCGAATCCGAAACAGTGCAAGTCCGACTTATCAATCATATGTCCCACTTGCTAACATTGACAACGTTGTAGAAGTTGGCGCAGGTATTCAACTTTTATCGACTGTTCAGAATGAGTTTATCGCTGCTTTAGTAGAGCGAATTGGCAAAGTCGTTATCCACAATAAAATCATGAACAACCCGTTAAAATTTTTCAAAAAAGGTAAAATGGAAACAGGTCGCACGATCGAAGAAGTTTTTGTCGACATTGCTGAGGAACATCTCTATGATCCTGATCTAGCTGAAAC…
Pseudomonas phage PA11	14	175	11.8939	7.1	63.5886	62.747	>_Pseudomonas_phage_PA11_contig_1 Depth-of-coverage:14.8484 Taxon:347327 refseq:NC_007808.1 AACAAAGGAGGAGTATGGGCCAATGTCTGTTAAAGACAGCTCACAGTTGCGGTACACGTAACGGTTTGCAGGTCTATGAACAAGAAGATGGGAGCTTAGATGGGTATTGCTGGTCGTGTAATACGTTCGTAGCAAACCCACTGGGTGTTGGTAAAACCATCCAAGACATCCCCAAGCATGAGCGACTATCCAAGTCAGCCGAAGAGATTCAAGCTGAGCTGGACGAGATCAGTGAGTGCGGGGTAGTTGATTTAGTGGACAGGCGTCTCCGAGCAGCAGCACTTGATTACTACGGTATCAAGGTCGG…
Streptomyces virus Bing	11	173	8.72012	8.4	64.0931	61.5621	>_Streptomyces_virus_Bing_contig_1 Depth-of-coverage:5.52343 Taxon:2560785 refseq:NC_042106.1 TGCTACTGTTGACGAATGGCTTTCTGGCGATATTCGTGAAGATGTCATCGGCGCTATCGAACAGGGTGCTATGAAGCATCCGGACTACCTGATCGTGGCTATCAGCTCCGAGGGTACAGTTCGAAACGGTGCGGGTGACACCATCAAGCTCGAGCTTGCGAAGATTCTAAAGGGTGAGTACCATGCTCCCCATATTTCGATCTTCCACTACAAGCTTGATGAGGTCGATGAGGTCGGAAATCCCAAGATGTGGCCGAAGGCTCAGCCTAACATCGGTAAAACCATCAGCTGGGAAGACTATCATC…
Roseobacter phage RD-1410W1-01	4	173	3.52946	15.9	64.3241	61.4137	>_Roseobacter_phage_RD-1410W1-01_contig_1 Depth-of-coverage:2.09509 Taxon:1815984 refseq:NC_049372.1 GCAAAGGAAAACTAATGGACACGTCCAAAAAGCAAGTGATCTCTATGTTGGTATCAACAGACAAGATCACACTGTTCACCGTTGCAGGAGAACTTCTGGAAATCAAGAATGACGGTGACTATGACACTGTTAAGATTGCCGAATATCTCACTCCTCGGCTGTCTGGCACCAATTACATCGAAATCGACCTGAGTGAATACTCCAAGATTGCCAAGATTCTTCCTGCTGATCTGGAAGACCATGGCATCGAAGTCACTCAAATCATCGACGGTCGAGAAGTCCAAGGGATCTTCTATCC…
Lake Sarah-associated circular virus-29	1	172	21.135	45.1	43.9078	29.0429	>_Lake_Sarah-associated_circular_virus-29_contig_1 Depth-of-coverage:7.16932 Taxon:1685756 refseq:NC_029619.1 GTGTTGTGAAGGCCGCCCCCCGATACACTCGGGCTGGGGTAGCCAAGCTGCCGCCTTCAAAAATCGCACTCAAAGTGTCCGCTTGCGCCATGCGTTACATGGCCGCTCTCTGCAACCCATTTCAAGCGGAGCCTGGAGCATGTTTACCGTGTGATCTCTTCCCTTTGCCTTCGCAAAAGCTTAGACCCTTTACTCGTGGTACTTTCCAGCTCGGAACAACTGGTTTCGGCTTCATTCAAGTCGCGCCAACCACCACACGCGATGCTCCAGCTTGCATTCATTCTAATGC…
Bacillus phage BCJA1c	7	171	11.7444	8.5	68.1177	71.9255	>_Bacillus_phage_BCJA1c_contig_1 Depth-of-coverage:2.02774 Taxon:294382 refseq:NC_006557.1 CTTTGTCGAAGAACTAGCTATCGACCTACCAAAATTTATGGATATGACCAACAAAGAAAAAGCAAACACATTACTATCCATCGTGGGCGTCGGTGAGAAGCTTTACGCATTGGAACAACAAGAAAAAGAAGTCTACAACAAGCGCCACGCGATTGGGCAGATTGCAGACCAGAAGAAGAAATATGCGAAAGAACAACCATATTTCACGGATGCACCAAAAGAATTGATATCAGCTACAGAATTGATCATGCAGCAACAAGAAATTCTGACGCGCAATGGCGAGAACCAAAGCAAGCGTCGGCGCCACG…
Escherichia virus APECc02	14	169	4.21787	7.1	99.4747	99.2614	>_Escherichia_virus_APECc02_contig_1 Depth-of-coverage:1.0 Taxon:2560438 refseq:NC_041869.1 AGCCAGGTTATTGGGTTAAAAAGCTTGAGAAGGATGGTTACTTCCGTCGTGAACGTATTACTAAGGCAGAGTTCAAGAAGATTAAGCACTGCATTCCTTATGAGGGTGATATCCAACGTGGAAGTTGTTGGCTGGGACAGCTGAGTAACATCTACCAGCAAAATTATGACCGTGTGCGTGCGGCACTCCAGATTCCTGAAGGGGAAGATCTGTACTTGGTATCAGAATCTCGTCTGCTTTGGACTGATCCTGATTGCCAGTATGTTA - >_Escherichia_virus_APECc02_contig_2 …
Enterococcus phage phiFL4A	6	166	11.1105	9.4	60.4563	58.0456	>_Enterococcus_phage_phiFL4A_contig_1 Depth-of-coverage:8.98955 Taxon:673839 refseq:NC_013644.1 ACGCGCTACTCAGTGCAAGCAGTTCGCATCGATGGCTGACCTGCCCGCCGATCGCAAGACTGGAAGCGGAGTTCCCGAACCCGAGCAGTACGTTTGCGGAAGAAGGAACGGCAGCACATTCCCTGGCCGAGCTCAAACTACAGTATGAAGCCAAGCTTATCTCAAAAGCCGTGTACACCAAGCGACACAAGAAGTTCGCGGAAACATCGGACTACTACTGTGAAGAAATGGACGAACACACCGACAACTATGTCGCTCAAGTATTGGAAATCTACAACAAGTATGAATCAGCTACCATCCTCC…
Klebsiella phage KP8	9	159	6.87849	7.5	61.9662	58.6207	>_Klebsiella_phage_KP8_contig_1 Depth-of-coverage:1.59705 Taxon:2099850 refseq:NC_048700.1 AGGGATCTGTGATCCTGAAGAACAACCACACTGAGGATGACGTGTGCCTTGACCACCTCAACCGCGTGAACGCAATCAAGTTCACCTTGGATGTGGCCACGGCGGTAATGGTCAAGAACAACTGGAAGAACTTGGACAAACCCAAGGAAGGCGAAACTCACTTCGATTTTCAAAAGCGTAAGAAAGCATTTGAGAAGTACACCCAACACGCTTATCACGTGATTGAAAAGGTGTGCCAAGAAGGCAATGAGTTTTACCTCACCAACCGTTATGACAAGCGTGGCCGTGTATATGTACAAGGCCATTAC…
Flavobacterium phage vB_FspS_tooticki6-1	8	159	10.8908	9.5	69.4438	63.6148	>_Flavobacterium_phage_vB_FspS_tooticki6-1_contig_1 Depth-of-coverage:9.37425 Taxon:2686279 refseq:NC_048844.1 TCAGAAGCCCTACGAACAGCTATTTCATAGTATTCTTTTTCTTGTTCTATACCAATGAACTTGCGGTTAGTGTTAATGCAGGCTACACCTGTAGTGCCTGAACCCATAGTGAAGTCTAAAATAGTGTCACCTACACTTGAGTATGTCTTAATTAAGTATTCCATGAGTGCTACGGGTTTTTGTGTTGGGTGTAGTTTTTCTTTGTCTGCGTGTGTAAATTTTAGAACGCTTCTAGGGTAGCTTGTTCCTTTGTTATCTTCACGTTTATTTTCAAAGTGTCCGTAATTG…
Arthrobacter phage Anjali	5	158	23.2126	8.4	53.2519	49.0021	>_Arthrobacter_phage_Anjali_contig_1 Depth-of-coverage:13.4503 Taxon:2484217 refseq:NC_048739.1 GTGCGGCCTTCGGATTGATTAGACGAAGAGAGGCTTCCTTTAACCTCTTCTCCATTTCTTCAATATCCTTGAGCTTATTCTCTAACCAATACTCTGCATCATGATAGTCATTAAACGTTTCCATGAATACTCTAGAAGTCATTTTAGCCCCACTGTTCAGCCATTGCCTTTGCAATACCTTGATATGTGCGTCTTCGTTACTCCCCCCTGTCGGGTCACGGTGCAAGGTTGTTCTGTCCGCTGTCTGTCTGATTAGACCATCGCTCCATAACCTATCGCACGTCGAATGTTTGTTCAAGAATT…
Acinetobacter virus IME200	3	157	3.00172	31.3	66.7223	63.25	>_Acinetobacter_virus_IME200_contig_1 Depth-of-coverage:4.39119 Taxon:1985713 refseq:NC_028987.2 CTTTAATGCGATTAATTATGCAGGTGATGCTAAACACTACGTTGAGAAGCTAGGTGGGTTGTACTTACTACCTATTGGATTATCTGAAGATAAGAAATACAACGACTATGACTTCCGTAAATTAACTAAACCAGTGGATGTAATGACTGGGCAGCTATACCAAGCGCCTGAACTACCTGATGATAAGTACCAACTGTTCTTGTGGAACTCTCCTACAATTGAGCAATGGAAGTCTATCGAGATTGAAGGTACGTACACTACTAAGGTAGACGAGCAAGAGGTTACTAAGTCTAAGAACTTCA…
Aeromonas virus AhSzw1	9	156	4.05741	7.9	81.4783	85.9868	>_Aeromonas_virus_AhSzw1_contig_1 Depth-of-coverage:1.97259 Taxon:2733999 refseq:NC_047950.1 TTTTTGACAGCCTTATCCACAAGCGGTGTTTCGGGTTGGGAGTTAATCACATCTTTTGGTTTAGCCTGTAGGGTTTTATTTTCCAGCTCTGTTGGCATTTCCACTACCTCTTGCACAAGAGGTCTTTCTAGCCTTGGCGCAACTTCTGTTGTAGGCCGCATAATCGGTGATGTTACTGACTTAAATACCAGATACACAAAGGTAATAATAGTAAACGCCAGACAGCCGTAGCCGAATATGGAGTGCTTTTTAATAAAAGATTTAGCTGTGGGGTTCTTGCTGACGAGCCACACAAAAATACCCCAG…
Burkholderia virus Bcep22	11	154	8.84443	6.5	68.1216	63.1356	>_Burkholderia_virus_Bcep22_contig_1 Depth-of-coverage:1.98791 Taxon:242527 refseq:NC_005262.3 ACGGTAGGCGTCAAGACGATGGCAGACGATACGCTGCGCCTGACAATCGACATAGATCCGCGATATGCAGGCGAGGCGTTCGCGCTTTTCGGCAAGCGGGGCAGCGCGTGTGCCATCGCCAGACTGACCAACGAAGCCGCAGTCGAAGATATGCGCGCTGAGCCAAAGCCAGTAGAGGAAAAGCTGAAGGGCGGAGCACTGGCGAGATTGGCTGGGCA - >_Burkholderia_virus_Bcep22_contig_2 Depth-of-coverage:1.90569 Taxon:242527 refseq:…
Flavobacterium phage vB_FspS_laban6-1	11	152	13.3315	6.3	65.5209	63.1442	>_Flavobacterium_phage_vB_FspS_laban6-1_contig_1 Depth-of-coverage:2.69376 Taxon:2686250 refseq:NC_048834.1 TCTGCAAATTTTAAGAAGAATTGTAAAGGATCTTGATTGATGAGATTTTTTACCTCTTGCTCTGAGATACGCATTACTTCTGCAAATTTCTTAGTCTCTGTTGCTGCAACACGTACAAACTTATTGTAAGCAGTGGCAGAACGTTCTGCATTGATACCGCTTTCCTCAAAGGCTGCACCCAATGCGAGAGACTCAGCAATGGTAGGTTTTAGTTTATCGGGCAAAGAACCTAACCGTAGCGCAAAGTCGCCAATGTTGGCTTCTGATGCCGCACCTGCTGCACCCAGCTCA…
Enterobacter phage phiEap-2	4	151	6.51997	13.8	60.5364	59.4688	>_Enterobacter_phage_phiEap-2_contig_1 Depth-of-coverage:1.90882 Taxon:1701257 refseq:NC_028695.2 GATTGGCCTGTATGCGCCGACTTATGACCTTATCCGCCTGATTACCGCGCCCCGCATCCAAGCCAAGCTAGAACAGCACGGCATCCGCTACACCTACAACAAATCAGAGTTCAGTATCAGCACCAGCTCGCCGGGTATCGGTGATTTCATCATGCGTTCGCTTGACGTGCCTGAGCGGATCATTGGCTATGAAACATTCGCCGCTCACCTTGATGAGATGGACACGCTAAAGACTGATCACGCAGAAGAAGCCTGGCAGAAGTGCCTTGGCCGTAATCGACAGCATAACAGCCGTGATCCT…
Tentweb spider associated circular virus 1	1	151	52.9854	32.1	35.7651	16.3539	>_Tentweb_spider_associated_circular_virus_1_contig_1 Depth-of-coverage:10.7614 Taxon:2293307 refseq:NC_040365.1 ATTACGGGACGGGACGTCCGACGCCGAAGGCTGGAGGACGTCGTGAGGGACCTGCGAAGCGGGCCCGAACTGACTATGCGCACAATCTTCGATTTTACCTGGTGTCGCATGTCTTTTGGCTATCTCCGCAAAGGAGTTTATCTCTCTCTGCGTATGCCAATCTTCCATCGGGAGGTCACTACCCTCTTCCGATTGGATTTCAACGGTTTCGTCCGTTTGTGCGGTCTTGAGGTGATCCATGCATCGCACATCCCATCTGTCCTTGGACATAGCTCCTATCTTCGGT…
Rhizobium virus RHEph08	9	150	6.59346	12.4	62.1202	60.4013	>_Rhizobium_virus_RHEph08_contig_1 Depth-of-coverage:8.76182 Taxon:2733900 refseq:NC_047869.1 GTATTACAGACACCAGCTATATCCAGACAGACATCTCGGTGTTGCTGGAAGAAGAAGATGACCTGCAAGGTATCTCGTGGCGTTTGTCATGTTTGAACGACGCTATGCGGCCACTGCGCGGTGGCGACTTCGGTATCATTGCCGGTAGGGTAGACAAGGGTAAGACAACCTTGATTGCATCCGAGATGGCACACATGGCGCAGCAGCTTCCGCCTGACAAGAATGTGCTGTGGTTGAACAACGAAGGTCCGGGTAAGCGGATCATCCCACGTTTCTGGCAAGCTGCGTTGGGTGCTACCAAGACT…
Pseudomonas virus 119X	6	149	6.30462	13	56.814	51.9702	>_Pseudomonas_virus_119X_contig_1 Depth-of-coverage:4.53878 Taxon:347326 refseq:NC_007807.1 ATAGAGGAAGGATAGATATCAACTTCTTTGGCTCGCTGATGATGCCTACAGTAATGCAGTCTAATTTCCCAGACTTCTACGTGGGCCTTTTCAATGTCCTAGTGCAGAGGAATGCTGTTAACCTAGAAAAGATCCTGCGCTTTGCTTTGGGACTTCCTCGGGGCCATGCTAAGACTACTTTCATTAAGCTCATCATTGCCTGGCTCATAGCCTATGATAAGATAAGCTTCGGAGTAGTTATTTGTGCTAATCAGGATCTGGCCAACGAGCTTCTATCTGACGTATCTGACATGCTCGGATCTCCTAA…
Arthrobacter virus Decurro	3	149	12.1038	18.8	49.1024	38.5466	>_Arthrobacter_virus_Decurro_contig_1 Depth-of-coverage:4.30004 Taxon:1982105 refseq:NC_028692.1 TGCTCACGGTTCCACGTCAGGCAGGTAAGACGACGTTGATTACAGTGATGCTTCTGACTCGTTCGCTGCTCTACCCTGGTAGGGGGTCTTTCTACTCGGCTCAGAGCGGTAAGGATGCTTCGTCTCGTTGGATGGATATGGCTCAGTTGGTGGAGCTATGTGCATTCAAGAAGGAGTTCACTATCCGACGTGGTGTTGGCTATCAGTCGATCAACAGTAACCGTACTGGGTCGTCTATCAAACCGTTCCCGCCAACGTCTACGTCACTGCATGGGTATACCCCTCACGATGTGGTGCTCGAT…
Pseudomonas virus PMW	9	147	3.98671	8.5	64.0871	61.9605	>_Pseudomonas_virus_PMW_contig_1 Depth-of-coverage:2.96665 Taxon:2560676 refseq:NC_041880.1 CGATCGCCATCCAGTACCAGTAAGCTTCAATGCTAGCGAAGTAGCCGTGCTGTGGATGTTGGATGGGGGTGTGGGAGAAGTTGCTCAGAGTTCGACCAAGCTCGGTCTTTCCCCGGGAGTAGACGTTGATGTGGTTGACTCCGTCG - >_Pseudomonas_virus_PMW_contig_2 Depth-of-coverage:4.17434 Taxon:2560676 refseq:NC_041880.1 TACTTCAAATTCAAACATTTTATTCTCCTTTATTTCCGTTGTCCGCGTCTGGTGGGAGTTCCTGTA…
Chlamydia virus CPAR39	1	144	32.1492	26.5	57.5385	55.8473	>_Chlamydia_virus_CPAR39_contig_1 Depth-of-coverage:34.1893 Taxon:1986029 refseq:NC_002180.1 CTTACGCTGACTTGGATTCTTCTAGCATTTTCACCATTAACAGCCTTCGCACTGCCTTCCAAATGCAGAAGTTCTACGAGCGTCTTGCTCGTGGCGGCAGTCGGTATACTGAAGTGCTTCGCTCTTCCTTCGGCGTGGTTTCTCCAGATGCTCGTCTTCAACGTCCTGAATATCTTGGTGGTGGCCGTGTACCTATTAATATTAATCCTATAGCCCAAACTTCTGCTAACACTGCTCAACCTACTCCTCAAGGTAACCTTGCCGCTATGGGTACTGCCTCCGTCCACGGTCTTGGCTTTGTTAAAT…
Chimpanzee faeces associated microphage 3	1	142	11.1842	54.1	48.4848	31.1005	>_Chimpanzee_faeces_associated_microphage_3_contig_1 Depth-of-coverage:32.7567 Taxon:1676183 refseq:NC_030458.1 GCCTCGTTTGGGAACACTGGCAGAATTTCTGTTTTGAACAGGAAGACCCTGATGATAGTACTGATTATGTCATCCCTACTGTTACTGCTACTGGTAACTCTGATAATGCTTATGTAGGCTCTCTTTGGGACTATTTCGGCCTGCCTGTAAATACAACTGGTAATTTATCTGGTATTAGTGCTCTTCCATTCCGTGGCGTTTATCTTATTTGGAATGAATGGTTTAGAGACGAAAACCTCCAGAAATCCGTCAAGATTCAGAAAGGCGATACCAATGAAGTATTGGAT…
Pseudomonas phage phi297	8	140	7.81927	8.8	65.915	64.48	>_Pseudomonas_phage_phi297_contig_1 Depth-of-coverage:1.8606 Taxon:1129145 refseq:NC_016762.1 GGTCCAGCCGCTCGATCTCTGCGAGGATCAGCGCCCCGGCCTTGACCAGATCGCGGCGGCGGTCGGTCGGCTTCCACCATCGCCGCACCCAAGGCCATGAGAATGGCACCCCGCGCGTGTCATCCATGCAGGGTTCCGGGTGGCAATAGCAGGCCGCTGCAGCCGCCAGTTCGCCGACCGCATGCTGATCATCGTGTTCCGGGGACCAGCCCTCATCATCGACCTGGCGCAGCCTTTCTG - >_Pseudomonas_phage_phi297_contig_2 Depth-of-coverage:10.0882 …
Vibrio phage pYD38-A	5	139	3.48671	20.2	65.5529	66.3024	>_Vibrio_phage_pYD38-A_contig_1 Depth-of-coverage:6.29642 Taxon:754051 refseq:NC_021534.1 CAAGCATCCATATTTTCTCACGAGCATTTTGATAAGCGATCTTTTTACCAATTTCAGCATCAAAGTTATCAGGACTTGCACATGCAGACTCACCTGTAACTGTGAATCCGTTTTTCAAAATAAGCACACAAAAAGTAAGAGTCTCTAGCTGCTTGTGCATTCCAATTAATGCGGATGTATTTGGGTCAGCACCCCACTGTGCATTCGCTGCCGTGAAGTAATACTGATCAACAATTGCTTTATCAATATCTTCAGGCGTTAATCGTGGAGCATTGAGTCCTTTAGATTGAATATCTTGTTCGAT - >_…
Arthrobacter virus Mudcat	11	137	8.03291	6.9	64.4621	63.3521	>_Arthrobacter_virus_Mudcat_contig_1 Depth-of-coverage:2.57197 Taxon:1982090 refseq:NC_031224.2 TGTATAGAACTTATAGTGAATTGATTACATTGAAAACTTTTGAAGAGCGATTTGAGTATTTGAAATGTAATGGACAGGTTTCATATTCTACTTTTGGTGGACACAGAATGCTTAATCAGTATTTGTATAAGAATCCTATGTGGCTTGGTGCTAGAAGTAGAGCTATTATTAGAGATCGAGGTTGTGATCTTG - >_Arthrobacter_virus_Mudcat_contig_2 Depth-of-coverage:6.46164 Taxon:1982090 refseq:NC_031224.2 TCGGTATGGAAA…
Loktanella phage pCB2051-A	9	136	5.02476	11.3	62.7001	59.5188	>_Loktanella_phage_pCB2051-A_contig_1 Depth-of-coverage:1.7476 Taxon:754044 refseq:NC_020853.1 ACCACATCGACTTATTCGAGGTGGTGCCTGGTGTGATGATCAGCTTGAAGACCTACGCTGGGCGCATAGGCTACAAGACGATGGTCGACCTGCCCTTCCACCACGACACCGACCTGGCACCTGCACAGTGCAAGGTGCTTGAGAGCTACTGTCTCAACGACCTGGGTGTCACCGAGGCACTGTTCAAGACGCAGCAGACCGAGCTGGCACTACGTGCTGAGATGAGCGAAGAATACGGCATCGACCTGCGCTCCAAGAGCGATGCACAGGTGGCCGAGGCCATCCTCAAGAAG - >_Loktan…
Enterobacteria phage ES18	6	134	3.76972	18.1	64.6459	63.4975	>_Enterobacteria_phage_ES18_contig_1 Depth-of-coverage:3.71099 Taxon:101570 refseq:NC_006949.1 TGAACTGTACGTTTACAGTGCTGATGGGAAATTAGTTGCGCAGTATGAGACCGATCAGTTCCGATATGAGTTTTACGGCCTGAATGCAGGAAGTTACACGCTTGGGGTTCGTGGTCGAAACGAAAATGGAATGAAAGGCGCTGAGACTCAGGTAAGCCTGATTATCGGAGCGCCTAATCCCCCGAACTCGGTTCAGTGGATACCTGGCCCACTTCAGGCCACTTTAGTTCCGGTCATGTCTGTTACTGCCACATCTGATACTTCTTTTGAATTTTGGTACGCAGGTGAGACTCCGATTCCATTG…
Rhodococcus virus Weasel	11	133	3.12877	7.5	61.5911	59.6291	>_Rhodococcus_virus_Weasel_contig_1 Depth-of-coverage:8.99239 Taxon:2560706 refseq:NC_041887.1 CCCATGCATTATATGCAATAGGGTAGCATTTTTCTACAATCTTAGCAATTTCTTCGGCATACAATCTTATCTCGTATTGGGCGTGACTATCAAGACGTTCATTGAGAAAATGGAACAAACTATTAAGACTTGCTGTCCATACGCATGTTACATAAAGACCATATGAAGGTAGAAATAAGCGGGCTAATTCTGGAGCAACACCATCACCTAAAGCAATTTCATAATTGGCCTCGGCTTTATCAACAAATTCTAATAATCTTTTAGTCCAGCCCTTTCCAGATTCTGCCGGAAGATTATAACTACT…
Acinetobacter virus P1	4	133	4.25646	18.2	63.3811	62.6072	>_Acinetobacter_virus_P1_contig_1 Depth-of-coverage:22.0644 Taxon:2560279 refseq:NC_042006.1 TCGCTAAACGTGGCGCAATCTTAGACCGTGATATATGGGCTGCGGGTGTATCTTGCTTAATGCACATTGAGCAGCACTCGGATACTACGTTGCTTAATAACCTAGTGAATGCGCTGCCAAAGGGCACACGTAAACAAGCCTTTGTTGAGTGGGCTTTAGCGTATGGCAAGGTGCGTTTGCTTGACCGTGCAAATGAGGCGGATCAAGACAAGATTCTAAAAGGGCAAGTGTTCCGCTTAGACCGCACTAAGGATACCGATCAAGTTTCAGCAATGGCTAACGCATGGTATAACTTCAAGCCTGAGC…
Xylella phage Xfas53	7	131	6.88499	12.3	62.7789	60.1885	>_Xylella_phage_Xfas53_contig_1 Depth-of-coverage:4.67861 Taxon:670252 refseq:NC_013599.1 TCTTCAACCTCGCTCACGATTTCGTCGTGCACCGTGAGGATAATCGGATACCCTTCACGCTCGACGTTCAGCATAGCGTGGCACATGATATCGCGAGCGGTGGCCTGTACGATGTTCTCGCACTGCAAGCCGCCGTA - >_Xylella_phage_Xfas53_contig_2 Depth-of-coverage:3.77579 Taxon:670252 refseq:NC_013599.1 GAACCTTGCCGACCTGTCGCTGGTCTTTTGTCACCGACTCGGGGGCCACGCCGAATGACTTGGCGTAGGCCAGTTTGTA…
Aeromonas virus AhSzq1	6	129	2.62265	10.4	80.0067	83.1184	>_Aeromonas_virus_AhSzq1_contig_1 Depth-of-coverage:25.7369 Taxon:2733998 refseq:NC_047949.1 CTGCTTGCTCTGGTTCATTGATGGTGATGGGCTGCAGGCTAGTCAGAGGCTGGACAATCTGTGTGATAATAGCCTGGGCTCCACGTAGAGAGATACCTTCAGCTTTCACTACAGCGTCCAGGTTGTCGATAATGTGGTTAATTTGAGTATTGGAAATGGCGAATACCTGGTCTTTTACTTGTTCTGTCATGTTTTGCTACCTTATACAGCCATCTTAGCTGTTAAACTTTCTTGGGGGAAATAGTTTGTCATTTCGAAATCATCTAGACCAATCATATGGAAGGCCTCTACACCAAACATTTTGAA…
Dragonfly larvae associated circular virus-3	1	128	38.2392	32.7	46.5812	42.4354	>_Dragonfly_larvae_associated_circular_virus-3_contig_1 Depth-of-coverage:29.8862 Taxon:1454024 refseq:NC_023429.1 CGGACAGTACAGGTAAGTACTGTGAAGTACGTGTCGGAGATTTAATGCACACAGGAGGTATTGTCCGTTACGGTGGCGGTAACCACCTCCATAAAATCTAAATGCTATGGTCTTATTAAGCTTACGTAAGGGTCTTAAGTCTTATTAATCCTTAAATGTGCTTACGAGTTGTTAAAATGGGTGATGCCCAAAAAAAAACACCAAAGTAGTCACTTTCCTCACAAATTTTGGAAAACAAAATGTCTAAAAGAGGTTGGTGTTATACTTTAAACAACTATACTGTT…
Erwinia virus Y3	2	126	0.59304	19.4	86.9929	85.0932	>_Erwinia_virus_Y3_contig_1 Depth-of-coverage:23.7772 Taxon:2734143 refseq:NC_047880.1 AGCTACAGATGCGAAAACCTTCCAGTATTTCTGAATCACTTCAAGGGCCTTTGACATTGTACTACCTCGCTATTCTTTGCCCGGCTCCTGCTTCTCTGCTTTAGTCGTCTGCAAGTTGACAAGATTCTCAACGGTAAACGCTAACGAGAAGTAGGTCAAATGATCTGTCTGGCCGTTCATCAGAAGACCGATGAACATACCGGTAGACACGAAGATAGCCGCGATGGAGGAGATAGGATTCAACGTCCAATACTCTTTCCAGTTTAAGCCTTCGCGCTTAGTCTTAACAACATAGTTCATCAAGACACCACC…
Psychrobacter phage pOW20-A	5	126	3.46053	21.2	63.8223	64.4211	>_Psychrobacter_phage_pOW20-A_contig_1 Depth-of-coverage:33.4357 Taxon:754048 refseq:NC_020841.1 CATTTGCACTGTCTAGCATCTGTAATTCGCTTGCGCTGATTTCAGTTGTGTAGCGTTCCTGTCCGTTTTGGTCAGTCCATTGGCGAGTTTTTAATTTCCCCTCAATGTAAACCTTTGAGCCTTTTTTGAGGTACTGTTGAGCGATTTCACCAAGTCGATTACTGGCTACAATTCGATGCCATTCCGTGTGTTCTTTGCGCTCGCCAGTATTTTTATCTGTCCACGATTCGGACGTTGCAATACTGAACTGAGTTAATGACCCGCCATTCGGGAAAGTCTTTGTTTCAGGATCACGGCCTAAA…
Gokushovirinae GAIR4	1	126	24.0824	27.5	58.0439	79.7753	>_Gokushovirinae_GAIR4_contig_1 Depth-of-coverage:25.8332 Taxon:1701404 refseq:NC_028993.1 GGACTGTACGCCGATCTGAGCCAAGCTACAGCAGCCACAATCAACCAACTTCGGCAGAGCTTCCAAGTACAAAAACTGCTAGAACGAGACGCAAGAGGCGGAACACGATACACGGAAATCATCCGATCGCACTTCGGTGTAACGTCACCAGATGCACGCCTTCAACGACCTGAATACCTCGGAGGCGGATCAACACCGTTAATCCTAAACCCAATCGCACAAACATCAGGAACAGGAACAACAGGACAAACAACACCGTTAGGCACCCTATCAGCAATCGGAACAGCATTAGCACACAATCACGGATT…
Odonata-associated circular virus-11	2	126	66.472	26.4	37.7193	18.3183	>_Odonata-associated_circular_virus-11_contig_1 Depth-of-coverage:16.2954 Taxon:1592111 refseq:NC_040665.1 AGTATTACCCCCCACCACTTCTGTGTCGTGTGCTGTGTGCCAAGAACCGCTCTCGAACCTTTTGATGAGACTGATTCTCCTGAAAAGCGCATCACGATTCATCTTGAATGGGAACCATTCACTTGGGTCATAGTTACTCGTGAACACGATAACCTTCGACAGGAACTGCTCGAAGCCCCCCTTCACCTCAACCTTCATCGGGTACCTGTCAAGCAGCTTCAGGTACATATCGAACTGTATATCGAAACAGTTACTCGGATCGAAGTCGTCGATCAACACAACCTCCTCACCC…
Mannheimia phage vB_MhS_587AP2	5	126	3.0333	20.5	63.8965	63.6735	>_Mannheimia_phage_vB_MhS_587AP2_contig_1 Depth-of-coverage:5.22901 Taxon:1572745 refseq:NC_028743.1 TGTCAATGACCAAAAAAAGAACCTCAATACCTGTATCCTCAAAACCATTACGAACAGCGTTCAATTCTGCCAATTGATTCCCAATCGTCTGACGCATAATCTTTTCCGTTCCACGATAAGCAATACCTGGAAACATGATATAGAATCCGTAACGTTTGGTATACTTTAGAGATTTCAACAGAAAGATGTCATCTACTACACCTGACTTCTTCCAAGGGAACTCTGATTGAATAGCCTGCTTGTCATCTTCTGGTAAATCCTTGAATTTGATAGAATAAGGCGGATTCA - >_Mannh…
Cellulophaga phage phi39:1	1	125	3.27191	31.8	55.2239	45.6869	>_Cellulophaga_phage_phi39:1_contig_1 Depth-of-coverage:24.0087 Taxon:1327993 refseq:NC_021804.1 GGAAAGGTTCCGCCTCACTCAGCTGAATTGGAAGAAGCGGTTTTAGGCGCGATGCTACATGATTCGAAAGCTATTGACGAATGTATGATGATTGTGAAAAGTAGCGATGTTTTTTATAAAGATGAAAACAAATACATTTTCGAAGCGATATCGGAATTGTATTCAGAAAACCAACCGATAGATATTCTTACTGTTGGTGCACGATTGAGGTCTAATAATGTGATTGATCGGGTTGGTGGTGATTTTAGATTGATATCGTTGATTCAAGTAGTTTCTTCTGGAGCTCACATCGAATATCATTC…
Odonata-associated circular virus-11	2	125	54.264	32.3	50.5411	46.8085	>_Odonata-associated_circular_virus-11_contig_1 Depth-of-coverage:19.8103 Taxon:1592111 refseq:NC_040665.1 CTGTGTCGTGTGCTGTGTGCCAAGAACCGCTCTCGAACCTTTTGATGAGACTGATTCTCCTGAAAAGCGCATCACGATTCATCTTGAATGGGAACCATTCACTTGGGTCATAGTTACTCGTGAACACGATAACCTTCGACAGGAACTGCTCGAAGCCCCCCTTCACCTCAACCTTCATCGGGTACCTGTCAAGCAGCTTCAGGTACATATCGAACTGTATATCGAAACAGTTACTCGGATCGAAGTCGTCGATCAACACAACCTCCTCACCCTCATAACCGTCCCACCACTT…
Streptococcus phage phiNJ2	3	124	7.01411	11.5	67.8945	67.9443	>_Streptococcus_phage_phiNJ2_contig_1 Depth-of-coverage:15.4501 Taxon:1239381 refseq:NC_019418.1 GTAAAGCGGACTTCCATCAATATTTGTCAATGCATGATGCTGTATCAGCTTCTCTCCTGCGTAATAATTTCCTGCAATGTCAACCGAACCGTTGGGCAATGTAATTTTTACGACCTTACCGACACCGATGCTAAAATTTTTAGCGTACGTCAACACTGCGCCCTCTGTACTTACCGTGGCACTAAAAACTGTGCCAGTGCTAGTAAACCTATCGGACAGTGTACCGACAACTTCAAATGCCGTATCGGAACGGTATGTTCCAGCCAAATTAGCTGGTGAGTTGGTCAAAGATGCTATTGTTG…
Ralstonia phage RS138	7	123	7.57493	9.2	60.7165	54.5283	>_Ralstonia_phage_RS138_contig_1 Depth-of-coverage:1.78636 Taxon:1483485 refseq:NC_029107.1 ATGAACACGTCACGCACCCCTAAAAAGCCAGCCCAAAAGGACTGGCATCGAGCCGACATCAAGGCCGCGCTGGAAAAGTGCGGCTGGACGCTGCGGCGCCTGTCGCAAGCGCGCGGCATGGCCCCGACCTACCTCGCCAATGCGCTTGACCGTCCGGTTCCGCGTGGCGAGGCAATCATCGCCGAGGTGATCGGCGTGCCCGCCCAGAAGATCTGGCCGAGCCGATACGAGGCGGATGGC - >_Ralstonia_phage_RS138_contig_2 Depth-of-coverage:3.6799 Taxon:…
Bdellovibrio virus MH2K	2	122	18.5459	34.2	65.3756	56.266	>_Bdellovibrio_virus_MH2K_contig_1 Depth-of-coverage:38.4536 Taxon:1986027 refseq:NC_002643.1 ATGAGCTTAGGCAACAGAAACTCCCAACACTCGTTCTCTATGGTCCCACAAGCGAACATCCAAAGATCAACCTTTGACCGCTCGTTCGCCACAAAAGACACATTCAACTTCGACGAACTTGTACCCATGTTCATTGACGAAGTTCTACCAGGCGACACCATCAATTTAAATGTAAAACACTTCGCACGCTTAGCACCCCAGGTACGCCCCATCATGGATAACATGTACCTAGACTTCTTCTTCTTCTTCGTACCCAACCGCCTTACCTGGAACAACTGGGAACGCTTCAACGGAGCTCAAGATGA…
Polaribacter virus P12002S	7	122	5.67336	10.3	60.6146	56.25	>_Polaribacter_virus_P12002S_contig_1 Depth-of-coverage:5.47696 Taxon:1982246 refseq:NC_028763.1 TACTTACCGATAAAAAAACAAGAGAGTTCTTATATGGGGGAGCTGCAGGTGGAGCAAAATCATGGACCGGTGCCGCATGGTTGTTGTTTTCTTGTTTGGTCTTTCCCGGTTCAAAATGGTTTATTGCCAGAGAAGAACTAAAGAGAATCCGTTTATCCACTTACATAACCTTCCAAAAGGTATGTAAAGCTTATTGTATTCCAGAATCAGAATGGAGCTATAATGGTACAGATAATTATGTCAGATTTAAGAATGGTTCTCAGATTGACATGCTGGATGTCCAGTTTAAGCCAAAAGATCCA…
Escherichia virus N4	10	122	6.68539	6.2	64.0265	61.7132	>_Escherichia_virus_N4_contig_1 Depth-of-coverage:3.29795 Taxon:10752 refseq:NC_008720.1 GCTTGGTGCCGTATGTCACCAGCTCCCCAGGCATGGGTAAATCTGCCATCACCCATAGCGTTGCTGGTGAGTTCAATCTCAAGATGATTGACCATCGCCTGTCCACGTCTACCCCGGAAGACATGACCGGCCTGCCACGCTTCAACGAACACGGTGAGGCAACCTTTGCACCGTTCGCTGAGCTGTTCCCATTGG - >_Escherichia_virus_N4_contig_2 Depth-of-coverage:5.11974 Taxon:10752 refseq:NC_008720.1 AGAAAAAGACTCCAGTAGCAGAG…
Burkholderia virus KL4	11	122	7.38698	9.2	61.3858	53.9773	>_Burkholderia_virus_KL4_contig_1 Depth-of-coverage:1.80691 Taxon:2734160 refseq:NC_047958.1 CGCGCAGCGCGGAGATCAGGTGCAGGCACGAGGGGTCGATCAGGAACCCGGCGCCGCCGTCGATCTGCCGATTAAGGAACTGGTCCACCGCCCCGATCCGGGCGATCAGGGAGTTGGTGTGCGCGGGGATGGCGGGCAGTCCCTCCTGCTTCAGGATCTCGTAGACCGTGCGCTCGTCGGTCTGCACGCGACTGCGCCCGGCCGGGTCGCCGATGACAAGTATGGGGCACCCGGGGAACTTGTTGGCCAGAAGCGGTCGCAGGATGGTCCGTATGAACCGCAGCACCCCCATGCCATCCGACGTGG…
Salmonella virus 9NA	2	121	3.65999	15.1	69.7238	74.883	>_Salmonella_virus_9NA_contig_1 Depth-of-coverage:14.1895 Taxon:1921123 refseq:NC_025443.1 CAACGAGCAGCACCTGGCAGATTACGATATCGTCATGGATGAAACGGATATCGACCTCAGTAGGGTAGCCATCAGCGCCGCCACGGGTGATTATGTAGAGAAGCAGCTGGCCAGTGCGTTAAAAGAATCCCGCATTTGCGGCGATACGGTCGACAGTTACAAGCAATACGCAATGGGCCGGCTGACCGTAGTCTTTACCGCTGATGTGGACTTAGCAGAGCAACAGGCGTCAGAGTTCCGCGACGCCGGTATTCCTGCCGAGGCTATCAGCTCGCGCAACAGCGATAAAGAGCGCGCGGATATTTTGC…
Burkholderia virus KL1	10	120	9.20573	7.3	65.6155	65.4478	>_Burkholderia_virus_KL1_contig_1 Depth-of-coverage:5.34727 Taxon:1921548 refseq:NC_018278.1 AAGCTGTATGCGGATGCACGCGGTTTTATCGAAAAGCCTGCAGAGCCTGTGAACAATCAAAACGTTACTGCCGTCCTACCACGTTGTATCGAGATTCCTAGCCATGGGACGGATGCCGAGTGGGAAGAGAGGCTTGCTCAGCAGCAAAAGGATTTGATGAA - >_Burkholderia_virus_KL1_contig_2 Depth-of-coverage:5.34727 Taxon:1921548 refseq:NC_018278.1 GAAGTAGTTTGGGAACCATTTGATGGATCGCAGGCTATGGCGTTGGATA…
Burkholderia virus Bcepil02	9	120	4.16806	11	62.9088	59.4937	>_Burkholderia_virus_Bcepil02_contig_1 Depth-of-coverage:1.66858 Taxon:644524 refseq:NC_012743.2 GGAGAGATGCAGCTTGCGGGATGGAGCGAAAGTCACAACAGCGGATGCAAGGTGACGTTCTGGCTGTCATCGCCTGATGATCTTGAGAAGTTTCGTGCCATGACGGTTCGGAAGAATTCTCAGGCTGGACAGCGTATATACGCCGCTCTTGTGGAAGTTGGAGAAGATGAGCAACCGGTTCCGCCGCAGCCGAAGCCTGAGTCAAAGCGCGAGCCATTGGGCGACCTGTGCTGGCGTGCGGTGCAGTGGTGCAAGGACGCGGAGT - >_Burkholderia_virus_Bcepil02_cont…
Salmonella virus SPN1S	5	119	6.09813	11.9	70.7563	68.2678	>_Salmonella_virus_SPN1S_contig_1 Depth-of-coverage:6.71611 Taxon:1982581 refseq:NC_016761.1 CAACTGATTGAGCTTGCCGCATCCTGCGACAAAGACCCGGAGAAGTGGGCGCGCATGGCTTTCGATTGGGGCCATGGCGAGCTTGCTGATTACTCAGGGCCGCGCCAGTGGCAGATTGAAGCGTTTGAGGAAATCCGCGACCATCTGAGCAATCCAAAGACGCGGCACCAGCCTTTGATGCTGGCTAGGGCATCAGGTCATGGTATCGGCAAATCTGCATTCATCGGCATGGTGACGAATTGGGCGCTTTCGACCTGCGACGATTGCAAGGTTGTGGTCACGGCCAACACCGATACCCAGCTACGC…
Sphingomonas virus Scott	9	119	8.75641	7.5	65.6184	64.0032	>_Sphingomonas_virus_Scott_contig_1 Depth-of-coverage:3.92482 Taxon:2733954 refseq:NC_048029.1 TAGTTCGCGCGACCTGTTAACTGGATCGGGCTGCGGCCTTTGTAGCGTACACCATCACCCGCTTTAATATTTCCAAGGTCTTTACGTCCTTCATAGGCAGCACCGGAGGCATATTCTTCCAAGGCGCAAAACCCGTCACTTTCGTGCGCAATCTGCGCTAGAAAGTG - >_Sphingomonas_virus_Scott_contig_2 Depth-of-coverage:5.4147 Taxon:2733954 refseq:NC_048029.1 TCACGCTCACGTTTCTGCTGTGTCTCTTGATCTACAGCCA…
Pseudomonas virus PaMx74	18	118	10.7782	4.5	80.1809	77.2495	>_Pseudomonas_virus_PaMx74_contig_1 Depth-of-coverage:2.01931 Taxon:1982358 refseq:NC_028809.1 AGAACCGGTGGCAGCTGCCCGGCATGCGGGGCAAAATCATCAAGACGGCCGGCGAGCCCGACCGCGTGGCGATCCACGGGCACATCAGCGAGAACCGCATCCTGCTGGACGCCGACCCCGACTACATCCAGCGCATCCGCGCGTCGGCCTCGAACCCGGCGCAGGTCGCGGCCTGGCTCGATGGCAGCTGGGACATCACGTCGGGCGGCATGTTCGACGACCTCTGGCAGACGCAGGTCCACTGCGTGCCGACCTTCCAGGTGCCGCGCTCCTGGACGGTGGACAGGTCCTTCGACTGGGGCTC…
Acinetobacter virus Acibel007	6	117	9.00267	7.3	63.162	59.9687	>_Acinetobacter_virus_Acibel007_contig_1 Depth-of-coverage:3.80866 Taxon:2733315 refseq:NC_025457.1 TGCACAAGTCTGAATGGATTGATCAGTGCAAACGTGTTCCTGTAGGTCAGACCCGACGTGTCGTTCATGGTGCTGAGGGTCGTCCGAACTTAGTCCTTTATAACAATCCTGACTCATGGAGTGCTTATTGCCATTCATGTAAAACGTCAGGATTCGTCCGTAAAGAGTACTTGGAGCCTGTTGATACCTCAGTACCAGTGTACAAGAAATACCTTGATACTCGTGATCTGGTGAGCCTTGGGGCTATGTCTGATGCAGATTTCAAGCGGTTGGTGCTGCTACTGCATGACAAGTGCATG…
Vibrio virus VP882	3	114	3.73066	19.5	68.9557	71.6738	>_Vibrio_virus_VP882_contig_1 Depth-of-coverage:2.2299 Taxon:261726 refseq:NC_009016.1 TGGAAAACCAACACCAAAAGATCAAAGGCTATCGAGACCTATCTCAAGAAGAAATTGACTTGATGAATCGCATTAAGGAGAAAGGTTCTGAACTGCTTGCTCTACAGGATGAATTGGCTAATCGCTTGAATACAGACTTTGAAGTTAAGCAGGTTGCGGCACGCAATTCTCAGTTGGCACCTAATGATTTTGCTAGCGTGGAATATCAAGAGTTCAATCGCTTCAAAGCAGCCGAACCACAACGATGGGCCGCTATTGGTAAGACTGATATTCAAACCGGAATCATGGCTTTGGTGCGTGCAGTAGCTCAGC…
Faecalibacterium virus Mushu	2	114	1.79332	41.7	85.0153	77.3256	>_Faecalibacterium_virus_Mushu_contig_1 Depth-of-coverage:2.29499 Taxon:2734119 refseq:NC_047913.1 TAACGGAGCGTTAGAGCGTGCGAGTTTTGGGGAAAACGGGGCTTTTCGGCGCGGATTGGCGGGGATTAGGGCGTGCGCTGGCCGTGCGAGGCGTGCGCGGCGAGGCGGCGAACCGGGCCAAAACAAGCGGCGAGCAATTCTACATTTCAGTCAAAACTGCGAAAAGCTGTAGAATTGCCCTGCTTTCAATGGTTTCGGGCGTTTTGCGAGTGCGGCGCGGGCGTTTTTCAATTCTACAGAAAACAGATTTACAACTAAATCAAAACAGCGCGAAAAATCAAGCGGTTCCACCTTGGGCTT…
Pseudomonas virus PaMx11	15	114	11.0308	4.1	62.6819	61.3483	>_Pseudomonas_virus_PaMx11_contig_1 Depth-of-coverage:2.18921 Taxon:1982098 refseq:NC_028770.1 TCGAAGCCGCCAAGATTCAGCAAAACCCGCTGATTCAAGGCGTGATCGAATCGGTTGTCACTGTCAACCAGATGTACAGCTTCTTGCCGTTCGACCAGATCGTCGGCAATGCGCTTCTCTACACCCGCGAAAACGCCATCGGTGGTGTCGCCCCGATCGGTATCGGCGGCGGTTCCAATACCATCCCGGCTGGTGCCAAGACGCCGGCAACCTTCACTCCGGTCACGACGCCTCTGAAGGCGCTGATCGGTGATGCGATGGTCGACCACTTCATCGAAACCACGATGGGGACCCAGAACTCGCA…
Faecalibacterium virus Toutatis	5	113	3.92508	12.6	78.8444	77.8393	>_Faecalibacterium_virus_Toutatis_contig_1 Depth-of-coverage:2.23823 Taxon:2734150 refseq:NC_047915.1 TGGTTATGGAAGCCATCAGGATTATAAAAGAAATGAGGACAGCGACAAATGGGAAACAACCAGCTTTCATTGTATGGGAAAATGTACCCGGAGCATTCAGCAGCAACGGAGGAGAAGACTTCAGAACCGTACTCCAAGAAATTGCGAACATTACCACGGACAAACATGTTATATCTCGACCTGCAAGCGGTTGGACTAACGCAGGAGCCGTTATGGGTGGAGGATTTTCAATCGCTTGGAGAGTGCTGGACGCGCAATACTGGGGAGTACCCCAAAGACGTAAAAGAATCTTCCTTG…
Pseudomonas virus PAE1	6	113	4.77799	9	65.5771	61.8236	>_Pseudomonas_virus_PAE1_contig_1 Depth-of-coverage:1.70536 Taxon:1981048 refseq:NC_028980.1 AATACCGACGCTCTCATCATGGACTTCTGCCAAGACGTCGGCAAAGGCTGGGGTGTAGAGTGGCGCGGCGTTATCTTCCGCAAAAGCTACCCGGACTTGCAGGACATCATCGAGAAGTCCCGCAAATGGATCCCTCGCATTTGGCCTGGGGCCAAGTATAATGAGACCAAGTCCTTCTGGGAGTGGCCCACGGGGGAGAAGCTCTATTTCCGCCAGTTCTCCAAGCCCTCCGATTATTACAAATACCACGGCCACGCTTATCCGTTCATCGGCTGGGAAGAACTTACCACTTGGCCCGACGACAAA…
Agrobacterium virus Atuph02	4	112	6.38883	9.2	70.6349	72.1244	>_Agrobacterium_virus_Atuph02_contig_1 Depth-of-coverage:4.80615 Taxon:2733890 refseq:NC_047845.1 TGACGATAAGTACCTTCGCAAGAAGGAAGAAAAGCCGCTTCGTGGTGGCCGACTGCATACACCGGACGAGTTCCGTGAACGCCTCAAGGGCAAGCGGTTCCTGTTCACGGTGGCGCAGAACAATACCAAGCTTCATGAGAAGTTCTGGGCTACGCTCACCCGTATGGCCAAGAAGCGTAAGGCCAAGCTGTGCATCGCCAAGCTGAGCTACAACAAGAACGGCTGGCAGAAGATCACCACCGAGAGCGAAGGGCTGTGGTACGACGAGCGTATCGAACCGTTCGTGATCACCGAACAGGTG…
Aeromonas phage 4_L372XY	11	111	3.83572	5.5	82.0786	82.5811	>_Aeromonas_phage_4_L372XY_contig_1 Depth-of-coverage:3.35259 Taxon:2588520 refseq:NC_048772.1 CCGAACACAGTCCCGTTCATATCGTAACCGCCGCCCATACAGCGGAAACGCTTGCCATTATTGCGATCATCAAGGCGACAAATGTTATATCCATATGTGTCGCGACCTTTAGAGATAGACCAGGAAAGTGTGAGTTTATTGGCTT - >_Aeromonas_phage_4_L372XY_contig_2 Depth-of-coverage:1.82361 Taxon:2588520 refseq:NC_048772.1 AATCTTTTCTTGACAATATGGATGCACATGATAAGATTGTTCCAACTTAGATAGAAGGAGA…
Idiomarinaceae phage 1N2-2	7	110	11.0402	6.8	61.5305	60.2782	>_Idiomarinaceae_phage_1N2-2_contig_1 Depth-of-coverage:1.85609 Taxon:1536592 refseq:NC_025439.1 TGACACCGAAACAGGAGGAGTTCTGCCGGGCCTACGTTGAGACCGGAAACGCCAGCGAGGCGTACCGGCGGGCATACAACCCCAAGGGGAAGCCGGAGACGGTCGCCCGGTCGGCTCACGATCTGCTGGGAAACCCCAAGGTCACCGCAAGGGTTGCAGAGCTTCGTGAACCGCTGGCGACGGCGCACAATGTCACGGTCGCCAGCCTTATTGCCGAGCTGGAAGAAGCCCGCCAGGTCGCCAGAGGAAAGGAGCAGGGCGCCGCGATGGTGCAGGCGACCATGGGCAAGGCCAAGCTCGCC…
Enterobacteria phage YYZ-2008	3	109	3.64325	13.2	68.2717	71.4719	>_Enterobacteria_phage_YYZ-2008_contig_1 Depth-of-coverage:4.39405 Taxon:564886 refseq:NC_011356.1 TGCGCTCTGCTTCGTCCTGGTCATAAATGCCGGTGTAGCCAAACGCCAGACGCGCACATTGGATCATTGCCTTGTGGCGCAGCATGCGCTTGGGATGGCTCTGCCATGGACCTACACCCGTGCGTGCACATTCTTCCATCCATTCGGTGACCTTGATGGGATGGCTGCGGTCTTTGCGATAGATGATGCACGTACAGCTCACTGAATCCTGCTGGAAGTCCATGCCATCAAACTGCGAATGCTGGTTGATGATGCGGCTCCAACCATCCACGCCGACAACCGGGACGATCCCGTTATTAC…
Klebsiella virus JD001	5	108	4.26517	12.4	63.8237	63.1805	>_Klebsiella_virus_JD001_contig_1 Depth-of-coverage:1.90142 Taxon:2560540 refseq:NC_020204.1 TGTACAGTGCAACCTTGAGCCCGTTCACGAATGCGTCCAGGTTCACGACATCATCCATCCATTCGCCATAGGATGAGTGTGACCAGGTGTTCAACCAGCGGCCAACATCGTTCGACCCTTGCAGCTCGACCAGCGAATAAAACGCGCACTTCTTCGTGTCGAGCTTCATCGCGTCATAGGCGGTGTCGGTCAGATCCTCGGCAGCAACGCCTGGGGACTTCTTGAACTCGCCAGTAATGGTGGAATTTGCGGCGCTATAGTTCACTGCGGCAAAATGCTTGCACAGTGCGATACCGGCATAAGGAT…
Paracoccus virus Shpa	8	106	6.79805	9.8	68.8247	68.2814	>_Paracoccus_virus_Shpa_contig_1 Depth-of-coverage:7.62886 Taxon:2560625 refseq:NC_041868.1 GACGACAACACGTTCAGCTATGTCTGCGCGCTGGATGATGACGATGATCCGATGGAAGATCCGTCTTGCTGGATCAAGGCTAACCCGCTTTTGGGCGTGACGATTACAGAAGAATATCTGGCGATCCAAGTCAAGCAGGCTAACGACATCGCAGCCAAAGCCAACGGGATTCGTCGCTTGCACTTTTGCCAGTGGACTGATGCCGAAAGCGCATGGATCAGCCGCGCGATGTGGGAAAGTGTCGAGGATGCAAGCCTGCTGATCGAGGATTTTGCGGGCAAGAGATGCTGGGGCGGGCTGGATCTGT…
Rhodococcus phage REQ3	4	106	4.78543	13.4	66.9133	64.6032	>_Rhodococcus_phage_REQ3_contig_1 Depth-of-coverage:3.71031 Taxon:1109714 refseq:NC_016654.1 GCAAACTTCACGATCGCCAGCACCCCCCGCACGTCCGACAAGGCATCGAACGAGTGGAAGGACGGGGACACGCTCTTTATGCGCTGTTCGGCATGGCGTGAGCTGGCCGAGAACATCGCGGAGTCCCTCACGGACAAGGGAACCCGCGTCGTCGCACGCGGCAACCTTACGCAGCGTTCCTATGAGGACCGTGACGGGCAGAAGCGCACCGTCGTCGAGCTGCAGGTGGACGAGATCGGTCCGTCGCTGAAGTACGCGTCGGCGAAGGTGACCCGTGCCCAGCG - >_Rhodococcus_phage…
Lactococcus phage phiLC3	7	105	9.43367	8.3	65.5889	61.5616	>_Lactococcus_phage_phiLC3_contig_1 Depth-of-coverage:1.93729 Taxon:12390 refseq:NC_005822.1 AAACAAAAAGCCCTAGCAGGTAAATGGAGGTTCTAATGGAACAAGTAGTTACGCATTACGGAGAAACTATTCAAGAGCATAGTGTTGAGTGGTACAAAAAACAATTGTCAAAAGATTGGTCTGTTGAATTTATCAAAGACTCTTTATTACCTCAGCTTTATGAATGGTCAAATGCTTATAAAGCGGCAGTTGAACTAACAAAATAAA - >_Lactococcus_phage_phiLC3_contig_2 Depth-of-coverage:6.33903 Taxon:12390 refseq:NC_005822.1 CGA…
Burkholderia virus phi1026b	8	103	7.13023	6.3	64.8262	62.069	>_Burkholderia_virus_phi1026b_contig_1 Depth-of-coverage:2.40766 Taxon:255131 refseq:NC_005284.1 GCAGCCGCACATCAAAGGCGACTGGGCCGCACGCGGCCAGTGCAGTCGCCTGGAGCCGTGGCAGTGCTTCATCCTCGTCTGCGTGTTCGGCTGGATTCACGCCGAGACCGGGAAGCGCCGCTTCCGCACTGTCGATCTGTACGTGCCGCGCAAGAACGCCAAGAGCACGTTGGCCGCTGTCATCGGCCTGTACATGCTTGCTGTTGATGGCGAGTATGGCGCCGAGGTCTACAGCGGCGCGACCAGCCTGAAGCAGGCGATGGAAGTCTTCAAGCCTGCGCTGATGATGGCACGCAGGAGCA…
Erwinia virus Frozen	8	102	5.06208	6.5	65.7385	64.4726	>_Erwinia_virus_Frozen_contig_1 Depth-of-coverage:3.9349 Taxon:1982578 refseq:NC_031062.2 TCCCATCACAAGAACGAATCCGTGGTCAGATGACCCATCTGATGAGCGTGTTTGTTGAGTCCGAAGCTGAGATTCGCCCCCACTTCTTCCTGACCGGTGAGTCAGGTTCTGGTAAAAGCTGGCTGACTGCTAATGTGGCCCAAGAACTCAAGATCCCCTTCTTTGAGTTCAGTGCTGCTCAGCTCACGGCTGAAGGCTTGTCTGGTAACAGTCTGTCCAAGGCCATGCGCCCTCTTCGTGAGAAGTGGAACGAGCCGAACATCTGCTTTGTAGATGAGTTCGACAAGCTGTTTCAGCGTAATGGTGAAG…
Pseudomonas phage JBD44	8	102	6.46299	7.7	65.7008	65.2133	>_Pseudomonas_phage_JBD44_contig_1 Depth-of-coverage:1.53802 Taxon:1777052 refseq:NC_030929.1 TGCGCTTCGAGGTATTCAAGCGCGATTCGTTTACTTGTCAGTACTGCGGCGCATCAGCACCAGATGTCCTGCTTCATGTGGATCACATCAAGCCAGTGAGCACGGGCGGCACAAACAGGATTACCAATCTAATAACCTCATGCCAGCCCTTTAATTCAGGAAAGAGCGACCGGGAGCTTTCTGGCACGACCGTAGTCTCGAAGCAGAAGGCGCAACGTGATGCATTGCAGGAGCGCCGAGAGCAGATCGAAATGATTATGGCTTGGCATGAT - >_Pseudomonas_phage_JBD44_cont…
Flavobacterium phage vB_FspS_stinky9-1	6	101	7.10093	8.8	70.6184	66.2934	>_Flavobacterium_phage_vB_FspS_stinky9-1_contig_1 Depth-of-coverage:13.0064 Taxon:2686277 refseq:NC_048842.1 AACCCTAAAAGAGACGCTGCTGTGCTGAGAAGTTTTTAAAACGCTTTTCTTGCTTCTCGTAATATTCGGGGTCGATTTCAAAAGCCACAAAATCAAAGCCATTTTTATAGGCTGCAATCCTACTGCTTCCACTTCCTAAATGGGTGTCTAAAATCAAATCGCCTTTTTCAATTTTTGCATAGTGTGTTAAACAGAAATCGTATAATTGAATTGGCTTTTGTGTCGGGTGTATTTTTTCTTCGCCATTGTTCCATTTCCTTTTGGTATGCCCTATCAAATATCCTTAATGT…
Pseudomonas virus PMG1	15	97	7.94647	5.4	67.9869	65.7205	>_Pseudomonas_virus_PMG1_contig_1 Depth-of-coverage:2.46438 Taxon:1129146 refseq:NC_016765.1 CTACCGAGGACGTGATCGCGGGCAAGATTCCGGCAGGCAGCTATGTTCGGCTGGCTTGCCAACGATTCCAAGATGACCTGAAACGCAAGGACTGGGAGTTTGAGTACCGCCCAGAGTTGGCGGATCGGGCCGTTAAGTTCATGCAGCTTATGCCCCACACCAAGGGCAAGTGGTCGGCAAAGAAAGAAGTCCTGATCCTTCAGTGGTGGCAGTGCTTCATTGAGTGCAACCTGTTTGGCTGGGTCAGGAAGGAAACCGGGATGCGTCGGTTTCGGGAGAGCTACGAAGAAGTCCCACGAAAAAATG…
Edwardsiella virus MSW3	5	97	4.76068	11.5	63.064	65.8718	>_Edwardsiella_virus_MSW3_contig_1 Depth-of-coverage:5.62064 Taxon:1980941 refseq:NC_020082.1 GCCTGGATGAATGGAAAGGCGGCGAGAATGAATTGCGCGAGTCCGCAGAGCGTGTGCGGTTGACGGCAAAAACGCAGGATGCGCAGAGAATCGGCTATGACTCGATTGGCGTTGGAGCTGGGACAGGATCGACGCTCAATAGCCTGGGATGGTCGAGCCACTTCAAATTCAATGCTGGCGCGGCCGTATCAAAACCGGATTCCAATTACGGGGAAACGAAGATCAAGAACAAGGATTTCTTCTCCAATCTCAAAGCGCAGGCGTGGTGGCTTATTGCTGACCGATTCCGAAACACATATCTTGCC…
Arthrobacter virus Maja	3	96	3.7035	17	66.9623	64.745	>_Arthrobacter_virus_Maja_contig_1 Depth-of-coverage:16.2747 Taxon:2734249 refseq:NC_048140.1 TGCTGTTGCCACCCCGGAGACAGAAGCTGTTGGGGAGCGAGACGGCGCGCGTCTTCACTCCACCTCTGCGAGAGTTGACGCGTGAGACTTCGCTTGGTTACGAATTTATCGAGTTCGCGGAAGACATACTTGAGCTAACGCTATTGCCTTGGCAGAAGTGGTTGGCGATTCATAGCCTTGAGTTGTTGGACGATGGAACGTTCCGGTTTCGGACTGTTCTTCTTCTAGTAGCGAGGCAGTCGGGCAAGTCTACGTTCATGCAGGCACTATCTCTGTGGCGCATGTACGCGGGGCGGGCACCGCTC…
Flavobacterium phage Fpv11	5	93	6.5697	7.9	66.1119	68.6916	>_Flavobacterium_phage_Fpv11_contig_1 Depth-of-coverage:6.14699 Taxon:1814281 refseq:NC_031945.1 TTGAGCATTGGCAGATTTCGTTCGACTATGCTATTATTATGCCTTACAATAGTTCACCGACAACAAAAGCCGGTGCGATCCGTAAGTTTGAATTTGTACCATAGGTAAAACCAGATTTTTATTAACAAAGAGCCTAACCCGAGCAATTGGCGTTAGGCTTTTTTTAAATTCAATACCAAATGTTTGACAGCACGAAAGTAACACCAGATTACGCGCACGTATTAGGTTGGCGGGCGCACTTCAATAACAGCATATTAGTGTCGGACGCGAACAAAGAAACCGAAACCGGCGAGTATTTCCAG…
Escherichia phage D6	2	93	1.75627	13.9	92.5047	93.7107	>_Escherichia_phage_D6_contig_1 Depth-of-coverage:2.1369 Taxon:2014434 refseq:NC_050154.1 AATCCGGTGATCGTTCAATTCTGGAAAGACATTAAGCGCAGCGGGATCAAAGACGACGCGACTCCGTGGTGTGCCGCTTTCGTCGGCGCCATGCTTGAGCGCTGCGGCGTCCGGTCTAGCCGCTTCGAGTCGGCAACGTCGTATCTAGAGTGGGGCGAATTACTGAAAGAGCCTACGCCCGGATGCGTTGTCGTATTCTCGCGTGATGGCGGCGGGCATGTTGGCTTTGTAGTTGGGCAGGACAAGGCTGGCAATCTGCTGGTGCTTGGCGGAAACCAAGGCGATGCTGTCAACGTAAAAGCCTTCCAG…
Alces alces faeces associated microvirus MP10 5560	3	92	38.9907	9	46.9547	49.6136	>_Alces_alces_faeces_associated_microvirus_MP10_5560_contig_1 Depth-of-coverage:17.436 Taxon:2219133 refseq:NC_040350.1 ATGAGTTGTTACAAGCCGTTAATAAGGCTGTACAACCCGGATGATAGAGAAAAAAGCGGGCGGGTATATTCACTCGCCCGCTTTTCTCAGTTAAGCGGGAAACAGCTAAGATATGAAGATTTGATGTATAATCCAAAAGTCATGTTAATTCCATGCGGGCAATGTATCGGATGCAGAATTATACA - >_Alces_alces_faeces_associated_microvirus_MP10_5560_contig_2 Depth-of-coverage:2.84593 Tax…
Pseudomonas phage YMC11/07/P54_PAE_BP	6	92	4.49953	9.6	62.4014	57.4803	>_Pseudomonas_phage_YMC11/07/P54_PAE_BP_contig_1 Depth-of-coverage:1.89166 Taxon:1777064 refseq:NC_030909.1 ATCGCTTGGCATTGGTCACTGTTTGGATCAATGGCGAGCCGTGGGTAATCGTAGACATCAAGTTGCGGATGTTATCCCCACGCGAGCTATACCGTGCTCAAGGCTTTCCAGACTCGTATGTGCTCGATAGGGGGCACGATGGGCAGCCGATGACCAAATCTGAGCAGGTGCACATGTGCGGCAACAGCG - >_Pseudomonas_phage_YMC11/07/P54_PAE_BP_contig_2 Depth-of-coverage:1.67139 Taxon:1777064 refseq:NC_…
Escherichia phage HK639	4	92	4.27828	10.4	69.0307	71.3881	>_Escherichia_phage_HK639_contig_1 Depth-of-coverage:2.21098 Taxon:906669 refseq:NC_016158.1 CGAACGCGAGATCATCGACGCCAACGCGCAGGCAATCGTCAGCGTGCGTCTCTCGCACAGGAAGGACATCCAGCGCTCCCGCGGCATCACCATGGGCCTCCTCGAGGAACTGGAGCAGCAAACCGGCGCGGATAACGTGGCCTTGCTTGAGCAAATGGGCGAGTTACTGCGCAGCGAGGACGACAAGGGCCAGGACAGGCTCAACGACCTGTACCGCAAGATCATCAGCCTGCCAGGCCGCGCGAAGACCATGAAGGACTTGGGCGAGTCCCTGCGCGTGCTGGTGACGCTGGAGCGGCAGG - >…
Burkholderia virus DC1	6	91	4.84583	7.3	65.8792	57.5329	>_Burkholderia_virus_DC1_contig_1 Depth-of-coverage:6.2803 Taxon:1136535 refseq:NC_018452.1 CATGGCATCAGTCAACAAAGTGATGTTCGTAGGATTTTTGGGCCGCGATCCTGAAATCAAGTACCTGCCCAACGGCGATGCCGTCTGCAACTTCTCCGTCGCCAGCAGCGAGCGCTGGAAGGACAAGAGCAGCGGCGAAATGCAAGAGCGCACCGAATGGCTCCGTTTCACCGCCTTTCGGCGGCTTGCCGAGATCTGCGGCGAGTACCTGACGAAGGGCTCGCTGGTCTACATCGAGGGCAAGCTGCAGACCCGCAAGTACGAGGACAAGGATGGCGTCAAGCAGTACATCACCGAGATCCGCGCC…
Rhizobium virus P106B	9	89	7.84664	4.8	63.6487	63.1365	>_Rhizobium_virus_P106B_contig_1 Depth-of-coverage:2.05888 Taxon:2560703 refseq:NC_023566.1 CTTGGGAACCGCACGCACTGAAGCATGATGAATGGCCCCCGAATTATACGGGGGTTTATGCATGGCGTCGCGAAGTCTTGCATGAAGTCGAAAAAGACCCTGCAATAATCAGCGAATTGATTGAATACTATCGCCCGCGCCCAAAAGAATTTATCATGCATTGGCTTGATACCTATGACCCGCGCCGGGCGGGGGTGAAGTGGATACCTTTTGTATTCTTCACACGTCAGGCTGAATTCATTGATTTCCTGCAAGCGCTGCGCCATGAGCAAGAAAGCGGATTGACTGAAAAGTGTCGCGATGCGGG…
Streptococcus phage Str-PAP-1	5	88	10.6763	5.4	82.254	86.3326	>_Streptococcus_phage_Str-PAP-1_contig_1 Depth-of-coverage:5.31399 Taxon:1589270 refseq:NC_028666.1 TTCGTTGAATTGTGCGGATACCACGATTTGACGGTTTGCTATTTTGTTGATCATGGTATATAAATCAAAATTACTTAAATCGTTTTGAGATGTGTTTGCTACTTGATAGGCTAGATTTTGGCTAGATAGCTGACCAGAAATTTGACCGCTCATATTTACTGGCATATCCGTGGCTAACTGCGGTACACCAAAAGCGTTTTGCAGTTCGTCTGCCATACCTGTAACGGTTGATTTAACTGTGTTAAATTCTGATTTTAGACCTTTATTCAAACCGTACATAATTGCCTTACCATTACCGA…
Pseudomonas phage PAJU2	7	85	8.85177	4.9	69.3878	70.737	>_Pseudomonas_phage_PAJU2_contig_1 Depth-of-coverage:11.8765 Taxon:504346 refseq:NC_011373.1 GGTCAATGACCAACCCGCCACAGCGTTTAGCCCGACACATGGCCCGCTGCTTGAGTTGTACTGTCGACACATTGTTCACGCCCGCATTCTTGCCGATGAACTGGCAAACTTTGACCGCGCATGGATGGCCGACGATGATGGCCTGAAACGATATGACCGACTGCTTGCCATGTCCGAGCGTGAAAGCCGTGCCGCATCCAGCTTAGCTACCCGGTTGCGCATTACCCGTCAGGCGGTTGAGCATCCGAATACTGTGGGCGTTAGCCTGGCTAACCAATCCAAAGGCCGCAAGCCGTGGGAATTGGA…
Acinetobacter virus AbKT21III	4	82	3.07839	15.7	60.16	57.9327	>_Acinetobacter_virus_AbKT21III_contig_1 Depth-of-coverage:3.39479 Taxon:2733316 refseq:NC_048142.1 TTAATGCACAGCTTCAAGGGCGACGTGCAGACCTATTAATTGCAGATGATTTAGAAACCCAACAGAACGGTATGACAGCTACTGAACGAGAGAAGATTAAGCTCTTGTCTAAAGAGTTCTCCGCTATTGTAGCGAATGAGTTAGGTCGTATTATGTATTTAGGTACACCTCAGACAGCGGATAGTATATACAAGGAATTACCTAACCGTGGTTTCGTTACGCGTATCTGGTACGGTAGACACCCTAAAAAAGAACAGTTTGAACGTT - >_Acinetobacter_virus_AbKT21I…
Strepomyces virus Drgrey	11	81	5.80819	6	66.9029	61.0701	>_Strepomyces_virus_Drgrey_contig_1 Depth-of-coverage:2.60078 Taxon:2560783 refseq:NC_042016.1 GAGGACTACTATGACCAAGAGTTATAGAGAACTTCGATCGCTATACACCTTTGACGATCGATTGGACTATCTTCTGCTCGGGGGATCTGTTGGACGAGAGACATTCGGTGGACGCCGAGCCCTTAACCAACAATTCTACTCCTCCCCCGAGTGGAAGAGAGTACGTAAAGAAGTCATAGCCCGTGATTATGGTAGAGACCTAGGCGTTGAAGGTTATGAGATCC - >_Strepomyces_virus_Drgrey_contig_2 Depth-of-coverage:4.04753 Taxon:2560783 r…
Lactococcus phage 63301	5	81	11.4042	5.3	67.5587	67.4056	>_Lactococcus_phage_63301_contig_1 Depth-of-coverage:4.1641 Taxon:1871687 refseq:NC_031017.1 GACCGTTTAGTTTTTCGGGAATTTGAAAATGATAATTTCGAAGTGATGGAGATTTTCGAACAAAACAATCCAGACATCTTTTTTGATAGCGTGGTGTTATCAGCAATGATTGCATCATGTTCTTTTGTTTATATTTCAAAAGGCGTGAACGATGAACCTCGTTTGCAAGTTATCGGTGCAGGCGATGCAACGGGAGTTATTGATCCGATCACCGGACTTTTAACTGAAGGTTACGCAGTGCTTGAACGGGACGAACATGGAGCCGCATCCATAGAAGTCCATTTTTTGCCAGGACAAACAAACTAT…
Pseudomonas phage MD8	3	79	3.35975	13	62.7072	58.8764	>_Pseudomonas_phage_MD8_contig_1 Depth-of-coverage:8.86795 Taxon:1868596 refseq:NC_031091.1 GGTACAACCTGAAAGCCGCCGCGGACAAGACCCCCGTGTTGTCGATATTCGACGACATCGGTGCCTATGGCGTGTCTGCCAAGGACTTTCTGAACGACTTGCGCAGCGTCGCCGGCAACGAGGTGGATGTGGAAATCAACTCGCCCGGCGGCGATGTGTTTGCGGGCCTGGCCATCTACAACGGCCTGCGCGCCTCGGGTAAAAAGATCAACGTCAAAGTGCTGGGCCTTGCGGCGAGTGCTGCCTCGCTGGTGGCCATGGCCGGCGACACCATCGAGATGCCCGAAAACGCATTCATGATGATTCA…
uncultured crAssphage	8	79	4.27343	4.5	77.6429	72.0264	>_uncultured_crAssphage_contig_1 Depth-of-coverage:2.65481 Taxon:1211417 refseq:NC_024711.1 AGCACAAGCTGCACAAGGTGCTGCTGCTCCTGAGAGTGTTAATGTAGTTGAACCAACTACTAGTGTTAACCAACCTGTTGTTGATGATGTTCCACAGACTCCGCAAGTTGATACAGCTAACCAAAGTTCTACGCAAGTGGAAACCATTGATGATGTTGTTAAACGCATCTGTACTGATGGTCATAGTTATGTAATGACTACTGTCATTACTAATATTGATTGTCAAGAACGTACAGGTCGTAATGGCAATTCTTATCTCAATGCTTTTGTTACTATTGCTAGTCCTGTCAAAGGTGCTCAAAGTATG…
Pectobacterium phage vB_PatP_CB4	7	79	4.85637	5.1	66.163	64.8539	>_Pectobacterium_phage_vB_PatP_CB4_contig_1 Depth-of-coverage:8.03052 Taxon:1958919 refseq:NC_048654.1 GAAGAACCAACACACGATCTTAATGTGGTTGAGCGTAAGCCTGATCAGCCTCAGTTAAGTGTTATTGAGACTCAACGTATGGTTGCTCAACAGAAGGATAACTGGGCTGCTTACAAAGAGCAGTCCTATTACTTCTACTCGCTCATGGTGAACCAGGGCAACCGGTTCTACATCAGTAACAAAGTCGATAAGCGTGGCCGTATGTACGCCTGCGGTTATCACATCACCCCACAAGGTACATCCTTCAAGAAAGCGATGATCAATCTGGCCGACCAAGAGCCAATTTCTGGGGTTCC…
Puniceispirillum phage HMO-2011	7	79	3.82584	8.9	63.0363	64.8305	>_Puniceispirillum_phage_HMO-2011_contig_1 Depth-of-coverage:6.14379 Taxon:948071 refseq:NC_021864.1 AAATTATTTTACGGCCATATCAATTTTGCAATTTATCTGAGGTGGTTGTACGCGCAATTGATACACTTGAAGATCTAAAACGTAAAGTTAAGATAGCCACAATATCGGGAACACTACAATCAACACAAACAGACTTTCGTTATTTACGAAATATCTGGAGAAAGAACACGGAAGAAGAACGGTTGCTGGGGGTAAGTTTAACCGGAATCATGGACCATCCTGTCCTAAATGGTAAACATGATTCTGATTTTGATAAAAACGTTCTTCCGGCTTGGTTAGAGGAATTAAAACAGATTGC…
Shewanella sp. phage 1/44	4	78	3.64827	10.2	59.5838	58.4565	>_Shewanella_sp._phage_1/44_contig_1 Depth-of-coverage:2.14895 Taxon:1458862 refseq:NC_025463.1 CCTTGCCGGTCAGTACCCGCAGCATCCGGCCAAACTGTTGTTTGAACATGCCATAACTCAGGGTTTTACGCAGCATCACCACGCACACCACGGCGGGTACGTCGAAGCCCTCAGAAAACAAATCACAGTTGATCAGGATAGTGGTCAGGCCGTTGCGGAAGTTGGTTATTTCAGCCTGCCGTTTGGCTGGGGCATCTTCAGATGATAGCGCGACTGCTTTGATGCCGCGGATCCTGAACTGTTCTGCAACGTGGTTGCTGTGTTCAATGTTGACGGTGAATATAATGGTTTGTTT - >_She…
Bordetella virus PHB04	12	76	4.01149	4.8	68.6243	63.7014	>_Bordetella_virus_PHB04_contig_1 Depth-of-coverage:1.72818 Taxon:2734129 refseq:NC_047861.1 CCATGGTTTTCCATTGAGTGCAGCTATTTCGTCGGCAGTCGGCTCGACGGGGAAGAAGGTTGTAGGCTCCAGCGGCACGCGCAGCTCGTGCGCGAGCTCGGATTCCGCCGCCATGAGCTTGTCCCAAATGTAGTCGTCGCTCACCTCCACGGTGGGCAATGCGCCGCTGGCCGCCATCACCAGCCGATCGCGGCGCATC - >_Bordetella_virus_PHB04_contig_2 Depth-of-coverage:1.79808 Taxon:2734129 refseq:NC_047861.1 CGAATTCATCT…
Escherichia virus V5	3	76	1.97105	6.7	97.351	98.8384	>_Escherichia_virus_V5_contig_1 Depth-of-coverage:9.6314 Taxon:1914853 refseq:NC_011041.1 TCTTGGAAAGGCTATGGGGTATGATCAGCCACAACCTGTAATCAGCCAATCTGATAAAGATCAGGCCATGCAAGACTCTGGTGACATGCTGGAAGCAGCAATGCAAGCTTCCGGAGGTCGTTGCCCCGAGGCGGTGCGTGAGTTTGTCAAGAACAGAGGTAAGCCTGTAATCAACTATATAGACATCATTAAGCAACGCATGTTGTCTAAACGAAAGGCCGAACTGACCTACAGAAAACCTGGTCGCCGATCTGGGTCTTTGACCAGCACAATGCGAAAAGTTGGGGCTATAAACAAGAACCAGCACGT…
Salmonella phage astrithr	5	76	32.5612	4.9	62.4765	61.8665	>_Salmonella_phage_astrithr_contig_1 Depth-of-coverage:2.91286 Taxon:2713276 refseq:NC_048862.1 CACTTTATTAAGTATGTTGATTTTGCTATCAAACATGGGCTGTATGACGATTTAGTGAGTCGTATTGCTAACGCTGTTTCAAACATGGGGGTGGATAATGGCAACCGGTAAAGCTCACGAAATGCTAAAGAATGATACCGAAATGACAAAAGAGTTTCGGCTAGAGGTATCAAGGAAAGCAAGCCTAGCAAATAAGCGACTGGCGAGACTTGAAAAAAACAACCTACAGGACTCACCCGCTTATAAAAAGTTTATGGAGTCAGGTGGTAAAAAGTTCTCAATAAGGGGAAAGACCGGATCTGA…
Enterobacterial phage mEp213	4	75	4.83001	8.4	67.0583	69.3198	>_Enterobacterial_phage_mEp213_contig_1 Depth-of-coverage:2.5144 Taxon:1147156 refseq:NC_019720.1 AGCATCAGCCGCACCTACGACGGCACCTACAGCGCCCAGCGCCAAGAGCTCGTCGAGGCACAGCTGGGTTACGACCTTCTGCAGCACGAGTTCATCGACTACTGGTGCCGCCCGGTTTACCGGGAGTGGCTAGCCATGGCCATTGCTTCTGGCGCCATCAAGGTGCCGGCGGATGTTGATCAGCGGACGATTTACGCCGCTGTCTACCAGGGCCCGGTGATGCCGTGGATCAACCCGGTGCACGAGGCAAACGCTTGGGAAACCCTGGTGAAGTCCGGTTTTTCCGATGAAGCCGAGGTCT…
Acinetobacter virus 133	10	72	3.16206	3.4	91.6881	93.5769	>_Acinetobacter_virus_133_contig_1 Depth-of-coverage:1.5511 Taxon:279006 refseq:NC_015250.1 TTTGTACGTTGTTTTCAATCCAACCCCCAGTGCGAATCTGAGTTGCGACTTCAATGATTGGAGCATTAGAACGTTTGACTTCTGTCAATGATACTTGCTTGAACTTATCATTAATGAAGAACGGCGATACATTATTTTCGCCAGAACCGGGCGAAACTGGACGAATCTGAGCAACATCACCCAACGCAATAATTGTACAATGTCGAGGCACAGATGTCAGGATTAAACGGAATAACTCAGTGTCGTACATTGATGCTTCGTCACAGAACAATACTTGACAATCATCAAGTTCTGGAGTGTCGCGCTG…
Ruegeria phage vB_RpoP-V13	6	72	3.26206	7.1	65.0473	61.2346	>_Ruegeria_phage_vB_RpoP-V13_contig_1 Depth-of-coverage:5.33803 Taxon:2218612 refseq:NC_049436.1 GAACGATGGGGACTACGACACTGCCAAGATCTCGGAGTTCTTGACTCCGAAGCTGTCAGGTCTGGGTGCTGTTGAGATCAACCTCAACGACTACTCCCGGATCACGGCCATCCTGCCTGCCGATCTGGAATCGGAAGGGATCGTGGTCACTCAGGTCATCAACGGGCGCGAAGTCCAAGGGATCTTCTATCCTCGCAAAGTGGCTGTCGAAGTCACTGTCGGTGAGAAGAAGATCATCGTCCCTGATGTCGAGAACCTGTCGAACCACATCAAGCGTGCTGTGGAAGAGAAGTCGCCTTCGG…
Streptococcus phage 315.2	6	71	5.60966	7.4	63.7358	59.633	>_Streptococcus_phage_315.2_contig_1 Depth-of-coverage:4.7168 Taxon:198539 refseq:NC_004585.1 CATAAACACAACCGTCATACTCAAATGGGCAAGCTTTAATCAACGCCACATCACCATTTGGATAATCTGGTAACATTGAATCGCCGAATATCCAACTAGCAAAGTCATAATCATACTGTTCGTTATAGTAAACAGTATCATAGTTACCGTCATCAAAATATCCGTAACCAGTACCTGCCGACAGTTTTTCTTGAACGTTATAAGGAAATAAT - >_Streptococcus_phage_315.2_contig_2 Depth-of-coverage:1.94958 Taxon:198539 refseq:NC_0045…
Ralstonia virus RSPII1	7	69	6.85029	5.7	60.9435	53.9666	>_Ralstonia_virus_RSPII1_contig_1 Depth-of-coverage:8.93457 Taxon:2733596 refseq:NC_047804.1 CACGCATCGCACTGCGCCATAGTGGCCGTGTCTCCCTGCTTGACGCCAGCGGTGTGCCCGTAGCAGATAGTGGCAATACGCCAGCCGTAGTACGGGTCAGCGTAAGCCTTGTAGCGCACCCCTTC - >_Ralstonia_virus_RSPII1_contig_2 Depth-of-coverage:1.73399 Taxon:2733596 refseq:NC_047804.1 TCAGGACGCATGCACTCCAGAACGTCCATCGTCATCACGATACGAACGATCAGGGTGCTAATCTCGTTAGCTTGCGTACCACCGG…
Brucella virus Tb	4	68	4.62234	8.6	62.3877	62.5397	>_Brucella_virus_Tb_contig_1 Depth-of-coverage:3.25124 Taxon:1984800 refseq:NC_019446.1 CAAGGGCCGTCAGGAGGCCGACAGCGAGCTTATCCGTGACCGGACCAAGGAAGAGTACGACGACAGCATCCTGACCCGCCAGAAGGGCAAGTGCGCTATCGTCATCATCCAGACCCGTTGGCATGAGGACGACCTCGCCGGGCGCTTGCTCCCCGAGGACTACGACGGGCGCTCGGGCCAGGTACTCGGCCGCGACGGCGAAATGTGGGAAGTGGTGAACATTCCCGCCCAAGCCGAGCGCGAGGATGATCCCCTAGGCCGTAAGCCCGGCGAGTACCTGTGGCCCGAGTACTGGCCTGAGAAGCGCTGGG…
Escherichia virus Cajan	3	67	4.19139	6.4	89.2486	89.3883	>_Escherichia_virus_Cajan_contig_1 Depth-of-coverage:2.04431 Taxon:1921554 refseq:NC_028776.1 GGGTTATGCTTATCCCTGCAATTGCAGATATTGACGCATGGGAACGTGAAGCTGTTAATAGTCAATCCCAACTTGTAGAGGATACTAGAAACGGATGAACGCATTAGTACAACAAGAAGCTCCGCGAGTTTTATGGCAACCCTTAGCAGGTTCTCAGACGTTAGCAATGTCTTGCCCTGCACATATTATTCTTTTCCACGGTACTCGTGGGCCTGGAAAAACCGACTCCCAATTAATGCGCTTTAGACGTAACGTTGGTAAAGGGTACGGGCGTCATTGGCGTGGTATTATTTTTGACCGCGAAT…
Stenotrophomonas phage S1	9	67	9.01035	4.4	66.9041	60.9877	>_Stenotrophomonas_phage_S1_contig_1 Depth-of-coverage:2.05558 Taxon:573591 refseq:NC_011589.1 TGGTGGGCGAGGGCTACGCCACCTGCGCCAGCGTGTTCGAGGCCACAGGCCTGCCCGTGGCCGTGGCGTTTGACGCGGGCAACCTGGCCCCCGTGGCCGCCGCGCTGCACAAGCGCTA - >_Stenotrophomonas_phage_S1_contig_2 Depth-of-coverage:2.05558 Taxon:573591 refseq:NC_011589.1 AATCCGGGCGTGACCTGCGCCAGCGCTGCCGCCATGGAAGTGGGCGGCGCCTACGTGGCCCCGGTGTTTGCCGACGAAGAGGCCCGCC…
Rhizobium phage 16-3	7	66	4.31099	6.2	65.5981	63.1799	>_Rhizobium_phage_16-3_contig_1 Depth-of-coverage:9.47352 Taxon:10704 refseq:NC_011103.1 AAAAAGCGCTCACCCGCGGCGAAAAGGTCTGTGCGTTCATTGAAAAGTATTGCCTTGCGCCTGAAGGCAAACTGCAGGGCAATCCGGTTGTCCTCGACATCTTTCAAGAGGCTTTCTTTTACTCGGTATACGACAATCCCCACGGCACATCTGAGGCTTACCTGTCAATAGGCCGGAAGAACGCAAAAACGGCGACAATAGCCATGTTGGTTCTGGTTCACCTTGTCGGGCCAGAGTCTTTCCGAAACTCGGAGATAATGTCCGGGGCGCGGTCACGGCATCAGGCTGGGCAGGTCTACCGGTACGCCTC…
Microbacterium virus Koji	4	64	5.40568	7.3	67.5522	65.5308	>_Microbacterium_virus_Koji_contig_1 Depth-of-coverage:1.69574 Taxon:2560594 refseq:NC_042118.1 GCCAGGTACGTGCCCTCGTCGAGGCTTGGACCCCGCTGGCCAAGGGCAGCACCACTGTTGAGCGTTGGGAGACGCGTGAAGGTGGAGGCCTGCTCGCTGCTGGACGTGGTTCGGCCATGACAGGCTTCCGATCCGACTTCACCGTGATCGACGACCCCATCAAGGACATGCAGGAAGCTCAGTCCGAAACCATCCGAGAGACCACAGTGGAGTGGTTTAGCTCGGTGGTCCTGACTCGCATGGCCTCTCTTAGCCAGATCATCGTCGTCGCTACTCGGTGGCACAAGGATGATCTCATTGCCC…
Vibrio phage X29	6	64	5.06628	7.3	62.6794	64.4092	>_Vibrio_phage_X29_contig_1 Depth-of-coverage:10.4282 Taxon:1500713 refseq:NC_024369.2 ACGCACAAAATGCAAGAACGCATAGTGATGAGCAGATCAGCCAGTTAGTAAAAAGCATCACCGAGTTTGGTTTTACCAATCCTATTTTAATTGATGAAGATGGCGAGTTAATTGCTGGTCATGGTCGAACAATGGCAGCCAAAGAAGCGGGCCTTGATAAAGTTCCAGCAATTCGCCTGAAAGGTTTATCTGCAGAACAAATCAAAGCGCTTCGTATTGCCGACAATCAGCTGGCGTTAAACTCGGGGTGGGATGCTGACTTATTG - >_Vibrio_phage_X29_contig_2 Depth-of-covera…
Salmonella phage vB_SosS_Oslo	5	62	3.35939	8.9	64.967	64.3885	>_Salmonella_phage_vB_SosS_Oslo_contig_1 Depth-of-coverage:2.13179 Taxon:1168549 refseq:NC_018279.1 AGAGAGATTACGGCCTTGATGTCACCAAGCAGTACGTCGAGAGCCACGATCCGACAAAGGCAGCGGGGAAAGGGCTTGCCCGCCGCTGGGCCGATCTGTTCGAGGCCACGCGCAAGGCGTTCATTGAGGACACCAGCGGCGTGGGCATCAGCCACCGGGCCACGCGCATTCGCCTGCTGCAGCGCTATGCCCAGAAGGCAGAGGATCAGAAGAATTACCGTCTTGCCGCCGATCTGCTCGAACAGGTGGCCAAGGAAATGGGCGATGCCTACACGAATC - >_Salmonella_phag…
Bacillus virus 1	3	61	5.56839	7.5	62.6154	59.3145	>_Bacillus_virus_1_contig_1 Depth-of-coverage:2.1632 Taxon:396034 refseq:NC_009737.2 CACAAAGAGGGCGAGACGCTTGCGGGCGAGCCACTGCTCGGAAAGCCGCTCCTGTTAGAGCCGTGAGAAAAATTCATCATCTACAATCTGTTGGGTTTTTTCAAAGCAGGGACGAAGGAAAGACGCTTCAAAGAGGCGTTTATTTTTATCCCGAGAAAGAACGGAAAAACGCCTTTCACTGCCGCCCTGGCATTGGCTCTGGCGCTGCTTGAACGCGCATCCGGTTCGCGCATTTTGATAATCGGTGCGGCGTTGAAGCAAGCGACGCAAAGCTTTTCGCATATCGTGTTTAACCTTAAGCACATGGGCGAGCT…
Xanthomonas citri phage CP2	8	60	7.44361	4.5	64.2586	55.471	>_Xanthomonas_citri_phage_CP2_contig_1 Depth-of-coverage:1.77224 Taxon:1188795 refseq:NC_020205.1 CGGCCCAGATGGTGCGCGACCTGTTCGCCGTCGAGCCCGATGCGTGGCAGGTGGAGGTGCTGGAGGATTTCCCGACCAACCCACGCCAGGCCATGAAAGCCTGCAAGGGTCCGGGCAAGACGGCCGTGCTGTCGTGGCTGTGCTGGAACTTCCTGCTCACTCGCCCGATGCCGAAGATCGCGGCCACGTCCATCTCGGGCGACAACCTGCGGGATAACCTGTGGGCGGAAATGGCGTTCTGGCAGCAGAAGTCCGCGTTGCTGCAGCAGATGTTCACCTGGCGCAGCGAGCGCATCACGTC…
Bdellovibrio virus MH2K	2	58	48.1933	6.3	60.4366	48.1304	>_Bdellovibrio_virus_MH2K_contig_1 Depth-of-coverage:7.45852 Taxon:1986027 refseq:NC_002643.1 ATAATGCTAAAATCATCACGCCAATCGCAACACAGCTTCGCGACCCAACCGGACGTCCAACTCGCACGCTCCGTATTCGATCGCTCCCACACAGTCAAAGATACTTATGACTTCGACTACTTAACTCCAATCTACTGCGACGAAATACTTCCAGGAGACACGATCAACCTAAACCTCTCAACCTTTCAGCGACTCGCGACCCAAAAAGTCCCAATCATGGATAACTTAAAAATCAATTACTTCTTTTTCTTCGTCCCCAACCGCCTAGTCTGGAACAACTGGGAAAAATTCATGGGCGCCCAAGA…
Klebsiella virus 3LV2017	2	58	4.17379	9.5	79.4539	84.5992	>_Klebsiella_virus_3LV2017_contig_1 Depth-of-coverage:8.07792 Taxon:2734071 refseq:NC_047817.1 AAAACAGCCTGATGGATGAATGGCACAAACGTAATCCTGACAACGTGGTGATCCTGGCAGGCGACCTGTTGACCACCGGCAACTTCCCGGCGATTAACGCCATGAGCCAGACCAACCCGAACACCGAAATGCTGGCCGGTCAGCTGATTGTTGCGCAGGAACGTGTCGGCAACATGCCGACCTTCATCGCGCCGTACTTCCCGGTCAATGGCGTACTGATCACGCCGTTTAAAAACCTGTCTGTGTACTACCAGCGCGGTGGACTGCGCCGGACGATCAAGGAGGAGCCGGAATACAACCGTAT…
Pseudomonas virus LKA1	5	58	4.38054	7.6	71.9076	71.0483	>_Pseudomonas_virus_LKA1_contig_1 Depth-of-coverage:2.76376 Taxon:1985731 refseq:NC_009936.1 ACATGACCGAAATCGTCAAGGGTGGTGGCAAGGCGAAGCTGCTCCCCGCTGGCCCTGTGCTGTGCCGCCTCGTGTCCTACATCGAGTTCGGTAATCAGCCACAAGAGTTCCAAGGGCAGAAGAAGGCACCGAAGCCTGAGGTTCAGCTTGGCTTCGCTATCTATGGCCCGAATCATCAGAACGACGACGGCACGCCGTACCTGCTGTACCCGTACGCCTTCACCCTCGACCAGAATGAGAAGGCCAAGGCCATTGCGATCTTCAAGGCAATGAACTGGAAGGGCACCGGCAAGCACTTTGGTGATC…
Bacillus phage Karezi	3	58	10.0782	6.8	51.406	43.7037	>_Bacillus_phage_Karezi_contig_1 Depth-of-coverage:4.77111 Taxon:2591398 refseq:NC_049970.1 GCGTAGGCGGTAATAAAGCTGGCCACAGGAATGTAGATTGGTTTTCGTTCCTCAACAGGTAACATCTCAAAGTGTAACTCACCATCACGAAGCACTGGTGCTTTCTGACGGCCGATCGGATTCAGTGCCATACGACCATAGAGTGAGTTTAAAAACATCTTGCTCAAGATATACTGCGGACGATTACCCTCTTTCTTCGATTTAATCTTCTGTTCGGTCCAATAGTTGATGTAATTCTCGAATAGTCCTTTCGCTTTCTTGAACTTCCAGCCACCATGATATTCGATCACGTTTACGTCATACTGTT…
Pectobacterium phage vB_PatP_CB1	5	58	3.18118	5.8	59.2023	56.1644	>_Pectobacterium_phage_vB_PatP_CB1_contig_1 Depth-of-coverage:1.54373 Taxon:1958917 refseq:NC_048653.1 CACTGGGTTCCTTTCGGCCATCCTCACATCACCATTCGCATGGAAGCTCCGGTGCCCATTGCTCGTCAGCTTTTCAAGCACAAGATCGGCTTCGTGGAATCGGAGGAGAGCCGTCGTTACATCAGCTCCCGCCCGGTGCTCTACATTCCGGACCACTTCCGAGCTGCAGCTGATTCAGTGAAGCAGGGTAGCGGAGGCATTCACCGGGACAGCAGCATCTGGCTTGATTCTTACGAGGCCATCGGCAATAACTGCATTCAAGCATATGAAAACATGATTGCTGCCGGTGTCTGCCC…
Klebsiella virus IME260	7	57	2.99862	3.7	90.1564	91.9159	>_Klebsiella_virus_IME260_contig_1 Depth-of-coverage:8.76667 Taxon:2560539 refseq:NC_041899.1 CATGAATGTCAATCAAGGTCCGTTTGCCGTTAGGGTAAATCACTGTGTGAGTAATCGCCCACGAAGACAGGCCCTTGTTATAACCCATTTCCAGCGTGCCACAGACGCCGGAGCGATAGTTACCAGACGTAATCCCCGGCGAGTGGACGTGGCCAGTGTTTGATTTCGAGCCCATCCGAACGTACGCGGTGGGGGTCGCCCTAGCACCATTGGCACCTAAGTGACCGTGCATCCCGCACTCGATAC - >_Klebsiella_virus_IME260_contig_2 Depth-of-coverage:3.1…
Microbacterium virus Schubert	4	57	5.69294	6.2	68.8294	70.1087	>_Microbacterium_virus_Schubert_contig_1 Depth-of-coverage:3.08936 Taxon:2734277 refseq:NC_048144.1 CAGATCCGCGCCCTTGTGGAGCAGTGGACTCCTCTTCGTCGAGGTTCGAAGAACAAGCAGATGTGGGAGACTCGTGAAGGCGGCGGACTCCTCGCTGCTGGTCGAGGTTCGGCCATGACAGGCTTCCGCTCCGACATGACAGTCATCGATGACCCCATCAAGGATATGCAGGAAGCCCAGTCGAGGTTGATTCGGGAGACGACGGTGGAGTGGTTCTCGTCGGTTCTGTTGACCCGTATGGCGTCCCTGTCGTCGGTGTTGATCATTGCGACCAGGTGGCACCGTGACGACCTCATCGC…
Escherichia virus mEpX1	1	56	2.86525	11.2	99.4962	99.2556	>_Escherichia_virus_mEpX1_contig_1 Depth-of-coverage:9.34754 Taxon:2169927 refseq:NC_019709.1 GACCCGCTAGAAACAGAGTTGCCTGATTGGTTATCAGCAGAAACATGGTTGTCGTGGGTTACCTATCGCAAGGAGATAGGTAAGTCGATCAAGTCTAAGCAAAGTGTCACTCAGGCTATCAACGTTCTAAGCAGAAGTCTGGAGAAGGGATATACACCTGAAGAAATTATAAACCAGAGCATCGCCAGTGGTTGGCAGGGGATTTTTGAACCCAAGACTCCAAAGGGGAAATCTCAACCGAGGCCGCAGCAGCGAGCTATGCAGGAAAACTTTGCCGCCAAAGATTACGGGCAAACTGAAATGCC…
Lentibacter virus vB_LenP_ICBM1	3	56	4.87762	6.8	60.2036	60.6107	>_Lentibacter_virus_vB_LenP_ICBM1_contig_1 Depth-of-coverage:4.6371 Taxon:2301528 refseq:NC_048672.1 CAGCTTATGCTTGAAAGAAAAGTGCTCATGTCTGGAAGGACATTGTGGCTTGGGGGGACAGAGGTGGCAAAACGAAGAGAAGCTTCTCAATTCAATTGTTCGTTTACCAATGTCGAGACTGTTTATGATGTCGTCGATGTACTCTGGCTACTCATGCAAGGCTGCGGAGTCGGATTTAGGCCCATCGTGGGTCAACTTACTGGTTTCCAAAAACCTATCCCAGAGCTAGAAGTTATTCGTTCAACACGAACTGAGAAAGATGGAGAACAAAACAACTCAGAATCTTATGACCCAGAAA…
Sinorhizobium phage phiLM21	8	56	4.6432	5.7	67.3004	63.857	>_Sinorhizobium_phage_phiLM21_contig_1 Depth-of-coverage:6.12196 Taxon:1524882 refseq:NC_029046.1 GCAAAAATAAGCTCGTTCAGATCGCTCATTTCCGACTTGGAGAGGTCTGACGATGAACGACCGAGATTGACGAACCCGGTTCCGTCGATGTTCGGGAACATGCGCAGCTTCTCGTTTACTCGCGCTTAAGCGCGTCAAGAAAGATCAGCTTCCAGTCGTCAGGGGTCAGCTTGATGCCGTGCCATTGCACCTGAGTCGCAACGTCTGTCAGCATTGCCCACATTTTTTCATTCTGTGGTATCGAACGCTTTGTGGCCTTGAACTCAACGCGAGTCCCAAATGGCG - >_Sinorhizobi…
Streptomyces virus Scap1	5	55	8.54854	3.6	60.6069	56.9892	>_Streptomyces_virus_Scap1_contig_1 Depth-of-coverage:8.16435 Taxon:2560792 refseq:NC_042042.1 AAGGTGACCAATGAATTTATCTAACACTGCTGTTCCACTCGAATATGGTTTATTTCGAGAGCAGGTATTGGCTGGAGAGATCCCTGTGTGTGAAGAGATTTCGCTAGAGATGAATCGTACAGACTTTCTAATCGCACATCCAGATTACTATTACAACCCAGAAGTATTAGAAGGATTCATTCAATTTTGTCAAGAAGAAATGACAACTGCGGAAGGGGAAGATCTAATACTAACACCGGCGTTCCGACTATGGGCTGAATCAGTATTGAGTTGGTTCGTCTATGTGGACAAACGTGTATACAAC…
Pseudomonas phage PPpW-3	7	55	5.43798	5.6	62.5053	60.8861	>_Pseudomonas_phage_PPpW-3_contig_1 Depth-of-coverage:5.49251 Taxon:1279082 refseq:NC_023006.1 AGTTTGAGCGTGCTCAAGCAATGGTATTTGCTGCTATACGTGCAAATATTATGAACGTGCCTCAGCGTGCTGTTTTGCAACTTCTTGGTGAAACTGATGAAAGAGCTTTTAAAGAGAAATTAAAAGCTGAATTGGTCTTGGCGCTTGAAACTTCAGCGGAAGAGGAGCTGGAGGAGGAAGAGATTGAGTGATTTATCTATATTCAGTAATCACGGATCTGTTTTAGATGCTGTAAAACGCTCTATGCATCATCTGGTACCGCCGCCAGATATTTTGCCAAGCAAGTGGGCAGAAAAAAATATTA…
Achromobacter phage JWF	8	54	4.32053	3.7	59.3759	52.1259	>_Achromobacter_phage_JWF_contig_1 Depth-of-coverage:3.21606 Taxon:1589748 refseq:NC_029075.1 CTTTGCCGCTCTCAGTCAAGAAGTATCTGACAGTGTTAGACATATTACCCATCTCATACACCATCGCCCTGTGAGATGAAGGAAGCGTATATTCGTTGTTCTGGAGTAAACGCATGATTCCCTGCGCCGCCCAAGCAACGATTGCCTCTCTCTCATTCGCAACGATCAGGTCACCCATATCCACCTTGCGATCCTTGGGGTCTACGGGGCGATTAAATGTGAGCGCAAGCCATCGCCGAACGAAACCTGAAGAAGTATCAGAAGACTTAGGGTAGTGGTTAGATGCAAACCAGTGCGCCAACATA…
Chlamydia virus CPAR39	1	53	28.8173	9	45.5516	38.9447	>_Chlamydia_virus_CPAR39_contig_1 Depth-of-coverage:7.90973 Taxon:1986029 refseq:NC_002180.1 ATCTACCCGATTCGATTTCTACTGGCCTACCTTCGCCCATTTAGGCGAACAAGCAATCCTTAACAAAGAAATATTCTTTGCAAACAATCCAACAGTAGACGAAGCAGTCTTCGGATACCAAGAACGATATGCAGAATATCGTTACAAACCTTCACTTATTACTGGCGCATTCAGATCAAATGCAACTCAATCATTAGACGTATGGCACTTAGCTCAAGAATTCGGAACAACTCCATCACTTAACGGCGCATTCATTTTAGAAGCACCTCCTTTAGATCGAGTTCTCGCGATATCTCCAAGCGTACA…
Shewanella sp. phage 3/49	8	53	7.61186	4.1	66.0124	68.9587	>_Shewanella_sp._phage_3/49_contig_1 Depth-of-coverage:2.40829 Taxon:1458863 refseq:NC_025466.1 GCCTATTCACTCCGAACCATTCAGCCGGTTGCATCTGTCACAACCTGGAGGATGCAAAAGACATATTCAGGAACAAGATTAAGTTCGCCTATCAATCAATTACGCAAGGTCAGCGCGAGCTGCTGCGCTCAATTGGTTACGAATTACCAAAGCCAATCAACGATAAGGATAACAGCTATGTGTTTACTAACGGCTCTAGTATCAAAGTTAGCGTGTCCTACCGTGGTGGCACACTTCAATCTTTGCATGTGTCTGAATTCGGCAAGATATGCAAAAAGTTTCCAGACAAAGCCAAAGAGATTG…
Gordonia phage OhMyWard	6	53	4.72793	4.3	62.77	58.9083	>_Gordonia_phage_OhMyWard_contig_1 Depth-of-coverage:4.25798 Taxon:2652414 refseq:NC_048816.1 TGGAACCCGACTTTAGCGGGTATGCCACCAAGGCAAACCTTCGCTGTTCTGATGGTCGCGTTATTATGCGCGATGCATTTAAGGATAACGACCGTAAGAAGGTGCCTCTTGTTTGGCAGCACGATCACATGTCTCCTGACAATGTGTTGGGTCATGCTATGCTCGAGAATCGAGAAGATGGCGTTTATGCTTATGGCTGTTTTAACGATACTCCGTCTGGTTTAAATGCCAAAGAGTTGGTTAAGAACGGAGACGTTCGAGCGCTTTCTATTTACGCGAACAAGCTTAAGCAGGATGGAGCTAAT…
Microbacterium phage Alex44	6	51	4.46724	5	63.3046	55.0369	>_Microbacterium_phage_Alex44_contig_1 Depth-of-coverage:6.24608 Taxon:2590877 refseq:NC_048778.1 GGTAGCCGTTGCCGCTCTTGCTACGCTCTGCCAGAGTCGGCGGCAGGTTGAGAGCCCTGGCAGACGAGAGTCCACCGTTCTTCCCATCGATGTCCACACAGACCATCGGCAAGCTTCGCATGATGAAGCCGAAAGGTCTGCCGAACTCGAACTTCCGGAGGTACTTCTCCGGCTTGAACTTCCCTTCCTTGTAGTTCTCCATGAACTGGTTTCTGCCCCAGCCC - >_Microbacterium_phage_Alex44_contig_2 Depth-of-coverage:6.24608 Taxon:259…
Agrobacterium virus Atuph03	3	50	5.17322	5.1	82.5547	87.6448	>_Agrobacterium_virus_Atuph03_contig_1 Depth-of-coverage:3.89631 Taxon:2733891 refseq:NC_047846.1 TGTTCCCCGGTTCATGCAGTGGCACCCTTCATTGAAGGACGAGCAGAAGCTCTACTACATGAAGCTACTGGATGGTGTGTGGTCGAAGGAGGCAGACGAGGACCAGCGCACGAACATCATGTCGTGGCTGGCTGAGTTGGAAATGGCCACAAGCATGGCCAACCTCACAGAGACATTCAACAGCGGCGATCTTGATGAAGACTTCTATGCGAAGATCATTGAGATCACGGATCAGTACAAGAAGCGGGTGGACGTAAGGTTCGATCGCCGGATTGACGACCCGATCTTTGACCTGCTGCTT…
Burkholderia virus AP3	2	50	3.30968	10.2	63.7297	50	>_Burkholderia_virus_AP3_contig_1 Depth-of-coverage:2.64823 Taxon:2734066 refseq:NC_047752.1 TGTTCGCCAAACTGCGCACCGCCAAATACCTCAAAGCCAGCAGCACCACCGACGCCGCCATCGTCCAATTCACTGCCGAAATCAGCCGCATCGCCCACGCCCACCAATACGGCCTGCGCGACCGCGTCAATCGCAAAACCGGCCTCGAAACCACCTACCCCGCCCGCCAGCTGCTCGGCCTCAGCGAAGCCGACGAAACCCTGATCCGCGACGTCGTCACCGACCACCTCGCCTCCCGGTTGTAGCCAAACCAAACACAACCGACGCGCCACGACGCGCGCCCGCGACGCCGGCAAACTGCTCGGC…
Brochothrix phage BL3	4	50	3.90192	7.4	60.8776	59.0909	>_Brochothrix_phage_BL3_contig_1 Depth-of-coverage:1.81033 Taxon:764562 refseq:NC_015254.1 AAAGGAATATGGAGAAATTGGAATTACAACAATTCGCCGGTGAAATCGTGGGGTTGTTAACAAAAGGTACAGTTCTTTCGTACAAAAAATTAGCCGAATTCGTAGAATTAGCCGGTGTCAAAGGGATCCCTCAATTAGGTGGAGATCCGGAACGTGTAGATGTCACTACGCTAGCCGATGCAAAAAGAAAATATATCGCTGGTATCGAAGATACTGATAACTTAGAATTCGCGATTGTATACCAAACCGCAAACTTCACAGATGTGCACACGTTGGTCGAAACCGGAGTTGAAACGGAATTCAAAGTG…
Salmonella phage SPN3UB	5	50	3.15489	8.1	64.9763	63.8211	>_Salmonella_phage_SPN3UB_contig_1 Depth-of-coverage:4.86451 Taxon:1147140 refseq:NC_019545.1 AGCAAGAGAATTTCTGTCTGGCATACCTTGAAACGGGCAACGCCAGCGAGGCTTATCGTCGTTCGTATGACGCTGAAAACATGAAGCCAGAGACGATCAACGTAAAGGCGTGTGAGCTGCTGCAAAACGGTAAGATCGCGGAAAGGCTAGAAGAATTGCGCGCACCTGTCATTGCTAAGGCGCAATTGACGGTAGAAGACCTCCTGCGAGAGCTTGAGGAAGCGCGCAAGCTAGCTATTGATACCGAGGCGCCAGCTCCAGCCGTATCGGCAACTATGGGCAAGGCAAAGCTTCTGGGTCTAGAT…
Burkholderia phage KS9	4	49	4.29366	6.8	63.6894	60.2452	>_Burkholderia_phage_KS9_contig_1 Depth-of-coverage:4.47614 Taxon:335797 refseq:NC_013055.1 TCGCCGAGGTAGCGGAAGGACTCAAGGAGTTGGCGCGCGAACTTGATATTCCAGTTGTTGCGCTGGCTCAGGTCGCGCGGGCAGTAGACGAGCGACCGAATAAGCGCCCTGGAATGGCTGACCTGAGCGATTCAAGCGCGCTGGAAAAAGAGGCGGATCAAGTGTTGATGCTGTACCGAGATGAGGTCTACAAGCCTGATTCCGAGTATCGCGGCACGGCTGAATTGATCCTCGAAAAGAACCGACACGGAGCTATAGGGATGATTCGCATAGCGTT - >_Burkholderia_phage_KS9_co…
Flavobacterium virus FCL2	6	47	6.17284	3.8	67.2721	64.7423	>_Flavobacterium_virus_FCL2_contig_1 Depth-of-coverage:2.83544 Taxon:2560473 refseq:NC_027125.1 AGTTTATTTAGAGGGCGACCAACGTCATTGGCATTGGGAATGTCCTCATTGTAAAGAGTTCATAGATGTATTGTGGCGGATTGAAAAAAGCGACGGCACATATAGCGGAATGAAGTACGAAATTAACAAAAGTGGAAACCTTGTAGATGGAAGTATTTATTATGAATGTCAAAATTGTAAGGGTAAAATATTAGAAAAGCAAAAGAGAGAATTGAACAGCCGAGCAAAATGGATTCCGACTGCTACGCCTTTGGTTCCTGAATTTAGAAGTTACCAAAGCAATGCAATTTTTACTTTTGATTC…
Salmonella virus SE1Kor	3	47	2.25387	8.3	88.2483	87.6238	>_Salmonella_virus_SE1Kor_contig_1 Depth-of-coverage:9.14943 Taxon:2560729 refseq:NC_042025.1 GTAGTACCTTCACCCATCAACGCAGCGTTAAGACGCTCAGAAATCTCAATAGCACCAGACTGAATCAGTCGGGACTTTTCAGTTGTGCGGTTCTGCACATACGGTACGAAGATCTCTGGAACGATAACATCTGCAAGTTCAGTGATTGCACCACGACGAACAGCAGACAGAAGAATTGAATTGGTAGCTCGCAAATTAAGCATCGGAGCTGACAGAATTTTAGACATGGTAGTCTCCGCAAAGTTAATCGATTTACTTTGGAACTCTACCGCCGTGGGAGGCTCCAATAATCCTTGATTGATCGG…
Dickeya virus AD1	5	46	0.913406	4.6	84.0167	86.2547	>_Dickeya_virus_AD1_contig_1 Depth-of-coverage:8.15716 Taxon:2734080 refseq:NC_048054.1 AAGTATGGAACGAAATTTAGATGAAAAGGTTGTAGTGCTTGATAAAGATGTGTACCGCACTCTTGTACAATACGCAGAATGCGGTGAACGCGACTGCGGGGAAGGCTTCTATGGAAAATCCGTGAAAGAACTCGAAAAACATGCGCGTCATTTCAATCCACACCTGCGTCCTCAATTCGAACGGGAGCTGGAGAATGAGCGTCTTGGTAAAGCTGAACGTCGCCGTTTGATTAAGAAAGCTCGTCGTCTTAGTTCTCAGCGCGAGCCTGTGCGTTTTCTCGTTGACCACCAGCACAAGGTCATCTACCCGA…
Pseudomonas virus PaMx28	9	46	5.77049	3.4	65.8263	62.6291	>_Pseudomonas_virus_PaMx28_contig_1 Depth-of-coverage:1.51922 Taxon:1982357 refseq:NC_028931.1 TGGCCTGCCCGGTGTTCGAGGTCTTCTATGGCGGCGCTCGGGGAGCCGGCAAGACCGAATCCTCCATCGGAGACTGGCTCCAGCACTCCGCCCAATACGGCGAGGTCGCCATCGGCATCTTCTTCCGCCGCAAACTCGTCCAGCTCGCCGAAGTCATCGCGCGGACCAAGCAACTCTTCACCAAGCTCGGGGCGAAGTACAATGAGCAGCAAAAAACCTGGACAATGGCCAACGGTGCCCGGCTCAAGTTCGCGTATCTCGAGCGTGATTCTGACGCGGAGGAGTACCAGGGTCACTCCT - >…
Acinetobacter virus AB3	3	44	3.01427	11.2	62.3542	59.0476	>_Acinetobacter_virus_AB3_contig_1 Depth-of-coverage:4.2052 Taxon:1985718 refseq:NC_021337.1 TTTTCTGGAAGTCACCAACCTCGTACTTCTGTACAGATTCTACCTGACCTGTAATCCAATCCCCACTGACCGCTTGTACAGCTCTGTCAATATCAAACTGACCTGCGGGATTATATACATTGAGTACAATACAAGAGTTCAACTCATATTCTGTGAGTGCTTGTGATAACTCAGATAACTTAGCGAAGTCACCTGTGTATTCTTCTACATAACCCCTACCGTACATATCGCCATTAACGTGATTCCATTTTACTGTAAAGTACGGGCATA - >_Acinetobacter_virus_AB3_contig_…
Burkholderia virus Bcepmigl	7	44	3.15955	5.2	61.4734	58.7519	>_Burkholderia_virus_Bcepmigl_contig_1 Depth-of-coverage:1.51823 Taxon:1195073 refseq:NC_019917.1 CCGACAATGCGGAAGTCGAAGGACGAGCCTAAGCGCAGTTCCTTGATGCGGACATAGACCTTGAACGGCTCAACAATCAGGCCGTGATCTTCGGCAATGCCTGCTGCAATAGCTGCCTCAAGGCGCGTACCCCAGATCGTGCGAGCATTGGCCTTGAATGGTGCCGGCGTCAGCAAGCCAGACTTGATGTTGTAGAGCTCATAGAAGGTGCGGGAATTGTCGTATGCTCCCGCATCAAACAATCCGGCTGCTTCGGTAGATGTGACATCACCCTTACGGGCTTCGAGCCATGCGGCTTCGG…
Pseudomonas virus VSW3	4	43	4.42844	5.7	64.0954	58.4027	>_Pseudomonas_virus_VSW3_contig_1 Depth-of-coverage:3.11141 Taxon:2560686 refseq:NC_041885.1 GTGGACAACCACGCGCTCTCCTTCCACGACAGTGATCCGAACCTCGACAGCGCAGGCGCTGAGCTGGAGAAGGCGAAGCTGTTCCTGGCCGAGCTGGCCAAGGTGTTCCCCGACATGCTGCTGTGCGACTCGAACCACGGTTCGATGCACTACCGCAAGGCCAAGGCCCACGGCATCCCGGTGCAGTACCTGAAGACGTACCGCGACATCCTGTTCCCTAACGGTGGCGGCGATGGCTGGCACTGGGCTGAGTCGTGGCGTATCAAGACCCCACTGGGCGATGTGCTGGCTAAGCACCAAGCCTCG…
Streptococcus virus 9872	1	43	3.0509	10.2	81.5293	84.5238	>_Streptococcus_virus_9872_contig_1 Depth-of-coverage:13.5353 Taxon:1814958 refseq:NC_031094.1 AAACTTAATCTTTTCGGTGAAGTTAATATCCAAGGTAAGTTATTTTTAAATGGCACAGAAATTACTCCAGGAGGAGGAGGTTCTGGTGGAGACGGATGGAACGGAGTTTACCCTGATATTGTAATAACGCAAGCTGGAAAGTTTGCCTGGCAGGCATGGGCAACACTTAGAGGATTAGGTTACTCAGAATCTGCATCTGCTGGTATCTTAGGTAACATCAACGGCGAAGCAGGTCCATCCATGAATCCTGACATTGATCAGATTGGCGGTCCTGCTTATGGTGCTGTTCAGTTTGATGGGTCTG…
Burkholderia virus KS14	4	42	5.62243	5.6	60.8357	57.8869	>_Burkholderia_virus_KS14_contig_1 Depth-of-coverage:3.00413 Taxon:2734065 refseq:NC_015273.1 TACCGTTGGCCATGCCTTGCATGGTGTAGCCACCAATGCCCATGAAGACACGCGAAGGTGAATGAATGCCTAGAATTCCCCGGGCTTTATCAATCACGCCACTGACAGCACCTGTAATGGCATCTTTGACGGCATTGACTTTGGATAAAATACCGTTCTTGAGTCCTTCTAAAATCATGGCACCAAAGCCGGTAAACTTCGCTGGTAGATCAATGCCGAACCATGACAGTACTTTTGCAAATGCTGAATAGAACAGTCCGATTGGACTCCAATTAATGATCAGTGCTGAAATTCCGGTGATACCA…
Pseudomonas phage PMBT14	5	42	4.53576	4.7	63.7172	62.9213	>_Pseudomonas_phage_PMBT14_contig_1 Depth-of-coverage:5.92671 Taxon:2059855 refseq:NC_048687.1 TTCACAAAAAGCAGGGGATCGACTTTCTAACGAAAGCGACTGAGGTCTTATACGGAGGGGCGGCTGGAGGAGGAAAGAGTTACGTCAAAAGAGCCTCAGCTATCCGGTGGTGCGTTGAAGTACCAGGAATACAGGTTTACTTTTTCAGACGGACGCTCCCTGATCTGCGGGATAACCATCTACGCGGACCAACTTGTTTCCAAGTCCTACTCGATCCTTACCTCAAGTCAGGACACGTCAAGGGACCAACCGCTGAGAACCAGTTCAGGTTCTGGAATGGATCAAACCTTCACCTGTGCCACTT…
Chlamydia phage 2	2	41	21.6754	9.4	50.0963	42.4149	>_Chlamydia_phage_2_contig_1 Depth-of-coverage:10.7721 Taxon:105154 refseq:NC_002194.1 ATGATCGGTGGACCAAGTGGAAAAATGCCCGGAGTAATGAAACACGACTTCTCACAAATCCCGAAAGCGGAAATACAACGCTCCTCTTTCGATCGAAGTCATGGCTACAAAACAACACTCGATTCCGGTTACTTGGTCCCCGTCTTCTTAGACGAAGTCTTACCTGGGGATACCTTCAATCTCAGAATGTCTACTTTCGCTCGTTTGCAAACGGCGATTAAACCAATCATGGATAACATGTATGTGGACTCATTCTTCTTCTACGTACCCAACCGTCTCATTTGGAATAACTTCCAAAAATTCATGGGCGAA…
Flavobacterium virus 2A	5	41	5.12077	4.1	70.6399	70.7654	>_Flavobacterium_virus_2A_contig_1 Depth-of-coverage:1.82694 Taxon:2560471 refseq:NC_031926.1 AAGTTCCTTTATTTAAAGAAGCAGTAGCTAAATCAATTTTTTGGCGAAATAAATCGGTGTTTTTTGCTGCGGAATTAATAACCATCCCTACTTCGTTATCATTTAATTTAAGAGAATCTAACAAAGATGCCTGTTTGGTTGCATCTTTTATATTGCCGAATGCTTGAGTAAATTTTAGAAAGAATTCGGTAGGATCTGTATTTATTAATTTGGTTGCTTCTTCGTTTGTCATCTTCATAAACTGAGCAAACTTAGGCGTATCTCTTGCTGCAATTCTTAATAATTTACCGTAATTATTTCCAGCA…
Pseudomonas phage PaMx42	5	41	4.28687	5.3	61.8893	60.8197	>_Pseudomonas_phage_PaMx42_contig_1 Depth-of-coverage:6.65439 Taxon:1175662 refseq:NC_028879.1 AAAAAGACGCCAGCATCCGTTGTCGGCGCTGGAGTAGCCGCTATTCTTTTAGGTACAGCAGGGAATACCGGATTTACGGAAAAGTTCGAAGGTATGGTTCTTCGTGGCTACCTGGACCCAGTAGGTATTCCCACCAAGTGCGCAGGCGACACCTACGACGTTGTTGTCGGTAAGCGTTACTCCCCGGAAGAATGCAAGGCATCCCTTGAGCAGGGGCTTATCAAGCACGCCGAGCCTGTCCTCAAATGCGCGCCATACTTGAAGGACATCGGATATCCGTTTTTCCTTGCAGCAGCCATCGACC…
Klebsiella virus KLPN1	3	39	3.72984	5.1	71.5611	71.2662	>_Klebsiella_virus_KLPN1_contig_1 Depth-of-coverage:2.31131 Taxon:1981041 refseq:NC_028760.1 CGGCCTAATCGCGCTTGATGATATCGATAAGCCTGATGATATGTTCTCAAAGGTGAAGCGTGAGAAGAACCACGTTCTACTGAAGAACACAATTCGATCCCGTCGCGCGAAGAAGAAGAAAGGAGACGAAACGCCGATCCTATCTGTACAGCAGAGGTTGCACGCGCAGGACGCAACCTGGTTTATGATGAATGGCGGCATGGCTATCGACTTCGATCGCATTGTTATTCCGGCGATGGTCACAAGGGAATATGGAGAATCGCTTCCTGATTGGTTGCGTCCTGAATTTGAACGTGACGTGTTATC…
Escherichia virus EC2	3	39	5.1602	4.3	73.1123	68.5426	>_Escherichia_virus_EC2_contig_1 Depth-of-coverage:5.90619 Taxon:2734259 refseq:NC_047742.1 ATCGGGGTACGGTCCACGCCGGAAATGTCGGTGACTTCGGTCCCGTCTAAATAGAGTTTCTGGCCCATCACGCGGTAAGTCTGGCCCTTGACCGTATTCCAGTTCGCGCCACGGCTCACGCCCGCCACGTCCTGGATCTTCGTCGTCCCCGGCATCATGCGCATATAGCCGTTGCCGCCCTTAACGGAACGGGCGACCGCCAGCATGTTCTCCGGGAGGCGCGTAGACCAGTCGAGCGTATTTGAGCGACGTCCATCGCCGAACAGTAGCGGGATGTTGATCTCCTGTCCTCGTTCTG - >_Esch…
Gokushovirinae GAIR4	1	39	23.0976	9.4	67.5377	75.5906	>_Gokushovirinae_GAIR4_contig_1 Depth-of-coverage:8.37499 Taxon:1701404 refseq:NC_028993.1 GATTAACCAGCTCCGTCAATCGTTTCAGGTTCAGCGGCTCTTGGAGCGTGACGCCCGGGGCGGCTCGCGCTATACGGAAATCGTGCGTGCGCATTTTGGCGTTGTGTCTCCTGATGCTCGGCTACAACGGCCCGAGTATCTCGGCGGCGGTTCGTCGCCTATTGTCTTGAACCCGATCGCGCAAACGTCGGGCACCGGTATTTCTGGCGGCTCGACGCCGCTGGGTAATTTGGCTGCGATGGGCACGACGGTTGCCAACCGGCATGGTTTTACCCAGTCTTTTACTGAGCATGGTTACGTTATCGGCT…
Fire ant associated circular virus 1	1	39	38.6547	8.1	49.8697	41.1609	>_Fire_ant_associated_circular_virus_1_contig_1 Depth-of-coverage:9.01893 Taxon:2293280 refseq:NC_040366.1 TAACTATAATATAAAATGTCAAAAAATGTTAGACGAGCCCCAGCTAAGAGAGCGGTTGCAAAGAGAACACCTGTAAAGAGAGCTAGACGAGCGCCAGCACCAAAGCATTATGTGAATCATAGTGCGAACCAAGTAGTTCCTGAAGGTGATTTATATGATAGTGCAGGTAGTTTATTAGGTAAAGGACTTGCAATTGCAGGCCGTACTGCCGCTAAAATTTTTGGTCTAGGTGATTATGAAGTTAAGAAGAATGTCTTAATGTCCGGGAATTTACCTGAGGTGTATAATATGC…
Escherichia virus pro483	3	38	7.09717	4.4	54.0146	49.7076	>_Escherichia_virus_pro483_contig_1 Depth-of-coverage:2.09057 Taxon:2560459 refseq:NC_028943.1 GCGTGAGCGCCGTTTTTATAATATTTACGGCGGAACAGTGTAGCCGCTTCATTGAGTAAAATTGCATTGACTGAGCTTAGATAGTCTGGAATACCATACATATCCTGCTGAATGTCTGGATTGAAAACTTGGATAATCTCGTCAGGCTGAAATTCAATGGGATTGCCGTGATAATAATCGACATGATAGTAATTCCCATTAATACCTCGTCGGGTATGACGTGCCAGGCGCGCAGTTGCTTTGAGTACACTCCCCATTCGACTGCGTTGTACCTGCAGATAGCCATTATTAAAGACCAGAAAAT…
Klebsiella virus NJS2	2	38	3.02801	6	97.6928	98.0687	>_Klebsiella_virus_NJS2_contig_1 Depth-of-coverage:3.0309 Taxon:2734041 refseq:NC_048043.1 GGGGATGGTGCATACTATCACCACACCAACAAGCGAGGGAATTTACCAATGAACACTACACAAATCATTCACCTGATCCCGTCCGACAACTTCGCCAAAGACGACGACCCGCTGTTAGCAGCCGTCATTCGCGCCGGGATCGATTGGGCGCTTAGTGATGCCTCGTGCGAATCATTCATGCGTGAACCGTTCTCACGAATCGCGGAGCTTGAACAGCAGGTTGCTTTCCTGACTGGTGAACTTCAGGCGGCTATCGCCACGATCGAGAAGGTTCGGGAAATCATGCGCACCGAACCTGGCTATGACGT…
Lactobacillus phage T25	3	38	4.33096	5.5	62.6731	64.0794	>_Lactobacillus_phage_T25_contig_1 Depth-of-coverage:1.79145 Taxon:2036055 refseq:NC_048625.1 TGATCCTCGTGGAACGGCACGGTTGGGTTAGGATATGAGGTAGAAATTTGAATAAACTGGCGATTTTTTACCTTGACTTGCCCAGAAATGATTTTTGAAATCTTATCTCGGCTCGTGATTTCACCAATTTCATCAACAACAGCAGTCGTAAAGTGGAAACTATCGTACTGGCCTGATTCATGTGAGATAGCACGCATCACATTATTGGTGTTTTTCATGATGATCCGGTCAGTTTGAATGCTCAAATCAACCTCTTTTGCGTACGATTTAAACGGTTCTGCCTCAATTATCTTGCGCAACATGCT…
Escherichia virus K1ind1	4	37	2.84924	7.4	95.0083	97.9167	>_Escherichia_virus_K1ind1_contig_1 Depth-of-coverage:1.93438 Taxon:1911007 refseq:NC_041897.1 GGGGGCATTCCTTCGGTCGCGGCAATGTCGGTGTCGTGAATCATGGTTACGTTCGGCGCTTCGTATCCCTCGCGCGGGAAACATAACAGGAAGTCGTCCGGGCGTGGTGTCGGGTCGCTGTAGTTTTCTGCGTGTTCTGGCGTAGCTGGCATCTTAAGGCCACGCGGCGTCATGATGCCGCCGTACTCGAATGCCAGTGCTTCAAACGCATCTGTAAACGCGGTGCGCAGTTCTTCCGGTATCTGGTAATCAGATGCGCTGCTGATGACAACGGCTGGGACGCCTTCCAGTAACTCATCAGGGT…
Enterococcus phage EFC-1	4	37	3.43047	6.4	67.4436	70.4595	>_Enterococcus_phage_EFC-1_contig_1 Depth-of-coverage:4.84323 Taxon:1486428 refseq:NC_025453.1 TTCTATGAAACTGAAAACTTTAACATTGCCTTACAAGCTCGGTTTGTGCCTACCCCAGATCGAGATACCCTGTTGAAGATCTCCGGAAATATTACCGAGTCCGCAGTAAAAACATCGGTTGATGATGGTGTCTCTCAGAGTGTGGCGGTCAAGACTGGAGTTACAACCGTAGCCAATACCCCAGTACCAAAGATCGTAAAACTGAAACCATTCAGAACCTTCACAGAGATCGAGCAGCCTGAATCGGAGTTTGTTTTTAGAATCAAAGAAGGTCCTACATGTGCGATCTTCGAGGCAGATGGTG…
Parabacteroides phage YZ-2015a	3	36	34.5014	5.4	82.5078	83.3021	>_Parabacteroides_phage_YZ-2015a_contig_1 Depth-of-coverage:7.38727 Taxon:1655644 refseq:NC_029012.1 ATGGCTAATATTTTTAATTCCGTTAAATTAAAGCGTCCTAGACGTAATGTTTTTAATCTCTCTTATGAGAATAAGTTAACAGCGAACGCTGGCGAGGCGGTTCCTATTATGTGTAAACCTGTCGTGCCCGGTGATAAGTTCCGTGTTAATACGGAGATGCTGGTTCGTTTGGCTCCGCTGGTTGCTCCCATGATGCATCGAGTGGATGTGTTCACCCATTATTTCTTTGTCCCCAATCGCCTCCTTTGGAATCAATGGGAGGAGTTTATCACGAAAGGTGTTGATGGTACTGATGCGC…
Mycobacterium phage Piper2020	4	35	3.08303	4.7	66.3866	62.8571	>_Mycobacterium_phage_Piper2020_contig_1 Depth-of-coverage:2.15366 Taxon:2517966 refseq:NC_051697.1 CGTTGTTGAGCAGTCACGGGCGGTCGCAGAAGTCGCAGCAGCAATTCGGGTTGCGCTCGACTTCCCGCGTGACACCACACGGGCGGTCGAAGAGATGCGGGAACTCGCATCACGGCTGTCTGTCGCGACTCGGGCGTTCTACGAAGTCCCGAACCGGGGGAGTGGCTTGTCAGTGCACATTGCACGGGAACTGGCCCGCATCTGGGGCAACGTCCAGTACGGGGTGAAGGAACTGTCTCGTGACGATTTGCGGGGTGAGTCTGAGGTGCTCGCGTATGCGTGGGATCAGCAGACGAACA…
Pseudomonas phage PaP2	3	34	3.44654	5.4	59.508	52.4288	>_Pseudomonas_phage_PaP2_contig_1 Depth-of-coverage:1.77243 Taxon:270673 refseq:NC_005884.1 CTGCTTCGCTTTGCTCTAGGGCTTCCTCGCGGGCATGCTAAGACAACCTTTATCAAGATTCTCATTGCTTGGTTAATTGTCGATGACCATTACCGATTCGTTCTTATGGTCTGTGCGAACGAAGGTTTGGCAGAGAACCTCTTAGCTGACTTGGATGATATCCTAGGATCTCCGAACATTGAAGCAATCTATG - >_Pseudomonas_phage_PaP2_contig_2 Depth-of-coverage:2.9002 Taxon:270673 refseq:NC_005884.1 TTTTTAACCCTGAAATGATC…
Microbacterium virus Neferthena	3	32	3.22256	5.7	69.8127	69.8876	>_Microbacterium_virus_Neferthena_contig_1 Depth-of-coverage:2.61343 Taxon:2734261 refseq:NC_048038.1 TCGACCGGGCCATCATTATCCAGTCGTGGGACCTCACCTTCGGGCAGATCGAGGGCAGCAGCGGGCGCAAGGCTAGCAACTCGGGCTCTTATGTGGCCGGGCATGTGTACGCCATTGTCGGCAGGAAGTTCATCCTGGTCGACCGCTTCCATGAGCGGGCCACCTTCACCGAGTCTGTGAGCGCGGTACTGCGCTTCAGTGCCAAGTGGCCTCAGACCTCCCGCATCTACGTGGAGAAGAAGGCCAACGGGGCAGCCATGCTCAACACACTGCGTAAGCGGGCAGCCCTGATCCGGC…
Escherichia virus ep3	4	32	4.18644	4.4	61.194	59.5525	>_Escherichia_virus_ep3_contig_1 Depth-of-coverage:2.03031 Taxon:1918727 refseq:NC_025430.1 TCCAGGAAGATGACTGCGCCTGCGAGGTAGTTGATCGCACCCAGGAGTTCCTTGATGCATGCGTCGTGACTCAGACGCATCGATTCCTCAGACTTCTTGAAGGCTTGACCCAGCAACACGCCAACGCCGAAGCGCTTGGCCATGTCCTGCATCATCTGTTCGTTGAACGGTTCGCCGTGGGAATGACGAATATGGCCCTTGCCTCGCGCAGCCT - >_Escherichia_virus_ep3_contig_2 Depth-of-coverage:2.99111 Taxon:1918727 refseq:NC_025430.…
Faecalibacterium virus Lagaffe	4	32	3.95553	4	63.2664	60.5965	>_Faecalibacterium_virus_Lagaffe_contig_1 Depth-of-coverage:2.86067 Taxon:2734112 refseq:NC_047911.1 TGGAGGCTGAGGCTGACCTCAAGCGCAGCAAGGCAGACATCGCCGCCCTCCAGCTCAGTGAGCTCGAGGGCACCATGCACCGCAGCGAGGACGTCGAGGCTGTGATGACCGACCTCGTCTACAATATCAGGTCGATGCTCGTGGCCCTGCCGGGCCGTCTGGCCGTCGACGTCACCGGCGCAGCAACACCCGCCGAGGCGTCTGAGATCATCCGCACAGAGGTCTACAAGATCCTGACGGAGCTGGCCGGTTATAAATACGATCCCGAGGTGTACGCCCGGCGAGTAAGGGATCGGGA…
Burkholderia phage BcepB1A	5	31	3.28699	4.7	60.5381	54.8944	>_Burkholderia_phage_BcepB1A_contig_1 Depth-of-coverage:12.3531 Taxon:279530 refseq:NC_005886.2 CAGCGCCGCCATCAACGCACGCATAAATGCTGTGCGGCTTCATTGTGATGCCGTCGATAACTTGGGTCGTAGAAGCGACGTTCTCGCGAAACGATAGCGACTCAACGCCATCCGTGTCATACAGCGACGAGATTATCGCCT - >_Burkholderia_phage_BcepB1A_contig_2 Depth-of-coverage:1.95574 Taxon:279530 refseq:NC_005886.2 GCATTGCTGTCTTTGCCCAGGTCGGCCACGTCGAGCGCAGCCAGCTTTTCGCCTGTCGGGTCA…
Klebsiella virus 1513	2	30	2.55954	5.7	96.6825	96.0212	>_Klebsiella_virus_1513_contig_1 Depth-of-coverage:1.90343 Taxon:1920862 refseq:NC_028786.1 CAACACCGCTTGAGTGGCGCTTAAACCACAAAATAGCCACGTTGCCAACTTCGTTTATGTGAATCAGTCTCACCGCGCGAACCACAATCGTGGCGTAAATGTTATTTGGTAGTGGTCTGGTAGTGCGAATCATGGTGAATCTCCGTTGTTTTGTGTGTGGCCATTATGCCCGATATTCTGACCTGGCGTTTAGCAATGCGTGCTATTTAAGGCCGCGAAGGTCAATCTTCGATTTTACCCAATCAGGGAAGCGAGCCATTTCGCCAACCTGAACCATTTTGTTTCCGCCCGGCCACTTATCCACCCA…
Lactobacillus phage phiJB	2	30	3.01334	6.4	82.4057	87.9257	>_Lactobacillus_phage_phiJB_contig_1 Depth-of-coverage:6.88325 Taxon:1399941 refseq:NC_022775.1 GGGTGGTAGTAGGCACGCCAGACAAGAGCAGATTCTACAAATAAGGAGGTGATGGTATGAGCAAGCAAACAATTAAAAAGCTGATTAAGGCTTCAAACGCTTTTCTCAGCAGCAAAAAAGCTACTCCCGCAAAGCGGAAGTAGCCAGCAATTCAAAGCGGCGATCTCGCACATCGCCTAGAAAG - >_Lactobacillus_phage_phiJB_contig_2 Depth-of-coverage:6.88325 Taxon:1399941 refseq:NC_022775.1 ATCAAAAAGGAGGCGTTAGC…
Lactobacillus phage phiJB	1	30	2.9917	6.5	85.1718	90.2887	>_Lactobacillus_phage_phiJB_contig_1 Depth-of-coverage:4.89653 Taxon:1399941 refseq:NC_022775.1 CCGACGGATATGCTGCGACCCGCGACGCAGTCATCAAGACCAGCCTACTTCGCAAGGAAGCCGAAGACGTAATTCGGCGAATCAAGAAGGAGGCATTATCTCGTCCATGGCCTACAAGCTCAGAGGATACCAAAAAGAGCTGATCGACCGGATCCGTCAGTCACTGGCCAGTGGCCACCGCCACATTATCGTCCAAAGTCCACCAAGAACAGGCAAGACGGTGGTGATGGCAGAGATCGCCAGGCGGACGACCGACAAGGGAAATCACGTCTGCTTTATCATCCACCGCAAGGAGGTGCTTGA…
Xylella virus Salvo	10	28	6.44773	1.9	80.782	79.5901	>_Xylella_virus_Salvo_contig_1 Depth-of-coverage:2.00223 Taxon:2560847 refseq:NC_042345.1 CGGCCACCGTTCATCTGTGAACGAAGCGTGAACCGTCGCCGGGCATCTCTTCATCGTATGCGGGCGCATAGTGGTATTGCAGGTCGCACAATGCGCCATCTTTGCAAAGCGAATCCGTGTAATCGTTCCACGATTCCGCCAGCATGGGCGCGTCGTCTTGCGGAATGTCTGCGGCCAATTCTTGCCACTGTGCGAAGGCTTGCGAAAGGCTAATGCGTTGCATGGTGAATCTCCTTTGTCTAGTGAATTGTTAAGCGATGCTGCAAACGGCATGGCGCGGCAGCGGGAAACCGTACGGAATCCCTAGCA…
Rhodococcus phage Whack	3	28	3.06685	4.4	77.2518	80.943	>_Rhodococcus_phage_Whack_contig_1 Depth-of-coverage:1.66701 Taxon:2591132 refseq:NC_048784.1 TCCGCAGCCATGGCTTGCGGGGTGCCGATATCCGGATCAGCCGCCCCCTGCCCCGCCTGCCACCGGGCCGGACCTGTGGCTGCTGATACTCGAACAAGCGACAGGGCCGGTGAGGTGAATGGACGCAGCGCAATTGAGCAGGGCGATGGGTGCATCGATGCCGATGTCTCATTACGAGAGCCTGGCACCTGCATTCAACGAGGCGATGATCCAGGCCGAGTGCACGACGGAGTTCCGTGCCGTCATGTGGTGCGCTCAACTCGGTCACGAGTCGGCAGGCCTGCGGTACATGGAGGAGATCGCCG…
Gordonia phage Avazak	8	28	4.13916	2.7	66.9739	65.3012	>_Gordonia_phage_Avazak_contig_1 Depth-of-coverage:2.50888 Taxon:2656529 refseq:NC_048822.1 CGGTCGATCTTGCTGAGCAGCAGTTGAGAGACGGAACTGCAAGCTCTCAGTTGATTACACACTATTTGAAACTTGGATCAACACGGGAGCAGTTTGAACAACAGCGACTGAAGGGTGAGATCGAAGTACTCAAAGCCAAGACCGATGCTATGGCATCTGCTCAACGAGTTGAAGAATTGTTCGATCAAGCACTCGTCGCTATGC - >_Gordonia_phage_Avazak_contig_2 Depth-of-coverage:2.8275 Taxon:2656529 refseq:NC_048822.1 ATGGTTCTA…
Aeromonas virus phiO18P	4	27	4.29013	4.4	69.7945	66.8085	>_Aeromonas_virus_phiO18P_contig_1 Depth-of-coverage:4.17034 Taxon:393598 refseq:NC_009542.2 AACCGCCCAGATATCATGTTCCGCCGGGCGTAAATCATCGCCCCGTGGTGTGCATTGACTCGGCTAATGGTCGCCAAACCCTTGCGGCTGACGGGGAGGCTGTAGTGGTTGCGCCATTCGTCATAGAACAGCTCGGTGTAATCAGTTAGCCAGCGCGACGTATCAACAGGCTCGGGCAGGCTGAACATCACCGGGG - >_Aeromonas_virus_phiO18P_contig_2 Depth-of-coverage:4.17034 Taxon:393598 refseq:NC_009542.2 GGATACCCATCGAG…
Proteus phage Mydo	2	27	0.598786	7.4	89.9083	88.4354	>_Proteus_phage_Mydo_contig_1 Depth-of-coverage:3.48842 Taxon:2483610 refseq:NC_048741.1 GAAATCTGGATGCCACGTTTTTCCTCCAAGGATCTTAAGAACCTCTCCAACAAGGCTAGTTTATCAGGTGTGTTCAGGTTAAGAACCCGAACTCCGTACTTTCTGGCTAAATTAACTGCGGTTGCAGTACCTCCCTTAGGATTTCCGTTCCTATCTTCTTTGGCATAGTACAAACAAAATGCGGAGGGACGTGTATCGAGGATATTGGCCCCCAAGACTTGATGCACATTACGAGAATGGAGCGCAAAAGCTCCTCTTTTTCTTTTAAGAGCTTCAAAATTAGGATGAATCTCCTCAACCAGTGCCTCAC…
Klebsiella phage Shelby	1	26	1.46192	8.7	97.9079	98.9899	>_Klebsiella_phage_Shelby_contig_1 Depth-of-coverage:8.32004 Taxon:2580405 refseq:NC_049846.1 ACAGCTTCGCCATGATTTTCTTACGCTCCTTCTTGCGAGACTCGTTAATGCGCTCGACTTCGGCGACGATCGGATCGATGGCCAGCGAGTTAATGGCAGACTTACCAGCAGAAGGCGGCTGCGACGTGATAACGTAAAGCGTTGTCGGTTGCTCGCTGCCGTGGTACTCGACCCAAAAGCGACCCATCATCGCGGCGGACACGGTTCCGAGAAAGTGCATGTAAGCGGATGATTCCGGGAACTGAACAGAACGCGCTGCATTTAGCGCCAGCTTGCCGACCACATCGTAATCATTGGCGATCGAG…
Lactococcus phage 1706	6	25	3.95165	2.7	74.5646	74.7934	>_Lactococcus_phage_1706_contig_1 Depth-of-coverage:7.34457 Taxon:475178 refseq:NC_010576.1 CTCCTAGAACTCCAGAAGAATTTGAGCGTACTAATGTAGCTTTGGCTATGAAACTCTCTTCTGAAAGGTTGAGGGACGGAAGTGCATCTGCTCAGGAGATTCTATATTGGCTCAAAATTGGTTCACCAGAAACTCAACTTAACAGAAGATATATGGAAGGTCAAATTACACTTAATGAAGCTAAAGTTGATGAAATTAAATCCGTTAAACGTGATGCAGAAATGTATGAACAAGCTATGGCTGCAATGTTAAGATATCGACCAACTCCAGAGGTAATTGATGGCGACTTTGAGGATATGTAATGTAT…
Pseudomonas phage F10	5	25	4.64553	3.3	67.4355	67.7778	>_Pseudomonas_phage_F10_contig_1 Depth-of-coverage:4.32534 Taxon:347324 refseq:NC_007805.1 CTGGTTGACCGCTGGATACTCAACGGCGACCCCGCGAGCGAAGAGCTGCGGCGCAAGGTTGGGCTCAAGCTGCACATGCTCTACACCCGGGCGGATGCGCTGCAATTCAAGGTCGAGCGGTGGTGCTGGGACTCCGGCGGCCACTACACCGACGAGGTGTACGCCGAAAGCCGCAAACATGGCGTGCAGTGGGTCGTGCCCATCAAGGGCGCCAACCTCTACGGCAAGCCGATTGCGAACTTCCCGCGCCAGCGCACGAAAGGCAGCCGCGTGTACCTGACAGAAGTCGGCACCGACAACGCCAAGGA…
Pseudoalteromonas phage RIO-1	5	25	4.24092	3.2	61.4186	55.5556	>_Pseudoalteromonas_phage_RIO-1_contig_1 Depth-of-coverage:4.00206 Taxon:1316739 refseq:NC_021300.1 TTGCTAAGTGGGTGCAGTGCAGGCACGGACAGTCGCTCATAACAGGGCTGCTTGAGCTTGTACGCCCCGATGGCAGGATCAGCCAGCGTATCACAGGGATAGCAGATACAGGCCGCCTGACGCACGCTGGGATCGTTAATATCCCCGGTTCTCGTAGCTTCTTCGGTCATCGTATCCGCTCCCTGTTCATCGCTAAGGAAGGACACACACTGGTAGGTACGGACTCCGTATCCTGTCAGGACAGATGCCTAGCTAATCGTGCTAACAACCAACAGTTCACTGACATGTTGCTTAACGGC…
Human associated gemykibivirus 5	1	24	19.5844	12.9	68.8488	67.9012	>_Human_associated_gemykibivirus_5_contig_1 Depth-of-coverage:11.3052 Taxon:2004962 refseq:NC_030448.1 GATTGGACAGACCCTATGACGGCCCCCCTTGATACGCGTCGCGTGTCACTTCGGTACGATAAGCTTCGCCAGATTAAGTCAAACAATCAATCTGGTACAACCAGGGTGTTCAAGGAATGGTTTCCTATGAACAAGAACATCTACTATGAGGATGAAGAGCGTGGCTCTGTAATGAATGAATCTCCTTTTTCGGTCGAAAATAAACAAGGCATGGGAGATTACTATATCGTGGATATATTTGCGCCAAATCGCGGTGCTACCTCGGCTGATAATCTAACATTCACCCCCCAAGGGCG…
Salmonella virus Epsilon15	4	24	3.89191	3.7	67.3589	63.3528	>_Salmonella_virus_Epsilon15_contig_1 Depth-of-coverage:2.38766 Taxon:1982580 refseq:NC_004775.2 TGGACGACCTCGCCAAGCTGTCGAGGGACCCGCTTGGGCATGTGAAGTGGGCCTACCCGTGGGGCGAGGGCGAGCTGCTGCACGAGAAGGGGCCAAGGAAGTGGCAGGCCGGGACGCTGCAAGCCATCGGCGACCACCTGAACGGGCCATCGCGGCACGAGCCTCTACTGCTGGCCGTGGCAAGCGGGCACGGCATTGGTAAGTCGGCTCTCATCTCGTGGGTGGCTGGATGGGCCATGGAGACGCACGAGGACTGCAAGGTCGTAGTCACGGCCAATACTGAGCAGCAGTTGCGAACCAAG…
Phage NBEco001	2	24	0.718659	6.8	91.2888	93.9286	>_Phage_NBEco001_contig_1 Depth-of-coverage:2.23258 Taxon:2712970 refseq:NC_048853.1 GGTCCAGGTGACCGTCATTGCTGACGTAGCACTGGAAGTCGCGGTGGCAGGGAGGCAAGCCCATCTGGTCCAAGAAGGGCACGTTCCAGGCAGTGACGATGTGCCGACGGCC - >_Phage_NBEco001_contig_2 Depth-of-coverage:4.66015 Taxon:2712970 refseq:NC_048853.1 TTGAAGTAAAACATTATAAAGATGATAATATATCAAGTAATTTATTTAATGTTGGTGAATCCACTCTAGAGAAGTGGTGGCAACAATGCTCACGTGAAGGTGAGCAGATGAACT…
Apteryx rowi circovirus-like virus	2	24	55.5875	4.9	49.8288	38.5417	>_Apteryx_rowi_circovirus-like_virus_contig_1 Depth-of-coverage:4.00736 Taxon:1634476 refseq:NC_040528.1 AGACAACCTTGGATCAAACATGAGCCAAGCAAAAAACTGGTGCTTCACCCTTAACAACCCTGACCTTTTCCCCAATGACGTGCAGGAGCAACTCGAATCACTTGATATCGAGTGCGCCGTCTTCCAACTAGAGACGGGAGAGCAAGGAACCGTCCATTATCAAGGATTTCTCATCCTCAACAAAAAGGACCGCCTGACCGCCTTACGCGGATTATTCGGTGGTCGTGCTCATTGGGAGATAGCAAAAGGAACCCCAGCCCAGAACATGGCCTACTGTACGAAACCCGGAGGAAT…
Lynx canadensis associated microvirus CLP 9413	1	24	6.96536	15.8	53.5714	51.6393	>_Lynx_canadensis_associated_microvirus_CLP_9413_contig_1 Depth-of-coverage:9.72555 Taxon:2219141 refseq:NC_040329.1 TACTATTATCCTCAGTTCGCGAACATAGGCGAACAGCCAGTAAAAAAGAAAGAAATCATGCTTACAGGAACGGAAAGAGACGAAGAGACGTTCGGCTACCAGGAGGCCTGGGCCGACTATCGAATGAAGCCGAACCGGGTAAGCGGTAAAATGCGAAGCAATGCAGAAGGAACGCTGGACTTCTGGCACTATGCAGACAACTACGACGCCGTGCCGACACTCAGTCAAGAGTGGATGAAAGAAGGCAAAACCGAAATTGCAAGAACTTTGATTGAGCAAAAC…
Chimpanzee faeces associated microphage 3	1	24	4.88437	22.3	56.8093	48.8372	>_Chimpanzee_faeces_associated_microphage_3_contig_1 Depth-of-coverage:14.5105 Taxon:1676183 refseq:NC_030458.1 GCAGAATTTCTGCTTTGAACAGGAAGACCCTGATGATAGCACTGATTATGTTATTCCTACTGTTTCTGCTCCTAGCGCTACCAATAATTCTTTAGTCGGTTCTCTTTGGGACTATTTTGGCTTGCCGATTAATACGACTAATAACTTAAGCGGCATCAATGCCCTTCCATTTCGTGGCGTTTATCTTATTTACAACGAATGGTTTAGAGATGAAAACCTCCAGAAATCCGTCAAGATTCAGAAAGGCGATACTAACG
Chimeric virus 14	1	23	18.2744	9.5	51.2069	44.3299	>_Chimeric_virus_14_contig_1 Depth-of-coverage:7.08563 Taxon:1608440 refseq:NC_027196.1 CAGATTGCCAACTCTTACGAACAGTATCGTCTGCGAGGTGTCCTCTTTGAGTTCAACTCAACGTCGTCAGACGCAGTCTTGTCTACCGCTACAAGTTCAGCACTTGGTACCATTACCATGCAGACTGACTATGACGTTGCTGATCCTGCACCTACAAGCAAACGTCAGATGCTCAACTCGCTCTTCGCGTGCTCTGAGAAACCATCTCAGTCGTTCATCCATCCTATCGAGTGCAAGAAGTCGCTCTCTGCGCAGAATATCTTGTACACTCGTACCTCTGGAGTACCTGCTGGATACGACCCTCGCCTTTA…
Rhodovulum phage vB_RhkS_P1	6	23	3.94089	3.6	69.699	61.1002	>_Rhodovulum_phage_vB_RhkS_P1_contig_1 Depth-of-coverage:1.84063 Taxon:1873452 refseq:NC_031059.1 ATGACCGAAAGACAGACCCTTTACAACTCGGTCGCGCCGCTCGCGAACGTCGCGCGGCTGACCCAGTTGATCGACCGGTGCCAGAACAGGACGCACGGTCTGACGGGCATGGGCTGCTTCTACGGCTTCGCCGGCTACGGGAAGACGACGGCCGGTGTCTACGCCACCAACAAGTTCGCGGCAGTGC - >_Rhodovulum_phage_vB_RhkS_P1_contig_2 Depth-of-coverage:1.85139 Taxon:1873452 refseq:NC_031059.1 CCGTCATCAATTT…
Lactobacillus phage Lrm1	1	23	2.51569	5.5	98.806	99.1071	>_Lactobacillus_phage_Lrm1_contig_1 Depth-of-coverage:6.98512 Taxon:496874 refseq:NC_011104.1 TGAAAACAGGAGACGACACGTTCGATGACATCTACATCAGCAAAAAGACTGGCAAGGTTGTAGGCGTCATGTACGAAGATGTGGACTACAAGCTAGTGCCCGTAGAACCAAAGCAAAAAAAGATGAATTACGAAGAAGCACTAAAACGTGCAGAAAAGCTGCTTTCTATGGGCGATTATGTGGATGGTAACGTAAACGAATATGCCAATCTGAAAGCTGTGGCACTTGTTAAGAATATTTACGGGAGAGAGGACGAAAAATGAGCGAAGCAAAGTGCGAGCTCTACAACGACCACTTTCAGAACT…
Klebsiella virus Matisse	2	22	0.71274	4.2	99.761	99.5227	>_Klebsiella_virus_Matisse_contig_1 Depth-of-coverage:1.90172 Taxon:1985339 refseq:NC_028750.1 TACATAGCAACACCGCCAGCGATAGAAGCTACTTTCTGAAATCCCGTTCCGCCCTGCATAGCAGAGTGAATAAAGAAGCGGTGAACGGGTTTGAACCCGTCTACCAGGTGCGGGATCGCACGTGAATAAATCGTGTAAAGGGCAAACGTTAGCCCTTCCACCTGTACAACATCTTTAATACTTCTTTCCATTAGTCAACCTTAGAAAATTTGTGTTTTCCATTAACCCAATCTTTACGCGGATCAGATTCGTCGCCGAAGCATAGTTCTAACACTTCTTTGTATTCGTCGTCAAGTACGATGAC…
Ecklonia radiata-associated virus 8	1	22	12.3457	12.6	46.4115	42.446	>_Ecklonia_radiata-associated_virus_8_contig_1 Depth-of-coverage:2.18913 Taxon:2480198 refseq:NC_040637.1 CCTTACACCTGTCTAGACAAAAGGACCTAGAGGAGTGTGGATCTGGGGAGGATCAGGAGTCGGAAAGTCGCACTTCGTTAGATAGTACTGTCGTGAGTAGGAGCTCAAACTCTTCCTCAAGCCAGCAGAGAAGTGGTGGGATGGATACGGAGGAGAGCCAGCAGTCCTCTTGGACGACTACGACTACAGAGACAACTAGTCAGGACACGCGCTTAAGATTTGGGCAGATAAATATGCCATAACTGCGGAAGTAAAGAACAGTACGGTGCCCCTTATGTACAGAATGTTTTTCA…
Lake Sarah-associated circular virus-6	1	22	15.0732	11.9	47.4041	35.1351	>_Lake_Sarah-associated_circular_virus-6_contig_1 Depth-of-coverage:5.01018 Taxon:1685783 refseq:NC_029583.1 AAAAGTGACAAAGGATTTCGCTGTCAAGGGAAAGTCTTCTCTCTTACATACCCACAATGCGAAGTAGATCGTAAGGTATTTGCTGATGCATTTCGTGCGAAACATTATCCTTCAACTATGAGATCAGCTCGTGAGCAGCATGCTGATGGTAATCATCACATTCATTTATGCGTTGGATACACTAAGGTGAAGAATGTTCAATCGGAAACTCACTTTGATATTGATATTGATGGAAAGACTTACCATCCGAATATTCAGAAAACAAAGGATGTTGTAGCTTGGAATAAGTA…
Dipteran protoambidensovirus 1	1	21	8.57788	9.8	49.4141	30.4094	>_Dipteran_protoambidensovirus_1_contig_1 Depth-of-coverage:4.00624 Taxon:2746931 refseq:NC_012685.1 TATAAAAAGAGAAAGTTTAGTGAGAGATGTCTTCACTGTTTGCGATAAGCGTCGTCCTAAGCAAAATGCTATCGCTTTTATTGGTCCTCCTAATACCGGCAAAACTTTATTAGCTGATTCGATTGTTAAATCTTTTGTCTATTATGGAAATTTACAAAATATGAACGGTCTTTCTACTTTTGAATTTGCTCCTGCTATGCATCAACGTATTATTTTAGTTAATGAGCCTAGAGTAACTGACAAAACTGTTGAACAATTTAAGAATATTTTGGAAGGACATTCAGTTACTATAGACGAG…
Escherichia virus JenK1	4	21	2.58943	3.2	91.6561	89.9177	>_Escherichia_virus_JenK1_contig_1 Depth-of-coverage:2.34035 Taxon:1921119 refseq:NC_029021.1 GCCATATATTTGGTTCGTATCGAGAGAACCGAAACTTAACACCTGAGTATGTTGCACAGCTTGTGAACATTGACGATCCCAACCTCCGCATGGCGTGGCTCGGTGGTAGCTGGGATATTACGTCAGGTGGAATGTTCGACGACCTGTGGCGCCAGAATATACATGTGGTCAAACCATTTCCAATACCTGACTCCTGGAGAATTGATAGATCATTTGACTGGGGCTCGAGTAAACCGTTTTCTGTTGGTTGGTGGGCAAGAAGTGATGGTAGCTATATCGTGTATCCAAATGGGCGTCGTGTACGA…
Nocardia phage NBR1	8	21	6.99393	1.5	80.9186	82.7912	>_Nocardia_phage_NBR1_contig_1 Depth-of-coverage:2.22113 Taxon:1109711 refseq:NC_016569.1 ACAGGGACGACATGGGCGTTACACTTCGTGACATGAGAGGTTCACCAGAGCCGTCACACCTGAAGCTGATGAAGGGCCGCGCCCCCGGGCGTGACTCCGGCGGCCGGGTCGTGCCGGACGACGCATTCAGTACCCAGCACGGGCGGAGCTTCGAGCCGCCCGACTGGCTGACCGACGAAGACGCGCTGGACGAGTGGGA - >_Nocardia_phage_NBR1_contig_2 Depth-of-coverage:2.41135 Taxon:1109711 refseq:NC_016569.1 TGGTCGTAGTCAAGGAC…
Enterobacteria phage phiP27	4	21	3.33999	3.5	64.4258	64.3312	>_Enterobacteria_phage_phiP27_contig_1 Depth-of-coverage:4.55592 Taxon:103807 refseq:NC_003356.1 CTTTTGATCGCCTTAAAACAGAGTTTACGGAAAACCATACTGGCTTAGCGAATGTATATAAGCCGATGATTTTAGAGCAGGGTTTAAAATGGAAACCTACTGCACTAAATCTGGAAGATTCTCAATTCTTAGAAACTCGACAATATCAATCTACTGAAATTTGCGGCTTATTCCGGGTACCACCGCATTTAGCGGCAATGATGGAAAAGATGACGCTTAATAATATTGAGCACATGGGGATGAGTTTTGTGAACTACTCCCTTGTTCCGTTTATGACAAGAATTGAATCACGAATTAAGGTC…
Pseudomonas phage phi2	7	21	5.0369	2.4	69.4484	69.5965	>_Pseudomonas_phage_phi2_contig_1 Depth-of-coverage:1.57818 Taxon:1450169 refseq:NC_030931.1 CCGAGGGTTACACGAACCCCGGACCGTGGGGCGAGATCCGGCAGTTCGCGAAGCAGCTGCTCGAAGGCTTGTTCGGTTTTACTGCAGATCATTTTCTCGTCGTGTTTTTTGCCGTCGACAAAGACGACAAGGATTTCGACGAATCGGTCTACATCAAGGCGAACCCGCTCGCAGATTCGAACCCGCATCTGCTGGCAGCGATCAAGAAGGAAGCGATTGAAGCGAAGGCCATGCCTTCGAAGCTCGCCGAGTTTCAGATCAAGCGACTGAACAGGCCTGCATCGGCTGCGAATGGCTTCATTCTGC…
Erwinia virus ENT90	2	20	3.19984	5.3	56.1247	50	>_Erwinia_virus_ENT90_contig_1 Depth-of-coverage:1.92144 Taxon:2734061 refseq:NC_019932.1 TTTCACAATGACACGTTCAGTCAGTGGAATCTGGAAGTTGATATCATACTTGCTGTTATCAATCAGTTCAGCTTCAAAGGTAATGGCTTGTTTGCCTTTTTCATGGTTGGCCATCAGTTCAGGCTGATTTTCTGCAATCCATGTAAATAACACCACTCCAATGACATCGACATCACCGGCATAGTCCGTGATGACCAGATC - >_Erwinia_virus_ENT90_contig_2 Depth-of-coverage:5.65294 Taxon:2734061 refseq:NC_019932.1 TGCTTTTTCATAGTG…
Gokushovirinae GNX3R	3	20	22.4667	5	63.6364	67.0846	>_Gokushovirinae_GNX3R_contig_1 Depth-of-coverage:4.05195 Taxon:1701405 refseq:NC_028994.1 ATGCATCGTAATCAATCTGTTTCTGCCCATTCGTTTGCAATGGTGCCTCGTGCTGATATTCCTCGTTCTCGTTTCAATGTTCAGACGTCGCATAAGACTACCTTTGATGCTGGTAAGCTTATTCCTATCTATGTTGATGAAGTTCTTCCGGGTGATACGTTTTCACTGAGTTGTACTGCTTTCGGTCGTATGGCTACGCCGATTTTTCCCATTATGGATAATCTCCATATGGATACGTTTTTCTTCTTTGTGCCTTATCGTTTGATTTGGGATAATTGGAAAAAGTTTATGGGTGAACAGAAAAATCC…
Stenotrophomonas phage vB_SmaS-DLP_2	5	20	3.8504	2.9	63.3354	64.825	>_Stenotrophomonas_phage_vB_SmaS-DLP_2_contig_1 Depth-of-coverage:1.91466 Taxon:1642663 refseq:NC_029019.1 ATCTCACTCCAGACGGATTGCCTCTTCCGCCTATTCCATTGGAGGTATTCTCAACAACAAACTCATCCGGTGTTGGTAGAAACTGGGTAAAACGTCGTTTTATTGACCCGGCCCCAAGCGGAACCATGGTTAAAACCGTTGTTGAAGTCTACAATCCGAAAACCAAACAACGTGAGCCTTTCACAAAAACACAGATTGCAATATTTGGTTCATACAAAGAAAACCCTTACCTTGACCCTCAGTACGTCGCTGGATTAGAGACTGAACGCGACCCAAACCTACGCCGCTCCTG…
Sewage-associated circular DNA virus-12	1	20	27.6454	9.4	46.9428	38.4146	>_Sewage-associated_circular_DNA_virus-12_contig_1 Depth-of-coverage:5.11258 Taxon:1519388 refseq:NC_040305.1 AGTGGTTTTTTTATACTTCCATCTGGAAGTGGTTTAAAAAAGGTTACAGAACATATTCTTCTGTCCAATGCTTCATAGTTTTCTATGTTTGGGTACCATTCTTCATATGGTTTGTTCGAAGTTATATAAACTTTGTCCCAATTAGCATAAGTGAAATTACCTTTAATTTGTAATTTAACTTGATTACCTTCAGTTAGTCTTAATAACTGTCCCCAAGGTATCCAACCATAGAAATCGTCGATTAATAGGACTTTTTCTTGATCGTAACCGTCAAACCAAACTTCATTTT…
Pseudomonas virus phiCTX	4	19	4.64587	2.8	60.7343	57.7281	>_Pseudomonas_virus_phiCTX_contig_1 Depth-of-coverage:1.71437 Taxon:35343 refseq:NC_003278.1 CGCGGAACGCATCCAGCAGCTTTTCGTGCTGTTCCTCCGTGAAGTGGTTGCGCTCCGGGCGGCGCTTGGGCTTTTCGTTGCGCGCCTTGATGGCCGGGTTCAGGTCCGACTCCTTGCCCGTTTCCCCGTACTTCTGCACACGGGCCAGGCGCTCAATCTGGCGGCCCAGCAGGTCAATTTCCTTGAAGTCGCCGCCGGTCTTGCCGTCCTTCATCACCAGCTGCACCAGCCGGGTTTCAAGCGCGGCTTCTACCCGCTGGGCTGGTTGCGCCTTGTCCCAGTCTTCGGCATCCTTCCAGCCCTGCA…
Cellulophaga phage phiSM	5	19	3.40912	3	61.093	54.9213	>_Cellulophaga_phage_phiSM_contig_1 Depth-of-coverage:3.77649 Taxon:756280 refseq:NC_020860.1 TAACAGGTAAGTTTTTTAAATATGTTATCGTAAACGGTCTTAAATTGCAATCTGAGCCTAATGAAATAGTATTAAAAAGCGAAGGGATTAACGAAAATATTGAAGATTTTAAAAGCGTTATTGAAGCAAGGTTCTCGATATACGCTGCCAGTAAAGAAAGTGATTATTCTGGCATGACAAATCTACATACAAAGGCTCAAGAAGCGTATAAAACCGCCTTTGTAGGTGGTGACGCTTTAATTGTGCTTCGTTTAAGCGAAGATTTAGAAGTAAATTTACAGGTTATTGACGGTCAAGAAGTTGGT…
Pseudomonas phage JBD25	4	18	3.393	3.2	71.3109	68.3973	>_Pseudomonas_phage_JBD25_contig_1 Depth-of-coverage:1.51127 Taxon:1225792 refseq:NC_027992.1 CCGTAGACCACCGCACGCAGGTAGTTGTGGTTCTCCAGCGGCAACGTCAGGCGATCACGGGCGATCAGCATCTGCTCGATGCCGGCCGTCCAGATCCTGGGCGGCGCCGGCTTGGTGTCGTTGGTGCGGGCGTCCTTTTGCACCGTGCCGGCGTTGACCAGGTCGAGCAGCTCCTCCAGCAGCTTGATGGCGCGGGTCATGCGCAGGCCGCGTTTCGCCGGGCTGAACAGGCGCAGGTAGTTGAGCACCGCCCGGCCCAGCTTCGGATCAAGGCCGGCGAGCATTGCCACCAGCTTCTTGCCGTC…
Hymenopteran scindoambidensovirus 1	2	17	17.197	4.5	67.8414	58.215	>_Hymenopteran_scindoambidensovirus_1_contig_1 Depth-of-coverage:3.91366 Taxon:2745120 refseq:NC_022748.1 TGTCCGCACTTCTCTGGAGGATCAGAGTTCGACTTACCTACCAGACTTCGATATATTCAACGAAAGTATGCAGAAGATTATAAAATTATGGATGACGAACTTCAAGAAGTGGTCGGTCGCTACACCAGAGCAATTGCACGACAAGGCTTCCAAACTACTCGCCGGTACTTATCAGAAGTCGTTCTCATCAGAGATGTTGGACAGCGTCGTCGACTTATCGAATGGTTTACTAAATGCGGACCCGATTACCCTGGCGGATTGTTCATCTGGGTTGACGAAGGAGACCACATCCA…
Paracoccus phage vB_PmaS-R3	4	16	3.91039	2.3	63.142	60.5072	>_Paracoccus_phage_vB_PmaS-R3_contig_1 Depth-of-coverage:2.06705 Taxon:2494563 refseq:NC_026608.1 CGTCCAAAAGCGCCTCCGCAAACTGCACGTCGATTAGCTGACCAGCGACATTCACCCCTTCGTGCATCAACCAACCGACGTCGTAGGTAATGTTGGCGCCTACCTTGGGCTGCGCGGGGTTGCCCAAGGTCTCCCGCAGCCAGGCTAGTACCTTTTCCGGATCCATATTCTGCTCGGGCTCGACTTCGTGACGCATTGGGAAGTACCA - >_Paracoccus_phage_vB_PmaS-R3_contig_2 Depth-of-coverage:2.8387 Taxon:2494563 refseq:NC_02…
Streptococcus phage A25	2	16	4.39528	2.6	69.9387	73.2365	>_Streptococcus_phage_A25_contig_1 Depth-of-coverage:2.31969 Taxon:1701850 refseq:NC_028697.1 TATTTATGGTGATGTGATAAAACATTACAAAGAACTAGCAGATGGAAAGCAAGCAATCGTATATACACATAGCATTAAGAGCGCTGAGCAAGTAGCTGATGAATTTAATCAAAACGGTTACAAAGCCATTGCAATTAGTGGGAAAACACATAAAACGGAACGTGACAGCGCTATGCAAGAGTTTAGAGATGGAACGCTTACCGTTATGGTTAACTGTGAATTATTTACAGAAGGTATAGATCTGCCAAACGTTGATGTGTGTATCATGCTACGACCTACACAATCATTGTCGCTTTACTTGCAGT…
Gokushovirinae Fen7875_21	3	16	31.2675	2.7	58.6518	61.1691	>_Gokushovirinae_Fen7875_21_contig_1 Depth-of-coverage:6.14008 Taxon:1655659 refseq:NC_027645.1 ATTCGCAATGGTGCCAAGAGCAGAAATCCCACGAGCTAGCTTCAATATCCAAAAGGGATACAAAACAACGTTTGACTCAGGATACATCGTACCGGTGTATTGTGAAGAAATCCTACCCGGTGACACATTCAAAGTAAAAATGACGGCGTTTGCACGCCTAGCAACACCAATCTTCCCAATCATGGACAATCTCCATATGGAAAGTTTTTTCTTTTTTGTACCAAACAGGCTAGTTTGGGCAAACTGGAAAAAATTCATGGGTGAACAAGCAAACCCCGGAGATTCAATCTCCTATGTGATACC…
Dragonfly-associated microphage 1	1	16	16.3685	5.1	50.8065	39.6	>_Dragonfly-associated_microphage_1_contig_1 Depth-of-coverage:5.72315 Taxon:1234888 refseq:NC_018862.1 TTGGTGAGGTGCTGTGATGTCTGTGATACGTTGGTTTCTAGTTGGGGGCTCGGTGCTGTGCACAGTGGTTGTTTTACGATACGGTCTGCTGCTTATGTCGCTGGATATGTTCTTAAAAAGCGTGGTGTTTATAACGTTGATCGTGTTTCCGGTATCGTTCCTGAGTTTATTCGTATGTCTAATCGCCCTGGGATTGGAGCGGGTGCGATGGTATCCGTTGCTAAGTCAATCGGTCATCTTTCGTTGGCTCGTCTTGGAGGAGACGTTCCTAGTGGTTTGCGCCATGGTTCTCGCA…
Ralstonia phage p12J	1	16	8.30289	6.4	47.1572	34.3434	>_Ralstonia_phage_p12J_contig_1 Depth-of-coverage:1.7639 Taxon:247080 refseq:NC_005131.2 TTACCGTGACGCTTGATTTCTTAAAGGGTCAAGCGATTAGCGCTTTTGGTGGATTACCCGTTGAAGTGTTCTCCATCCTTGGCATCCTTAAAGTTGGTCAGTGCATCAGCATCGTCACCAGTGCCATCGCTGCAAAACTGCTGCTGGATGGCCTGACCGGCGACACCTTCAAACGCTGGGTGGGCAAGTAAAAATGCTGTACCTCATCACGGGCGCGAACGGTGCAGGCAAGACCCTCAATACTCTCAAGTGGGTTCGAGAAAGATCGGTTAAAGAGGGCCGCCCGGTATGCCACAACGGGCGCTTTGAA…
False black widow spider associated circular virus 1	1	16	39.2906	4.5	45.2719	34.657	>_False_black_widow_spider_associated_circular_virus_1_contig_1 Depth-of-coverage:4.27566 Taxon:2293279 refseq:NC_040332.1 TCAACAGGCGCTTACCTACGTTACCAAGGCTGAGTCCCGTGTCTCCGGTCCCTTCCAAGATGGTGAAGCCAATGAAGCCGGTCAAGGGGCGCGTACCGATCTCGCAAACGCTATCGCAACTATGGAAACCGACGGCTTGCAAGGCCTTGTTCTTGGACATCCCGAAGCCTTTGTCCGTTATGGAGCTGGACTCATGCGTCTGCACCTTTATCGAGAACTTCTCACCCGTGATCGGTCCCGACCTCTCCCTCCTAAGGTCGTCATCTCCTATGGTCC…
Cronobacter phage vB_CsaM_leB	1	16	0.442928	4.9	98.9848	99.2395	>_Cronobacter_phage_vB_CsaM_leB_contig_1 Depth-of-coverage:3.94048 Taxon:1885242 refseq:NC_048645.1 GTTTGCCACGTAGCGGAAATGCGCCTTGTGTCTCTTCGTTTCTGCACTCGATAAACTGCCCTACAGCGGAATCACCTTCGGTCAGAAACAAAGTGGTTTCTACCCCGTCAGCGTCGATCCCTGATGCCGGAACATGTTTTGCAACCTTCGCCTTTTTCGCTTTCTTCTTCGCTTTGGTAATGGCTGCGGCTTCTGCTGCCTGTTTGCGAATCAGAGCGGACTCAATGATCGGAGTGATTATTTCAGAAGTATCCATAATCTGTTTCGCGATCTTTTTATAGTTCAGTCCGGCGTGGTTG…
[truncated: 103 more rows]

## Sheet: Native sewage sample 1 RNA
Assignment	# Contigs	# Reads	Coverage (%)	Depth <br/>of Coverage	NT Identity (%)	AA Identity (%)	Contigs
[truncated: 193 more rows]

[truncated: 6 more sheets: Native sewage sample 2 Total , Native sewage sample 2 DNA , Native sewage sample 2 RNA , Native sewage sample 3 Total, Native sewage sample 3 DNA, Native sewage sample 3 RNA]
