# Supplementary material for: Comparison of Three Viral Nucleic Acid Preamplification Pipelines for Sewage Viral Metagenomics
Source: Food Environ Virol. 2024 Apr 22;16(3):1–22. doi: 10.1007/s12560-024-09594-3 (PMC11422458; doi:10.1007/s12560-024-09594-3)
Supplement: Supplementary file 11 — Supplementary file11 (XLSX 16 KB) [file 12560_2024_9594_MOESM11_ESM.xlsx]

## Sheet: Supplemental Table 10
			Pre-amplification pipeline	Matrix	Reads of spiked viruses	Log of spiked viruses
			TOTAL	PBS	107292	5.03057
				Sewage	3952	3.59682
			DNA	PBS	48070	4.68187
				Sewage	1812	3.25816
			RNA	PBS	2492968	6.39672
				Sewage	344891	5.53768
