# Supplementary material for: Comparison of Three Viral Nucleic Acid Preamplification Pipelines for Sewage Viral Metagenomics
Source: Food Environ Virol. 2024 Apr 22;16(3):1–22. doi: 10.1007/s12560-024-09594-3 (PMC11422458; doi:10.1007/s12560-024-09594-3)
Supplement: Supplementary file 12 — Supplementary file12 (XLSX 19 KB) [file 12560_2024_9594_MOESM12_ESM.xlsx]

## Sheet: Supplemental T10
Virus type	Virus	PBS	Sewage
non-segmented virues	AAV-2	285	2
	T4	20639	258
	JCPyV	119147	5399
	HAdV	15590	105
	HAV	1111501	115309
	NoV	7622	189
	MNV	147	4
	EV	311299	7914
	HAstV MLB1	995	497
	MS2	536961	17583
	SeV	243199	54732
RoV	s1	54406	21781
	s2	15606	4214
	s3	68663	55097
	s4	25714	28312
	s5	12877	148
	s6	4024	1089
	s7	50445	32734
	s8	15086	2296
	s9	11772	2417
	s10	2012	155
	s11	1048	237
MRV	S1	4144	38
	S2	2335	36
	S3	1803	8
	S4	2320	6
	S5	565	0
	S6	1120	0
	S7	679	1
	S8	520	0
	S9	647	0
	S10	186	0
Phi 6	S1	3343	32
	S2	898	8
	S3	677	2
Correlation coeficient	0.806649
Correlation coeficient only RNA	0.807266
