# Supplementary material for: Comparison of Three Viral Nucleic Acid Preamplification Pipelines for Sewage Viral Metagenomics
Source: Food Environ Virol. 2024 Apr 22;16(3):1–22. doi: 10.1007/s12560-024-09594-3 (PMC11422458; doi:10.1007/s12560-024-09594-3)
Supplement: Supplementary file 13 — Supplementary file13 (XLSX 17 KB) [file 12560_2024_9594_MOESM13_ESM.xlsx]

## Sheet: Supplemental table 12
(RT)qPCR
		ssDNA	dsDNA			ssRNA+							dsRNA
	Matrix	AAV-2	T4	JCPyV	HAdV	HAV	NoVGII	MNV	EV-B	HAstV MLB1	MS2	SeV	RoV-A	Phi6
log (GC/mL)	PBS	6.30941	7.57454	7.61681	6.59722	7.21484	6.5533	5.16749	6.38945	4.84683	7.04277	7.0215	7.5026	6.37978
log (GC/mL)	Sewage	6.05288	7.29269	8.22402	6.12063	5.91222	6.30225	4.65138	5.30276	5.63234	6.69631	6.96988	7.70636	6.05964
NGS: Detected Reads
		ssDNA	dsDNA			ssRNA+							dsRNA
	Matrix	AAV-2	T4	JCPyV	HAdV	HAV	NoVGII	MNV	EV-B	HAstV MLB1	MS2	SeV	RoV-A	Phi6		Total reads sample
reads in TOTAL	PBS	247	13099	83288	10578	0	0	0	80	0	0	0	0	0		2365916
	Sewage	2	108	3791	51	0	0	0	0	0	0	0	0	0		3283454
reads in DNA	PBS	38	7540	35586	4900	0	0	0	6	0	0	0	0	0		3959380
	Sewage	0	150	1608	54	0	0	0	0	0	0	0	0	0		3738750
reads in RNA	PBS	0	0	273	117	1115051	7622	147	311263	995	536961	243199	261653	4918		3039344
	Sewage	0	0	0	0	115309	189	4	7914	497	17583	54732	148480	42		2748818
NGS: Reads per million
		ssDNA	dsDNA			ssRNA+							dsRNA
		AAV-2	T4	JCPyV	HAdV	HAV	NoVGII	MNV	EV-B	HAstV MLB1	MS2	SeV	RoV-A	Phi6
RPM in TOTAL	PBS	104.399	5536.54	35203.3	4471	0	0	0	33.8135	0	0	0	0	0
	Sewage	0.609115	32.8922	1154.58	15.5324	0	0	0	0	0	0	0	0	0
RPM in DNA	PBS	9.59746	1904.34	8987.77	1237.57	0	0	0	1.51539	0	0	0	0	0
	Sewage	0	40.1204	430.09	14.4433	0	0	0	0	0	0	0	0	0
RPM in RNA	PBS	0	0	273	117	366872	2507.78	48.3657	102411	327.373	176670	80016.9	86088.6	1618.11
	Sewage	0	0	0	0	41948.6	68.7568	1.45517	2879.06	180.805	6396.57	19911.1	54015.9	15.2793
NGS: Reads per kilobase million
		ssDNA	dsDNA			ssRNA+							dsRNA
		AAV-2	T4	JCPyV	HAdV	HAV	NoVGII	MNV	EV-B	HAstV MLB1	MS2	SeV	RoV-A	Phi6
Genome length (kb)		4.679	168.903	5.13	35.937	7.478	7.518	7.382	7.399	6.171	3.569	15.384	17.501	12.935
RPKM in TOTAL	PBS	22.3123	32.7794	6862.24	124.412	0	0	0	4.57002	0	0	0	0	0
	Sewage	0.130181	0.19474	225.064	0.432213	0	0	0	0	0	0	0	0	0
RPKM in DNA	PBS	2.05118	11.2747	1752	34.4371	0	0	0	0.20481	0	0	0	0	0
	Sewage	0	0.237535	83.8383	0.401907	0	0	0	0	0	0	0	0	0
RPKM in RNA	PBS	0	0	53.2164	3.2557	49060.2	333.57	6.55184	13841.2	53.0503	49501.3	5201.31	4919.07	125.096
	Sewage	0	0	0	0	5609.6	9.14563	0.197124	389.114	29.2991	1792.26	1294.27	3086.45	1.18124
NGS: Reads per kilobase million
		ssDNA	dsDNA			ssRNA+							dsRNA
		AAV-2	T4	JCPyV	HAdV	HAV	NoVGII	MNV	EV-B	HAstV MLB1	MS2	SeV	RoV-A	Phi6
Genome length (kb)		4.679	168.903	5.13	35.937	7.478	7.518	7.382	7.399	6.171	3.569	15.384	17.501	12.935
Log RPKM in TOTAL	PBS	1.34854	1.5156	3.83647	2.09486	0	0	0	0.659918	0	0	0	0	0
	Sewage	-0.885454	-0.710545	2.35231	-0.364303	0	0	0	0	0	0	0	0	0
Log RPKM in DNA	PBS	0.312003	1.05211	3.24353	1.53703	0	0	0	-0.688649	0	0	0	0	0
	Sewage		-0.624273	1.92344	-0.395874	0	0	0	0	0	0	0	0	0
Log RPKM in RNA	PBS	0	0	1.72605	0.512644	4.69073	2.52319	0.816363	4.14117	1.72469	4.69462	3.71611	3.69188	2.09724
	Sewage	0	0	0	0	3.74893	0.961213	-0.70526	2.59008	1.46685	3.2534	3.11203	3.48946	0.0723369
		Correlation coefficient
TOTAL	PBS	0.545077
	Sewage	0.816769
DNA	PBS	0.647391
	Sewage	0.783398
RNA	PBS	0.816672
	Sewage	0.621211
